# Supplementary material for: Small RNA profiling reveals the involvement of microRNA-mediated gene regulation in response to symbiosis in raspberry
Source: Front Microbiol. 2022 Dec 21;13:1082494. doi: 10.3389/fmicb.2022.1082494 (PMC9810812; doi:10.3389/fmicb.2022.1082494)
Supplement: Supplementary file 1 [file Table_1.XLSX]

## Sheet: Table S1
Supplementary Table S1 Primers for Real-time PCR
miRNA	Primer	Sequence
miR894-x	RT primer	CTCAACTGGTGTCGTGGAGTCCGGCAATTCAGTTGAGTGGTGAAC
	Forward Primer	ACACTCCAGCTGGGTTCACGTCGG
miR408-y	RT primer	CTCAACTGGTGTCGTGGAGTCCGGCAATTCAGTTGAGGCCAGGGA
	Forward Primer	ACACTCCAGCTGGGATGCACTGCC
miR156-y	RT primer	CTCAACTGGTGTCGTGGAGTCCGGCAATTCAGTTGAGGGTGACAG
	Forward Primer	ACACTCCAGCTGGGGCTCACTCTC
miR6300-z	RT primer	CTCAACTGGTGTCGTGGAGTCCG
	Forward Primer	GCAATTCAGTTGAGTACCACTA
miR951-z	RT primer	CTCAACTGGTGTCGTGGAGTCCGGCAATTCAGTTGAGCGTGGTCC
	Forward Primer	ACACTCCAGCTGGGTGTTCTTGAC
U6	Forward Primer	GTGCAGGGTCCGAGGTTTTGGACCAT
	Reverse primer	GGAACGATACAGAGAAGATTAGCA

## Sheet: Table S2
Supplementary Table S2 Abundance of classified mapped tags
sample	CK	BI	UI
total	13300381(100%)	10090123(100%)	9599029(100%)
rRNA	2307055(17.35%)	1700529(16.85%)	1504729(15.68%)
snRNA	23277(0.23%)	15893(0.16%)	18298(0.19%)
snoRNA	6171(0.05%)	3971(0.04%)	2865(0.03%)
tRNA	616895(4.64%)	489063(4.84%)	212174(2.21%)
known_mirna	30036(0.23%)	58160(0.58%)	58160(0.60%)
novel_mirna	7954(0.06%)	11505(0.11%)	1350(0.01%)
transcriptome	2208327(16.60%)	1486406(14.73%)	1549200(16.14%)
unannotated	8100666(60.91%)	6324597(62.68%)	6298851(65.62%)

## Sheet: Table S3
Supplementary Table S3 The list of known miRNAs and their counts.
mature_id	hairpin_id	genomic_id	hairpin_start	hairpin_end	hairpin_strand	hairpin_length(nt)	hairpin_energe(kcal/mol)	hairpin_GC	hairpin_MFEI	mature_seq	mature_length(nt)	mature_arm	hairpin_seq	hairpin_struct
miR156-x	known-m0001	Unigene0006197	4216	4429	-	214	-47	39.25	0.56	TGACAGAAGAGAGTGAGCAC	20	3p	actcctcccccagcttcctctccttttgttttgtccagaattgggcttaatgtatgtacctttttcttttctttttctgtgtgtgcgagtgtgaaataatttaattttcttgtggtgtaatggttggatagataataaaaataaaattggtttggttgggttgggttcggtgggagatagaactTGACAGAAGAGAGTGAGCACacagaggtag	.((((((.....((((.(((((.((((((((((((....((((((((((((.((...(((.((((.((((..((.(((((...((((((...(((((......))))))))))).............))))).))..)))).))))..))).....)).))))))))))))....))))).....)))))))))))).)))).....)))).))
miR166-x	known-m0002	Unigene0006627	3806	3986	-	181	-63.3	40.88	0.86	GGAATGTTGTCTGGCTCGAGG	21	5p	ggagctttagctttttgaggGGAATGTTGTCTGGCTCGAGGacccttttccttaaaagatctataaccctttagatcaatctctatatttctatatctatagatgatagatgatcatgactttttggtgaaacagtgtcgtcggaccaggcttcattccccccaattttatggcttccacc	((((((.(((....(((.((((((((..((((((.((((.(((.((((((.((((((((((((........)))))).((((((((...(((((....)))))..))))).))).......)))))).)))).)).))).)))).))))))..)))))))).)))..))).))))))....
miR166-y	known-m0002	Unigene0006627	3806	3986	-	181	-63.3	40.88	0.86	TCGGACCAGGCTTCATTCCCC	21	3p	ggagctttagctttttgaggggaatgttgtctggctcgaggacccttttccttaaaagatctataaccctttagatcaatctctatatttctatatctatagatgatagatgatcatgactttttggtgaaacagtgtcgTCGGACCAGGCTTCATTCCCCccaattttatggcttccacc	((((((.(((....(((.((((((((..((((((.((((.(((.((((((.((((((((((((........)))))).((((((((...(((((....)))))..))))).))).......)))))).)))).)).))).)))).))))))..)))))))).)))..))).))))))....
miR156-z	known-m0003	Unigene0006929	678	783	-	106	-58.8	50	1.11	TTGACAGAAGAGAGGGAGCAC	21	5p	agagattgtgTTGACAGAAGAGAGGGAGCACaacccggcattggcgaaacagagctttgtcactgttgggagtgtgctctctcttcttctgtcaccatcgatcact	...(((((((.(((((((((((((((((((((.(((((((.(((((((.......))))))).)))))))..))))))))))).)))))))))).)).)))))...
miR166-x	known-m0004	Unigene0009511	164	364	+	201	-69.9	41.79	0.83	GGAATGTTGTCTGGCTCGAGG	21	5p	aagtcatgtgttttttgaggGGAATGTTGTCTGGCTCGAGGcccctataaccagatctgtgatctattcgtctcaattgacaaaacttttgtcctcgatctatgatatcatagatttgatccgattgagatatagatcattgaatctacatttagcgacgtcggaccaggcttcattccccccaattacttgcttccgatc	(((.((.(((....(((.((((((((..((((((.((((.(.(.(((.....(((((.(((((((((..(((((((((((((((...)))))).((((((((((....)))))).))))...)))))))))))))))))).).)))).....))).).).)))).))))))..)))))))).))).))).)))))......
miR166-y	known-m0004	Unigene0009511	164	364	+	201	-69.9	41.79	0.83	TCGGACCAGGCTTCATTCCCC	21	3p	aagtcatgtgttttttgaggggaatgttgtctggctcgaggcccctataaccagatctgtgatctattcgtctcaattgacaaaacttttgtcctcgatctatgatatcatagatttgatccgattgagatatagatcattgaatctacatttagcgacgTCGGACCAGGCTTCATTCCCCccaattacttgcttccgatc	(((.((.(((....(((.((((((((..((((((.((((.(.(.(((.....(((((.(((((((((..(((((((((((((((...)))))).((((((((((....)))))).))))...)))))))))))))))))).).)))).....))).).).)))).))))))..)))))))).))).))).)))))......
miR156-z	known-m0005	Unigene0010004	1	97	-	97	-52.4	50.52	1.07	TTGACAGAAGAGAGGGAGCAC	21	5p	agagattgtgTTGACAGAAGAGAGGGAGCACaacccggcattggcgaaacagagctttgtcactgttgggagtgtgctctctcttcttctgtcacca	........((.(((((((((((((((((((((.(((((((.(((((((.......))))))).)))))))..))))))))))).)))))))))).))
miR5523-z	known-m0006	Unigene0010402	8523	8602	-	80	-18.4	31.25	0.74	CGTGAGGAGGAACATATTTACT	22	3p	ctaaaaaacaagtaagcgtaattcctcctagacaataaaatatgttgaCGTGAGGAGGAACATATTTACTagttatatca	......(((.((((((.((..((((((((...(((((.....))))).....)))))))).)).)))))).)))......
miR159-y	known-m0007	Unigene0012860	2190	2379	-	190	-85.8	45.26	1	TTTGGATTGAAGGGAGCTCTA	21	3p	gggttctggagtggagctccttgaagtccaatagaagatgctgctgggttgattgagctgctgagctatgaatcccacacttctatctctattgtatcaaagatgataggcttgtggcttgcatatctcaggagctgtattacctgagttgcatcatgtTTTGGATTGAAGGGAGCTCTAcatcatggct	.((((.(((.((((((((((((..(((((((.(.(.(((((.(((.((.((((..((((.(((((.((((....(((((..(((((((((.(((...)))))).))))))..)))))....)))).))))).))))..)))).)).))).))))).).).)))))))..)))))))))))).))).))))
miR482-z	known-m0008	Unigene0014286	132	222	+	91	-37.1	37.36	1.09	TCTTTCCTATTCCTCCCATCCC	22	3p	gaagttgttgttggggtgggaggtttggaaagaaattatcgaaaatttgatccaatattTCTTTCCTATTCCTCCCATCCCtactgaattt	.(((((...((.(((((((((((...((((((((((.(((((....))))).....))))))))))....))))))))))).))..)))))
miR10986-z	known-m0009	Unigene0015954	1908	1986	-	79	-42.3	37.97	1.41	TGGCACCAAAGTCACCACTAG	21	5p	tttcatatctTGGCACCAAAGTCACCACTAGatcattatttacggtcctagtgatgattttggtgccaaggaatgaaaa	((((((.(((((((((((((((((.(((((((((.........))).)))))).))))))))))))))))).)))))).
miR171-z	known-m0010	Unigene0017763	2984	3098	-	115	-45.6	46.96	0.84	CGATGTTGGTGAGGTTCAATC	21	5p	cgatcaaaagCGATGTTGGTGAGGTTCAATCcgaagacagatttacacatgtatggctgctgcgggccgcgtaaattgatctcagattgagccgcgccaatatcactttcttagt	......((((.((((((((((.(((((((((.((.((..(((((((.(......((((......))))).)))))))..)))).))))))))).)))))))))).))))......
miR398-z	known-m0011	Unigene0018517	82	238	+	157	-65.9	50.32	0.83	CGTGTTCTCAGGTCGCCCCTG	21	5p	ttgcattacaCGTGTTCTCAGGTCGCCCCTGcgggacttccctttaccacataaccgcgctttatgaaatgatgaatgtagagatgtttcccagtataagccagccataaagggtagagcagtcccacgggagcgacctgagatcacatgtgtgcac	.(((((.(((.(((.(((((((((((.((((.((((((...(((((((........((((((.(((...((..((((((....))))))..)).)))))))..)).......))))))).)))))).)))).))))))))))).))).)))))))).
miR398-z	known-m0012	Unigene0018517	82	238	+	157	-65.9	50.32	0.83	CGTGTTCTCAGGTCGCCCCTG	21	5p	ttgcattacaCGTGTTCTCAGGTCGCCCCTGcgggacttccctttaccacataaccgcgctttatgaaatgatgaatgtagagatgtttcccagtataagccagccataaagggtagagcagtcccacgggagcgacctgagatcacatgtgtgcac	.(((((.(((.(((.(((((((((((.((((.((((((...(((((((........((((((.(((...((..((((((....))))))..)).)))))))..)).......))))))).)))))).)))).))))))))))).))).)))))))).
miR535-x	known-m0013	Unigene0019405	2390	2491	+	102	-61.3	51.96	1.16	TGACGATGAGAGAGAGCACGC	21	5p	tggatttgtgTGACGATGAGAGAGAGCACGCttgtcagcatccatgaaacgggcatgggtgtttacgggcgtgctccctctctttgtcatacagtcgatctg	.(((((((((((((((.(((((.((((((((((((.((((((((((.......)))))))))).)))))))))))).))))).))))))))))...))))).
miR535-y	known-m0013	Unigene0019405	2390	2491	+	102	-61.3	51.96	1.16	GTGCTCCCTCTCTTTGTCA	19	3p	tggatttgtgtgacgatgagagagagcacgcttgtcagcatccatgaaacgggcatgggtgtttacgggcGTGCTCCCTCTCTTTGTCAtacagtcgatctg	.(((((((((((((((.(((((.((((((((((((.((((((((((.......)))))))))).)))))))))))).))))).))))))))))...))))).
miR166-y	known-m0014	Unigene0019629	1376	1490	-	115	-52.2	48.7	0.93	TCGGACCAGGCTTCATTCCCC	21	3p	aaacagttgaggggaatgctgtctggttcgagaccattaagggttcgaagcaagcgaagaacatggtcgatcatctgaatgatcTCGGACCAGGCTTCATTCCCCccaacactaa	.....((((.((((((((..(((((((((((((((((......((((.......))))....))))))((((((....)))))))))))))))))..)))))))).)))).....
miR171-y	known-m0015	Unigene0023511	113	230	+	118	-48	38.98	1.04	TTGAGCCGCGTCAATATCTCC	21	3p	aaggtgtaaatatatacaataatgaaggtattggcgcgcctcaatttgaagacatggctatgaagtagtcttagtcttgtgttttgaTTGAGCCGCGTCAATATCTCCttttgcacct	.(((((((((...............(((((((((((((.(((((((.(((.(((.(((((.((.....)).))))).))).))).))))))).)))))))))))))...)))))))))
miR477-x	known-m0016	Unigene0024932	1709	1837	-	129	-54.4	47.29	0.89	CTCTCCCTCAAAGGCTTCTCG	21	5p	tggttgatcaCTCTCCCTCAAAGGCTTCTCGccaaggtaaagcatgatatctttggtcgtccttaatttaaaggagacttggggtatttacacaaggctgtggagcctgcgagggggaatgaacaagct	.(.(((.(((.((((((((..(((((((.((((..((((......((((((((.((((.(((((......))))))))).))))))))))).)..))).).)))))))..)))))))).))).))).).
miR858-z	known-m0017	Unigene0025812	1293	1391	-	99	-22.8	45.45	0.51	TTCGTTGTCTGTTCGACCTGA	21	3p	aaggccgggtgagtggattccatgctattcttgtcaagtcagcagtccttttgcaaattagtcttagtTTCGTTGTCTGTTCGACCTGAattaggcctc	.((((((((((.((((...))))..)))))...(((.((((((((.(....((.((((((....))))))))..).))))).))).)))....))))).
miR477-z	known-m0018	Unigene0025830	41	164	+	124	-52.8	55.65	0.77	CCTCCCCCTCAAGGGCTTCCG	21	5p	ttggcttttcCCTCCCCCTCAAGGGCTTCCGactctgccacctcttatgatgtgtgggcaacaccatacgccaaagtgagatgatggagccggaagtcactggggtgggtatggacaaggtgtg	...((((((((..((((((((..((((((((.(((((.((.(((...((.(((((((......))))))).))....))).)).))))).))))))))..))))).)))...))).)))))...
miR319-y	known-m0019	Unigene0031499	110	301	+	192	-92	44.27	1.08	TTGGACTGAAGGGAGCTCCC	20	3p	ttgaaggaagggagctttcttcagtccactcatgggtggcagtaggatttcaattagctgccgactcattcatccaaatactgggttatttgatcgatcaggacacacccagtaaatgtgtgaatgatgcgggagacaaattgaatcttaagcctcctgtacTTGGACTGAAGGGAGCTCCCttatctaatt	....((((((((((((((((((((((((...(((((.(((..(((((((.(((((.(((.(((..((((((((.((..((((((((..(((((....)))))....))))))))..)).))))))))..))).)).).)))))))))))).))).)))))...))))))))))))))))))))).)))....
miR5658-z	known-m0020	Unigene0032062	374	596	+	223	-54.5	45.29	0.54	GAAGATGATGATGATGATGA	20	3p	agatacttctttatcaatcgaacagtcatccttccatccttgattctcaggtagcttttaggtatctggggcaagaacggttctttttcttgatttcgtgaagcttgtagcataaaccagatgccagactggggccgcctcggaggatcaacaactcggaaatctaagctcggcccagcaccaccaccatgatGAAGATGATGATGATGATGAtgatgttgaa	....((.((.((((((.(((....((((((.(((.(((.(((((((((((((.(((((..((((((((((((....((((.((........))..))))...)))...........))))))))).....))))).))))..)))))))))................(((......)))...........))))))))))))..))))))))).)).))....
miR166-y	known-m0021	Unigene0032492	3	107	+	105	-56.5	46.67	1.15	TCGGACCAGGCTTCATTCCCC	21	3p	ccctaacagttgaggggaatgtcgtctggttcgaaatctttctgtgagcttaaacatgatctgtcaggatgattTCGGACCAGGCTTCATTCCCCtcaaactagg	.((((....((((((((((((..(((((((((((((((.(((((..((.(((....))).))..))))).)))))))))))))))..))))))))))))..))))
miR530-z	known-m0022	Unigene0034324	170	376	+	207	-83.6	42.03	0.96	TGCATTTGCACCTGCACTTGA	21	5p	ctagtttatcTGCATTTGCACCTGCACTTGAacccagttttcatttcttcctctgcttcctttaaacaagccaaagccttcaaagctaaaatataagcttggaagaatgctagaggctaatagtacgtaccaggaaaaagaaaaaggaaaaggggaagagaaggaacaggtaagggagaggtgcaggtgcaagtgcaggtaaatgtc	...((((((((((((((((((((((((((...(((...((((.(((((((((((..(((((((.....((((..(((((((.(((((........))))).))))...)))...)))).......(......).........))))))).))))))))))).)))).......)))..))))))))))))))))))))))))))...
miR159-z	known-m0023	Unigene0035311	615	807	-	193	-101.7	46.11	1.14	ATTGGATTGAAGGGAGCTCTC	21	3p	gatatgtatgagagctcccttcgattcaaatgcaggagtagagatggtgtacactgctcctaattcatggatacctctgggttgcgcaggatagagagactctactgcgcagcttaagggtttgcatgacctaggagctgtggtttctttctcctttccttgATTGGATTGAAGGGAGCTCTCactataattg	....(((((((((((((((((((((((((.(..(((((..((((.((....(((.(((((((..(((((.(.((((.((((((((((((..(((((...))))))))))))))))).)))).).)))))..))))))).)))....)).))))..)))))..)))))))))))))))))))))).))))....
miR396-x	known-m0024	Unigene0035565	670	797	-	128	-48.9	39.84	0.96	TTCCACAGCTTTCTTGAACTG	21	5p	ccttgtgattTTCCACAGCTTTCTTGAACTGtgcagtgtttgggaactaggaagagattaacttccatgcaattccaatatatagcgagtacaagaacagttcgagaaagctgtgaaaaataacaggc	.(((((.(((((.(((((((((((((((((((((.((((((((((.(..(((((.......)))))..)...)))))).)))).))..........))))))))))))))))))).))))).))))).
miR167-z	known-m0025	Unigene0035883	1246	1338	-	93	-40.2	41.94	1.03	TGAAGCTGCCAGCATGATCTC	21	5p	aggtaatagtTGAAGCTGCCAGCATGATCTCaacctctctcgatcagttttctgagagaagatcagatcatgtggtagtttcacctgttgttt	...((((((.(((((((((((.((((((((...(.((((((((.......)).)))))).)...))))))))))))))))))).))))))...
miR394-x	known-m0026	Unigene0037465	646	746	-	101	-46	45.54	1	TTGGCATTCTGTCCACCTCC	20	5p	acagagtttaTTGGCATTCTGTCCACCTCCttccagtctctagatctctgtgtgtatttgaagatatgtggaggtgggcatactgccaactgagctctgtt	((((((((((((((((...(((((((((((.....((((.((((((.......).))))).))))....)))))))))))...)))))).)))))))))).
miR408-y	known-m0027	Unigene0037751	100	242	+	143	-58.7	49.65	0.83	ATGCACTGCCTCTTCCCTGGC	21	3p	ggggagaaaaatgaaaatgacggaattgaaagaggctgataaataagacagggacgaggcagagcatggatggagttcccaacaggaaaatcgagctgttgtggctccactcATGCACTGCCTCTTCCCTGGCtttggctcct	.(((((..(((.........(((..((....))..)))..........((((((.(((((((.((((((.(((((((..((((((..........)))))).))))))).)))))).))))))).))))))..)))..)))))
miR156-x	known-m0028	Unigene0039529	700	827	-	128	-58.6	46.88	0.98	TGACAGAAGAGAGTGAGCAC	20	5p	ttgatcaagggtaaaggaggTGACAGAAGAGAGTGAGCACacatggtgttttcttgcatgctgtgtttcatgctcgaagctctgcgtgctcactctctatctgtcaccccatatctctctttctctct	..((...((((....((.((((((((((((((((((((((.((.(((...(((..(((((........)))))..)))))).)).))))))))))))).)))))))))))....))))...)).....
miR156-y	known-m0028	Unigene0039529	700	827	-	128	-58.6	46.88	0.98	GCTCACTCTCTATCTGTCACC	21	3p	ttgatcaagggtaaaggaggtgacagaagagagtgagcacacatggtgttttcttgcatgctgtgtttcatgctcgaagctctgcgtGCTCACTCTCTATCTGTCACCccatatctctctttctctct	..((...((((....((.((((((((((((((((((((((.((.(((...(((..(((((........)))))..)))))).)).))))))))))))).)))))))))))....))))...)).....
miR11293-z	known-m0029	Unigene0043083	904	1004	+	101	-63.3	46.53	1.35	TTCTTCCTCAGGAACCTCCACC	22	5p	tccatgtgccTTCTTCCTCAGGAACCTCCACCttaaatattccagtgggtaatcgcacttcagtgtttaaggtggaggtcctgaggaagaaaacacaaggt	.((.((((..(((((((((((((.(((((((((((((((((..((((.(....).))))..))))))))))))))))))))))))))))))..)))).)).
miR167-x	known-m0030	Unigene0043804	55	160	+	106	-54.3	43.4	1.18	TGAAGCTGCCAGCATGATCTG	21	5p	tatggtgcgtctccaatagtTGAAGCTGCCAGCATGATCTGagcttttcttgtataggaaagactagatcatgtggtagcttcacctgtttgattgaagcaccaga	..((((((.((((.(((((.(((((((((((.(((((((((..(((((((.....)))))))..)))))))))))))))))))).))))).))..)).))))))..
miR167-y	known-m0030	Unigene0043804	55	160	+	106	-54.3	43.4	1.18	GATCATGTGGTAGCTTCACC	20	3p	tatggtgcgtctccaatagttgaagctgccagcatgatctgagcttttcttgtataggaaagactaGATCATGTGGTAGCTTCACCtgtttgattgaagcaccaga	..((((((.((((.(((((.(((((((((((.(((((((((..(((((((.....)))))))..)))))))))))))))))))).))))).))..)).))))))..
miR160-x	known-m0031	Unigene0044216	1442	1555	-	114	-55.4	49.12	0.99	TGCCTGGCTCCCTGTATGCCA	21	5p	agtgggtttaTGCCTGGCTCCCTGTATGCCAcaagcagaagccaatcttcttctcgcttggtttttgtgggtggcgtacgaggagccaagcatacatatataacatctaccacc	.((((...(((((.(((((((.((((((((((..(((((((((((.(........).)))))))))))..)))))))))).))))))).)))))...............)))).
miR160-y	known-m0031	Unigene0044216	1442	1555	-	114	-55.4	49.12	0.99	GCGTACGAGGAGCCAAGC	18	3p	agtgggtttatgcctggctccctgtatgccacaagcagaagccaatcttcttctcgcttggtttttgtgggtgGCGTACGAGGAGCCAAGCatacatatataacatctaccacc	.((((...(((((.(((((((.((((((((((..(((((((((((.(........).)))))))))))..)))))))))).))))))).)))))...............)))).
miR403-y	known-m0032	Unigene0046050	1977	2096	-	120	-45.2	52.5	0.72	TTAGATTCACGCACAAACTCG	21	3p	gggacacatccccagtttgtgtgtgaatcaaaccccatcatcagagccgtccgtcttcgtgacgtcactgcccagacactccaatggtgTTAGATTCACGCACAAACTCGcgatctgtct	.(((((.(((.(.((((((((((((((((.(((.((((.....(((..(((((((.....))))..........))).)))..)))).))).)))))))))))))))).).))).)))))
miR166-y	known-m0033	Unigene0048889	1692	1836	-	145	-50.1	43.45	0.8	TCGGACCAGGCTTCATTCCCC	21	3p	gggttctttgtggggaatgttgtctggcacgaggtcaccaactttggtgggagatcgagatatgtaatctgatgtacgttaatttatatatatagtgtggatgagtttgtgttcTCGGACCAGGCTTCATTCCCCtcaattactg	.(((...(((.((((((((..((((((..(((((.(((.(((((.......(.(((.((((.....))))))).)......((((((((.....))))))))))))).))).)))))..))))))..)))))))).)))..))).
miR319-x	known-m0034	Unigene0049181	702	911	-	210	-79.9	40.48	0.94	AGAGCTTTCTTCAGTCCACT	20	5p	cttcttaaatatagtgtaagAGAGCTTTCTTCAGTCCACTcatggaagggcaaagggttggattagctgccgactcattcattcaaacacggtagagtaaatggaaggaatttctaccgcgaatgtgtgaatgattcgggagataaatttcatcattttcttctctgtgcttggactgaagggagctcccttttactgtcttctaattaa	..........((((((.(((.(((((((((((((((((..((((((.(((.((((...(((((((.((.((((.((((((((.((..(.((((((((..............)))))))).)..)).)))))))).)))).)).)))..))))...))))))).))))))..))))))))))))))))).))).))))))...........
miR319-y	known-m0034	Unigene0049181	702	911	-	210	-79.9	40.48	0.94	TTGGACTGAAGGGAGCTCCC	20	3p	cttcttaaatatagtgtaagagagctttcttcagtccactcatggaagggcaaagggttggattagctgccgactcattcattcaaacacggtagagtaaatggaaggaatttctaccgcgaatgtgtgaatgattcgggagataaatttcatcattttcttctctgtgcTTGGACTGAAGGGAGCTCCCttttactgtcttctaattaa	..........((((((.(((.(((((((((((((((((..((((((.(((.((((...(((((((.((.((((.((((((((.((..(.((((((((..............)))))))).)..)).)))))))).)))).)).)))..))))...))))))).))))))..))))))))))))))))).))).))))))...........
miR164-x	known-m0035	Unigene0049331	58	221	+	164	-59.4	42.07	0.86	TGGAGAAGCAGGGCACGTGCA	21	5p	ttgagcaagaTGGAGAAGCAGGGCACGTGCAtttctaactcatgagcattctttccctggaattaaaagtttccaacttttaatttgttgataggagatctcatatatgcatgatcctgcaatgagttagttcttcatgtgccccccttccccatcatgaccac	.((..((.(((((.((((..(((((((((.....((((((((((((..((((.((....((((((((((((...))))))))))))...)).))))...))).....((((......))))))))))))).....)))))))))..)))).))))).))..)).
miR6300-z	known-m0036	Unigene0054507	43	337	+	295	-75.6	47.8	0.54	GTCGTTGTAGTATAGTGGTA	20	5p	caataaccaaGTCGTTGTAGTATAGTGGTAagtattcccgcctgtcacgcgggtgacccgggttcgatccccggcaacggcgtttttattttctaacttttccttctaaacgacgccgttttgtgcaaaatcattcattcgtcaatcgtcgtgccagtcacgcgcctcctttattagcttttaagcctttaaccaatttcaacggtcgctggctgtctcagccaagaatcaaagcagagtgggtgggtggtctctgcagtctgcatcgcatattcgcattgcgactttaccaatt	........(((((((((((((((.(((((.........(((((((...)))))))..(((((.......))))).(((((((((((((..................)))).)))))))))...................((.(....).)).((((.((((.(((((.((((....(((....))).....(((.........)))...((((((...))))))......)))).)).))).)))).))))....(((...))))))))))))).)))..)))))))........
miR168-x	known-m0037	Unigene0056651	2223	2368	-	146	-73.5	56.85	0.89	TCGCTTGGTGCAGGTCGGGAA	21	5p	gttactggcgggtctctaatTCGCTTGGTGCAGGTCGGGAActgcttcggtttagatacagagccagatggcgcgacgccactggatggattcagcgaagcgggtcccgccttgcatcaactgaatcggagaccgcggtgaaacaa	.((((((.(((.(((((.(((((.((((((((((.(((((.((((((((.(...((..((...((((.(((((...))))))))).))..)).).)))))))).))))).)))))))))).))))).)))))))))))))).....
miR168-y	known-m0037	Unigene0056651	2223	2368	-	146	-73.5	56.85	0.89	CCCGCCTTGCATCAACTGAAT	21	3p	gttactggcgggtctctaattcgcttggtgcaggtcgggaactgcttcggtttagatacagagccagatggcgcgacgccactggatggattcagcgaagcgggtCCCGCCTTGCATCAACTGAATcggagaccgcggtgaaacaa	.((((((.(((.(((((.(((((.((((((((((.(((((.((((((((.(...((..((...((((.(((((...))))))))).))..)).).)))))))).))))).)))))))))).))))).)))))))))))))).....
miR396-x	known-m0038	Unigene0061678	177	317	+	141	-53.7	37.59	1.01	TTCCACAGCTTTCTTGAACTG	21	5p	atatgattctctttgtattcTTCCACAGCTTTCTTGAACTGcatctttgtatgagatccttgaatgtgagacagaagtgagtctctaaatctggtttgcggttcaataaagctgtgggaagatacaaacaggttcaagaaa	...(((.(((.((((((((.((((((((((((.((((((((((((((.....)))))((..((.(..(((((........)))))..).)).))...))))))))).)))))))))))).)))))))).))).))).....
miR396-y	known-m0038	Unigene0061678	177	317	+	141	-53.7	37.59	1.01	GTTCAATAAAGCTGTGGGAAG	21	3p	atatgattctctttgtattcttccacagctttcttgaactgcatctttgtatgagatccttgaatgtgagacagaagtgagtctctaaatctggtttgcgGTTCAATAAAGCTGTGGGAAGatacaaacaggttcaagaaa	...(((.(((.((((((((.((((((((((((.((((((((((((((.....)))))((..((.(..(((((........)))))..).)).))...))))))))).)))))))))))).)))))))).))).))).....
miR160-x	known-m0039	Unigene0063623	444	545	+	102	-56.1	51.96	1.06	TGCCTGGCTCCCTGTATGCCA	21	5p	acaaagtatgTGCCTGGCTCCCTGTATGCCAtttgcagagagctcatcgaacatcgatggcctccgtggatggcgtatgaggagccatgcatatgtgctgta	(((..((((((((.(((((((.((((((((((((((.(((.((.((((((...))))))))))).)))))))))))))).))))))).))))))))..))).
miR162-y	known-m0040	Unigene0070952	234	342	+	109	-45.6	49.54	0.84	TCGATAAACCTCTGCATCCAG	21	3p	tggggtggagtcactggaggcagcggttcatcgatctcttcctgaaagttgtttgtcaaaacacgaaacatgaatgggTCGATAAACCTCTGCATCCAGcgctcactct	.((((((.((.(.(((((.((((.((((.((((((((.(((.((.....(((((....))))).....)).))).)))))))).)))).)))).))))).)))))))))
miR530-x	known-m0041	Unigene0075094	88	201	+	114	-45	40.35	0.98	TGCATTTGCACCTGCACCTAT	21	5p	ttcatttatcTGCATTTGCACCTGCACCTATtcggtcccaacagtggttttctcccaaataatcacttgaattcaaaagatcaataggtgcaggttcaagtgcatatgaatgcc	..(((((((.((((((((.(((((((((((((.((((.....(((((((...........)))))))...........))))))))))))))))).)))))))).)))))))..

## Sheet: Table S4
Supplementary Table S4 Expression profile of known miRNAs
id	length	seq	total	CK1_count	CK2_count	CK3_count	BI1_count	BI2_count	BI3_count	UI1_count	UI2_count	UI3_count	CK1_TPM	CK2_TPM	CK3_TPM	BI1_TPM	BI2_TPM	BI3_TPM	UI1_TPM	UI2_TPM	UI3_TPM
miR159-z	21	ATTGGATTGAAGGGAGCTCTC	119391	3611	12734	10383	7757	61626	14286	6022	2903	69	180830	203747	329588	204024	622014	198693	225315	260312	80513.4
miR166-y	21	TCGGACCAGGCTTCATTCCCC	67871	9658	9210	4320	6271	9966	13925	10344	4153	24	483650	147362	137130	164940	100590	193672	387024	372400	28004.7
miR159-y	21	TTTGGATTGAAGGGAGCTCTA	64919	2246	14146	4720	8053	14764	15605	3726	1414	245	112474	226340	149827	211810	149018	217038	139410	126793	285881
miR482-z	22	TCTTTCCTATTCCTCCCATCCC	6283	387	700	501	281	2066	557	1026	762	3	19380	11200.2	15903.2	7390.85	20852.9	7746.87	38388.1	68328.6	3500.58
miR396-x	21	TTCCACAGCTTTCTTGAACTG	6140	93	1971	535	919	835	1470	155	97	65	4657.22	31536.5	16982.5	24171.5	8427.96	20445.1	5799.38	8697.99	75846
miR7767-x	18	CCAAGATGAGTGCTCTCC	5636	46	1364	2234	1364	167	415	29	17	0	2303.57	21824.3	70913.9	35875.9	1685.59	5771.91	1085.05	1524.39	0.01
miR162-y	21	TCGATAAACCTCTGCATCCAG	4542	140	2133	265	572	112	1114	150	22	34	7010.87	34128.5	8411.9	15044.7	1130.46	15493.7	5612.3	1972.74	39673.3
miR319-y	20	TTGGACTGAAGGGAGCTCCC	3376	147	1013	390	388	468	607	222	92	49	7361.41	16208.3	12379.8	10205.2	4723.69	8442.28	8306.21	8249.64	57176.2
miR166-x	21	GGAATGTTGTCTGGCTCGAGG	3091	30	758	884	512	317	523	52	13	2	1502.33	12128.2	28060.8	13466.6	3199.6	7273.99	1945.6	1165.71	2333.72
miR894-z	18	TTCACGTCGGGTTCACCA	3066	99	252	155	264	1774	275	179	52	16	4957.68	4032.06	4920.17	6943.71	17905.6	3824.76	6697.35	4662.84	18669.8
miR398-z	21	CGTGTTCTCAGGTCGCCCCTG	1664	176	205	161	153	108	100	686	74	1	8813.66	3280.05	5110.62	4024.2	1090.08	1390.82	25666.9	6635.58	1166.86
miR319-z	21	TTGGACTGAAGGGAGCTCCTC	1231	128	459	98	91	141	178	94	42	0	6409.94	7344.12	3110.81	2393.48	1423.16	2475.66	3517.04	3766.14	0.01
miR858-z	21	TTCGTTGTCTGTTCGACCTGA	1036	124	83	64	72	391	124	120	58	0	6209.62	1328.02	2031.55	1893.74	3946.51	1724.62	4489.84	5200.86	0.01
miR396-y	21	GTTCAATAAAGCTGTGGGAAG	1017	14	333	167	244	25	212	17	4	1	701.087	5328.09	5301.08	6417.67	252.334	2948.54	636.061	358.68	1166.86
miR535-x	21	TGACGATGAGAGAGAGCACGC	979	23	241	98	99	382	94	32	8	2	1151.79	3856.06	3110.81	2603.89	3855.66	1307.37	1197.29	717.36	2333.72
miR156-x	20	TGACAGAAGAGAGTGAGCAC	967	2	180	89	406	27	230	30	2	1	100.155	2880.05	2825.13	10678.6	272.521	3198.89	1122.46	179.34	1166.86
miR858-x	21	TTCGTTGTCTGTTCGACCTTG	709	62	59	43	59	272	62	74	78	0	3104.81	944.015	1364.95	1551.81	2745.39	862.309	2768.74	6994.26	0.01
miR167-x	21	TGAAGCTGCCAGCATGATCTG	594	91	57	41	54	155	98	84	14	0	4557.06	912.015	1301.46	1420.31	1564.47	1363	3142.89	1255.38	0.01
miR2089-x	22	TCTTGCCTATTCCACCAATTCC	526	23	93	23	25	239	78	29	16	0	1151.79	1488.02	730.089	657.549	2412.31	1084.84	1085.05	1434.72	0.01
miR398-x	18	GGGGACGGACTGGGAACG	525	168	37	52	82	94	62	22	8	0	8413.04	592.01	1650.64	2156.76	948.776	862.309	823.138	717.36	0.01
miR171-z	21	CGATGTTGGTGAGGTTCAATC	515	6	60	65	64	123	110	68	19	0	300.466	960.015	2063.3	1683.32	1241.48	1529.9	2544.24	1703.73	0.01
miR166-z	19	TCGGACCAGGCTTCATTTT	481	32	83	40	31	191	51	35	18	0	1602.48	1328.02	1269.72	815.36	1927.83	709.318	1309.54	1614.06	0.01
miR6478-z	23	CCGACCTTAACTCAGTTGGTAGA	343	19	95	33	42	19	57	65	13	0	951.475	1520.02	1047.52	1104.68	191.774	792.768	2432	1165.71	0.01
miR160-x	21	TGCCTGGCTCCCTGTATGCCA	340	20	74	31	20	97	49	36	13	0	1001.55	1184.02	984.033	526.039	979.056	681.502	1346.95	1165.71	0.01
miR2118-z	22	TTTCCCATGCCACCCATTTCTA	315	13	77	12	6	103	50	33	21	0	651.009	1232.02	380.916	157.812	1039.62	695.41	1234.71	1883.07	0.01
miR8704-z	18	TCCGGCAGTCAGACTGTG	288	2	4	3	37	213	7	21	1	0	100.155	64.001	95.229	973.172	2149.89	97.3574	785.722	89.67	0.01
miR5185-y	18	GGAGGTTGGCTTAGAAGC	278	41	46	30	69	18	56	11	7	0	2053.18	736.012	952.29	1814.83	181.68	778.86	411.569	627.69	0.01
miR164-x	21	TGGAGAAGCAGGGCACGTGCA	272	2	109	13	20	77	26	19	6	0	100.155	1744.03	412.659	526.039	777.189	361.613	710.892	538.02	0.01
miR408-y	21	ATGCACTGCCTCTTCCCTGGC	259	22	74	12	43	19	42	23	24	0	1101.71	1184.02	380.916	1130.98	191.774	584.145	860.553	2152.08	0.01
miR4405-z	18	AACAACCGACTTAGAACT	259	6	23	13	129	26	44	9	9	0	300.466	368.006	412.659	3392.95	262.428	611.961	336.738	807.03	0.01
miR477-x	21	CTCTCCCTCAAAGGCTTCTCG	255	2	23	14	11	138	30	24	13	0	100.155	368.006	444.402	289.321	1392.88	417.246	897.968	1165.71	0.01
miR168-x	21	TCGCTTGGTGCAGGTCGGGAA	213	22	39	31	37	19	38	18	9	0	1101.71	624.01	984.033	973.172	191.774	528.512	673.476	807.03	0.01
miR8016-z	24	ATTTTTGAATGGAAGGCTCATGAG	207	16	84	9	19	7	64	6	2	0	801.242	1344.02	285.687	499.737	70.6535	890.125	224.492	179.34	0.01
miR8175-z	18	TCCCCGGCAACGGCGCCA	205	5	4	0	3	162	11	10	10	0	250.388	64.001	0.01	78.9058	1635.12	152.99	374.154	896.7	0.01
miR2916-z	18	GCGAAGACGATCAGATAC	197	20	18	27	77	14	26	12	3	0	1001.55	288.005	857.061	2025.25	141.307	361.613	448.984	269.01	0.01
miR403-y	21	TTAGATTCACGCACAAACTCG	178	5	28	14	19	7	59	8	4	34	250.388	448.007	444.402	499.737	70.6535	820.584	299.323	358.68	39673.3
miR482-y	21	TTTCCAATACCGCCCATGCCT	174	10	4	7	3	99	6	16	29	0	500.776	64.001	222.201	78.9058	999.243	83.4492	598.646	2600.43	0.01
miR159-x	18	CTCCCTGTAGTTCAATGG	160	13	41	10	15	36	33	9	3	0	651.009	656.01	317.43	394.529	363.361	458.971	336.738	269.01	0.01
miR858-y	21	CTCGTTGTCTGTTCGACCTTG	157	17	19	23	9	29	18	15	27	0	851.319	304.005	730.089	236.718	292.707	250.348	561.23	2421.09	0.01
miR394-x	20	TTGGCATTCTGTCCACCTCC	153	0	39	24	12	50	4	17	7	0	0.01	624.01	761.832	315.623	504.668	55.6328	636.061	627.69	0.01
miR156-z	21	TTGACAGAAGAGAGGGAGCAC	152	15	19	14	22	32	37	7	6	0	751.164	304.005	444.402	578.643	322.988	514.604	261.907	538.02	0.01
miR384-x	20	TTGGCATTCTGTCCACCTCC	151	0	39	24	12	48	4	17	7	0	0.01	624.01	761.832	315.623	484.481	55.6328	636.061	627.69	0.01
miR11315-z	21	CTAGTCATCGGTCATAGCATC	112	0	0	0	0	0	0	112	0	0	0.01	0.01	0.01	0.01	0.01	0.01	4190.52	0.01	0.01
miR950-z	22	TTACGTCTGGGCCGCGATGGTT	103	0	0	0	2	2	0	0	0	99	0.01	0.01	0.01	52.6039	20.1867	0.01	0.01	0.01	115519
miR4232-z	18	TTTATTTGGATGTGGGCT	91	13	6	11	28	4	3	17	9	0	651.009	96.0015	349.173	736.455	40.3735	41.7246	636.061	807.03	0.01
miR827-z	21	TTAGATGACCATCAACAAACT	91	0	0	2	3	84	2	0	0	0	0.01	0.01	63.486	78.9058	847.842	27.8164	0.01	0.01	0.01
miR7741-y	19	GCATGTGGAACTTCCAAAA	90	5	18	49	4	3	0	9	2	0	250.388	288.005	1555.41	105.208	30.2801	0.01	336.738	179.34	0.01
miR167-z	21	TGAAGCTGCCAGCATGATCTC	86	1	11	9	11	29	9	15	1	0	50.0776	176.003	285.687	289.321	292.707	125.174	561.23	89.67	0.01
miR157-x	19	TTGACAGAAGATAGAGAGC	80	0	18	0	19	8	34	0	0	1	0.01	288.005	0.01	499.737	80.7469	472.879	0.01	0.01	1166.86
miR7731-y	19	AGCTTTGCACTGGACTTTG	77	17	6	6	7	12	8	12	9	0	851.319	96.0015	190.458	184.114	121.12	111.266	448.984	807.03	0.01
miR1511-z	21	ATCTGGCTCTGATACCATGTG	71	5	10	0	2	8	6	0	5	35	250.388	160.003	0.01	52.6039	80.7469	83.4492	0.01	448.35	40840.1
miR156-y	21	GCTCACTCTCTATCTGTCACC	67	2	8	21	17	5	14	0	0	0	100.155	128.002	666.603	447.133	50.4668	194.715	0.01	0.01	0.01
miR1511-y	21	CAACGAGGCTCTGATACCATG	64	2	19	6	13	3	19	1	1	0	100.155	304.005	190.458	341.925	30.2801	264.256	37.4153	89.67	0.01
miR5072-z	18	TCCCCAGCAGAGTCGCCA	64	1	12	4	1	41	2	0	3	0	50.0776	192.003	126.972	26.3019	413.828	27.8164	0.01	269.01	0.01
miR7755-y	18	ATTTACGGTGTAGCAGTG	63	9	5	4	11	10	11	11	2	0	450.699	80.0013	126.972	289.321	100.934	152.99	411.569	179.34	0.01
miR398-y	21	TGTGTTCTCAGGTCACCCCTG	61	42	8	1	0	5	1	3	1	0	2103.26	128.002	31.743	0.01	50.4668	13.9082	112.246	89.67	0.01
miR165-y	21	TCGGACCAGGCTTCATCCCCC	60	11	6	3	3	7	9	14	7	0	550.854	96.0015	95.229	78.9058	70.6535	125.174	523.815	627.69	0.01
miR171-y	21	TTGAGCCGCGTCAATATCTCC	59	11	1	4	4	25	5	6	3	0	550.854	16.0003	126.972	105.208	252.334	69.541	224.492	269.01	0.01
miR1446-z	19	CTCTCCCTCAAAGGCTTTT	52	1	0	1	4	33	8	1	4	0	50.0776	0.01	31.743	105.208	333.081	111.266	37.4153	358.68	0.01
miR168-y	21	CCCGCCTTGCATCAACTGAAT	48	4	9	7	2	7	17	2	0	0	200.31	144.002	222.201	52.6039	70.6535	236.44	74.8307	0.01	0.01
miR8139-z	18	TAGGACGGGTGTGGAAGC	47	8	0	24	8	0	2	3	2	0	400.621	0.01	761.832	210.416	0.01	27.8164	112.246	179.34	0.01
miR8558-z	18	TTTCCAATACCGCCCATG	43	3	1	4	1	22	1	2	9	0	150.233	16.0003	126.972	26.3019	222.054	13.9082	74.8307	807.03	0.01
miR5059-z	18	TCCTGGGCAGCAACACCA	42	0	4	3	2	28	2	2	1	0	0.01	64.001	95.229	52.6039	282.614	27.8164	74.8307	89.67	0.01
miR479-z	22	CGTGATATTGATTCGGTTCATC	40	3	15	1	0	0	14	6	1	0	150.233	240.004	31.743	0.01	0.01	194.715	224.492	89.67	0.01
miR396-z	23	TTCCACAGCTTTCTTGAACTTTT	38	2	12	6	5	5	6	1	1	0	100.155	192.003	190.458	131.51	50.4668	83.4492	37.4153	89.67	0.01
miR7125-y	21	CGAACTTATTGCAACTGGCTT	37	1	21	0	0	0	15	0	0	0	50.0776	336.005	0.01	0.01	0.01	208.623	0.01	0.01	0.01
miR1854-x	18	AGGTGAAATTTGTAGATA	35	0	6	1	9	6	13	0	0	0	0.01	96.0015	31.743	236.718	60.5602	180.807	0.01	0.01	0.01
miR11287-z	21	TCGGGGATTGTTTCATAGACC	34	2	6	0	7	0	12	4	3	0	100.155	96.0015	0.01	184.114	0.01	166.899	149.661	269.01	0.01
miR11285-z	19	TTATACAAAGAGATGACTG	32	0	11	6	10	0	5	0	0	0	0.01	176.003	190.458	263.019	0.01	69.541	0.01	0.01	0.01
miR8569-z	18	ATCCGGTAGGTCGGACCA	31	0	11	3	7	8	1	0	1	0	0.01	176.003	95.229	184.114	80.7469	13.9082	0.01	89.67	0.01
miR5139-z	18	AACCTGGCTCTGATACCA	29	0	10	4	7	0	7	1	0	0	0.01	160.003	126.972	184.114	0.01	97.3574	37.4153	0.01	0.01
miR11498-z	21	TCAGTGATGTAGTATGACATG	27	0	0	0	0	0	0	0	0	27	0.01	0.01	0.01	0.01	0.01	0.01	0.01	0.01	31505.3
miR395-y	21	CTGAAGTGTTTGGGGGAACTC	27	2	2	1	2	1	3	12	4	0	100.155	32.0005	31.743	52.6039	10.0934	41.7246	448.984	358.68	0.01
miR10516-z	18	ATCCTCTGCAGACGACTG	25	1	1	7	4	0	11	1	0	0	50.0776	16.0003	222.201	105.208	0.01	152.99	37.4153	0.01	0.01
miR11532-z	22	TGACATTGTAAAAGACGGGAAT	23	0	0	0	0	0	0	0	0	23	0.01	0.01	0.01	0.01	0.01	0.01	0.01	0.01	26837.8
miR11545-z	18	TGTGGGCGTTTGATGAAA	23	1	3	3	5	6	4	1	0	0	50.0776	48.0008	95.229	131.51	60.5602	55.6328	37.4153	0.01	0.01
miR1172-z	18	ACCGGAGACTCAGTGAAG	23	0	0	2	7	5	8	1	0	0	0.01	0.01	63.486	184.114	50.4668	111.266	37.4153	0.01	0.01
miR10986-z	21	TGGCACCAAAGTCACCACTAG	22	1	0	1	1	18	0	1	0	0	50.0776	0.01	31.743	26.3019	181.68	0.01	37.4153	0.01	0.01
miR164-y	21	CATGTGCTCTAGCTCTCCATC	22	3	1	0	3	5	2	8	0	0	150.233	16.0003	0.01	78.9058	50.4668	27.8164	299.323	0.01	0.01
miR167-y	20	GATCATGTGGTAGCTTCACC	22	2	10	2	1	4	2	1	0	0	100.155	160.003	63.486	26.3019	40.3735	27.8164	37.4153	0.01	0.01
miR390-x	21	AAGCTCAGGAGGGATAGCGCC	22	0	1	0	0	0	0	1	2	18	0.01	16.0003	0.01	0.01	0.01	0.01	37.4153	179.34	21003.5
miR477-z	21	CCTCCCCCTCAAGGGCTTCCG	21	0	1	0	0	10	4	6	0	0	0.01	16.0003	0.01	0.01	100.934	55.6328	224.492	0.01	0.01
miR6293-z	18	GATAACAGGCTGATGACT	21	0	5	4	6	0	5	1	0	0	0.01	80.0013	126.972	157.812	0.01	69.541	37.4153	0.01	0.01
miR5078-z	18	TAGTTCGACCGTGGAATT	18	0	4	5	1	2	5	1	0	0	0.01	64.001	158.715	26.3019	20.1867	69.541	37.4153	0.01	0.01
miR7766-y	18	TGACGGGGACTAAGCGCC	18	4	0	0	2	5	7	0	0	0	200.31	0.01	0.01	52.6039	50.4668	97.3574	0.01	0.01	0.01
miR6300-z	20	GTCGTTGTAGTATAGTGGTA	17	4	0	1	0	0	1	7	4	0	200.31	0.01	31.743	0.01	0.01	13.9082	261.907	358.68	0.01
miR11293-z	22	TTCTTCCTCAGGAACCTCCACC	16	4	0	4	4	3	1	0	0	0	200.31	0.01	126.972	105.208	30.2801	13.9082	0.01	0.01	0.01
miR11519-z	21	TAAAACACTGGAATGATAGGA	16	0	0	0	0	0	0	0	0	16	0.01	0.01	0.01	0.01	0.01	0.01	0.01	0.01	18669.8
miR1311-x	21	CGCACTGGCATAACTCTGACC	16	0	0	0	0	0	0	0	0	16	0.01	0.01	0.01	0.01	0.01	0.01	0.01	0.01	18669.8
miR1510-y	18	TCTTGCCTATTCCACCAA	16	0	0	0	0	14	2	0	0	0	0.01	0.01	0.01	0.01	141.307	27.8164	0.01	0.01	0.01
miR160-y	18	GCGTACGAGGAGCCAAGC	16	0	3	3	7	0	3	0	0	0	0.01	48.0008	95.229	184.114	0.01	41.7246	0.01	0.01	0.01
miR482-x	19	AGGCATGGGAGAGTAGGGC	16	0	1	3	1	5	6	0	0	0	0.01	16.0003	95.229	26.3019	50.4668	83.4492	0.01	0.01	0.01
miR8007-y	18	CGAAAGATGAAAAGTACT	16	0	1	1	0	3	1	4	6	0	0.01	16.0003	31.743	0.01	30.2801	13.9082	149.661	538.02	0.01
miR5168-y	21	TCGGACCAGGCTTCAATCCCC	15	2	1	2	3	1	2	2	2	0	100.155	16.0003	63.486	78.9058	10.0934	27.8164	74.8307	179.34	0.01
miR11561-z	21	TTCCTTTGTAGACTAATCCAA	14	0	0	0	0	0	0	0	0	14	0.01	0.01	0.01	0.01	0.01	0.01	0.01	0.01	16336.1
miR171-x	20	CGTGATATTGATTCGGTTCA	14	0	7	1	0	0	6	0	0	0	0.01	112.002	31.743	0.01	0.01	83.4492	0.01	0.01	0.01
miR2109-z	21	TGCGTGTGTCTTCACCTCTGA	14	0	0	0	1	0	0	0	0	13	0.01	0.01	0.01	26.3019	0.01	0.01	0.01	0.01	15169.2
miR5213-x	21	TGCGTGTGTCTTCACCTCTGA	14	0	0	0	1	0	0	0	0	13	0.01	0.01	0.01	26.3019	0.01	0.01	0.01	0.01	15169.2
miR5538-z	20	CTACTGAACTCAATCACTTG	14	0	0	3	0	5	6	0	0	0	0.01	0.01	95.229	0.01	50.4668	83.4492	0.01	0.01	0.01
miR845-z	24	AATGGCTCTGATACCAATTGAAGG	14	0	6	2	1	1	4	0	0	0	0.01	96.0015	63.486	26.3019	10.0934	55.6328	0.01	0.01	0.01
miR951-z	22	TGTTCTTGACGTCTGGACCACG	14	0	0	0	2	0	0	0	0	12	0.01	0.01	0.01	52.6039	0.01	0.01	0.01	0.01	14002.3
miR157-y	21	GCTCTCTATGCTTCTGTCATC	13	1	1	0	4	0	7	0	0	0	50.0776	16.0003	0.01	105.208	0.01	97.3574	0.01	0.01	0.01
miR402-x	18	CCTTGGCCTGATGAACCT	13	3	2	2	1	0	2	0	1	2	150.233	32.0005	63.486	26.3019	0.01	27.8164	0.01	89.67	2333.72
miR5766-z	19	GTTGAGGCTGAGAAGAAGA	13	0	0	4	5	0	4	0	0	0	0.01	0.01	126.972	131.51	0.01	55.6328	0.01	0.01	0.01
miR12164-z	19	AAACTCCGAATGCCGACGG	12	0	3	2	4	2	0	1	0	0	0.01	48.0008	63.486	105.208	20.1867	0.01	37.4153	0.01	0.01
miR5208-z	19	ATGGTTGTTGTTAGTTTGT	12	2	1	0	1	2	1	3	2	0	100.155	16.0003	0.01	26.3019	20.1867	13.9082	112.246	179.34	0.01
miR530-z	21	TGCATTTGCACCTGCACTTGA	12	0	0	0	0	12	0	0	0	0	0.01	0.01	0.01	0.01	121.12	0.01	0.01	0.01	0.01
miR5642-z	18	TCTCGATCTTGTACGGCT	11	0	0	0	5	0	3	3	0	0	0.01	0.01	0.01	131.51	0.01	41.7246	112.246	0.01	0.01
miR6173-z	18	CCGTAAACGATGAAGACT	11	0	2	0	0	2	0	5	2	0	0.01	32.0005	0.01	0.01	20.1867	0.01	187.077	179.34	0.01
miR8021-z	18	ACAAGGCTCGAACTCGAG	11	0	4	0	3	4	0	0	0	0	0.01	64.001	0.01	78.9058	40.3735	0.01	0.01	0.01	0.01
miR9496-z	18	TGGTTGGGCTTCGAAGGG	11	1	1	1	3	1	1	3	0	0	50.0776	16.0003	31.743	78.9058	10.0934	13.9082	112.246	0.01	0.01
miR9736-z	18	ATGAAAGACGAACAACGG	11	5	0	0	1	0	0	5	0	0	250.388	0.01	0.01	26.3019	0.01	0.01	187.077	0.01	0.01
miR10983-z	21	CAGATCAAAACAGACGTGGAA	10	2	5	0	0	0	3	0	0	0	100.155	80.0013	0.01	0.01	0.01	41.7246	0.01	0.01	0.01
miR5659-z	18	GTGATGAAGGTCTTTGGA	10	3	1	2	4	0	0	0	0	0	150.233	16.0003	63.486	105.208	0.01	0.01	0.01	0.01	0.01
miR7502-z	18	ACTTAACGGTAGACATGG	10	0	0	0	3	0	0	7	0	0	0.01	0.01	0.01	78.9058	0.01	0.01	261.907	0.01	0.01
miR11011-z	21	TAAGTTCATCCAAACACCATA	9	0	0	0	0	0	0	0	0	9	0.01	0.01	0.01	0.01	0.01	0.01	0.01	0.01	10501.8
miR12172-z	18	CCACGTGACGGTTCTTTT	9	1	0	0	0	4	2	2	0	0	50.0776	0.01	0.01	0.01	40.3735	27.8164	74.8307	0.01	0.01
miR2092-y	18	ATTCGATTGTCAGAGGTG	9	0	1	0	2	4	0	2	0	0	0.01	16.0003	0.01	52.6039	40.3735	0.01	74.8307	0.01	0.01
miR3630-x	20	GTTATGATAGACCAGAAAGG	9	0	0	7	0	0	0	0	2	0	0.01	0.01	222.201	0.01	0.01	0.01	0.01	179.34	0.01
miR3710-z	18	TTCGTGGGGAACCTGGCG	9	1	0	0	3	1	0	2	1	1	50.0776	0.01	0.01	78.9058	10.0934	0.01	74.8307	89.67	1166.86
miR4995-z	21	GGCAGTGGCTTGGTTAAGGGA	9	0	4	3	0	2	0	0	0	0	0.01	64.001	95.229	0.01	20.1867	0.01	0.01	0.01	0.01
miR5083-z	22	AGACTACAATTATCTGATCAGT	9	1	0	0	0	4	3	0	1	0	50.0776	0.01	0.01	0.01	40.3735	41.7246	0.01	89.67	0.01
miR5296-z	21	ATTTTTTGTGGGTGTAGGAGG	9	0	0	0	2	0	5	0	2	0	0.01	0.01	0.01	52.6039	0.01	69.541	0.01	179.34	0.01
miR5658-z	20	GAAGATGATGATGATGATGA	9	0	0	0	9	0	0	0	0	0	0.01	0.01	0.01	236.718	0.01	0.01	0.01	0.01	0.01
miR8028-y	18	ATTTATAGGATAAGGATG	9	0	7	0	1	0	0	1	0	0	0.01	112.002	0.01	26.3019	0.01	0.01	37.4153	0.01	0.01
miR9747-z	18	GACGACTTAAATACTTTA	9	0	5	2	2	0	0	0	0	0	0.01	80.0013	63.486	52.6039	0.01	0.01	0.01	0.01	0.01
miR169-y	18	GCAGGTTGGCCTTAGCTA	8	0	0	0	2	0	3	3	0	0	0.01	0.01	0.01	52.6039	0.01	41.7246	112.246	0.01	0.01
miR2926-z	18	CTCGACGACGTTGGTGCT	8	0	0	0	8	0	0	0	0	0	0.01	0.01	0.01	210.416	0.01	0.01	0.01	0.01	0.01
miR319-x	20	AGAGCTTTCTTCAGTCCACT	8	0	3	0	0	5	0	0	0	0	0.01	48.0008	0.01	0.01	50.4668	0.01	0.01	0.01	0.01
miR3627-x	22	TTCGCAGGAGAGATGGCACCTT	8	2	3	0	0	2	0	1	0	0	100.155	48.0008	0.01	0.01	20.1867	0.01	37.4153	0.01	0.01
miR5741-z	18	AGGGACGAAATTGACGGT	8	0	1	6	1	0	0	0	0	0	0.01	16.0003	190.458	26.3019	0.01	0.01	0.01	0.01	0.01
miR5834-z	19	ACTGATGTAGAAACTGGTG	8	0	3	2	0	0	3	0	0	0	0.01	48.0008	63.486	0.01	0.01	41.7246	0.01	0.01	0.01
miR8171-z	18	AGGTGGGCCTCTGGTAGG	8	6	0	0	2	0	0	0	0	0	300.466	0.01	0.01	52.6039	0.01	0.01	0.01	0.01	0.01
miR11294-z	18	ACTGGACCATAACTGACG	7	2	2	1	0	1	0	1	0	0	100.155	32.0005	31.743	0.01	10.0934	0.01	37.4153	0.01	0.01
miR172-y	21	AGAATCTTGATGATGCTGCAG	7	0	2	0	2	1	0	0	2	0	0.01	32.0005	0.01	52.6039	10.0934	0.01	0.01	179.34	0.01
miR1886-z	18	TGAGAGAAGTGTGCTGAA	7	0	4	0	1	0	0	2	0	0	0.01	64.001	0.01	26.3019	0.01	0.01	74.8307	0.01	0.01
miR530-x	21	TGCATTTGCACCTGCACCTAT	7	2	0	2	0	1	0	2	0	0	100.155	0.01	63.486	0.01	10.0934	0.01	74.8307	0.01	0.01
miR5304-z	18	CAAGGCTAAATACTCATC	7	0	2	1	0	0	1	0	3	0	0.01	32.0005	31.743	0.01	0.01	13.9082	0.01	269.01	0.01
miR535-y	19	GTGCTCCCTCTCTTTGTCA	7	0	3	1	2	0	1	0	0	0	0.01	48.0008	31.743	52.6039	0.01	13.9082	0.01	0.01	0.01
miR6182-z	18	GTGTGTGACGGATGGCGT	7	0	0	0	2	0	5	0	0	0	0.01	0.01	0.01	52.6039	0.01	69.541	0.01	0.01	0.01
miR6214-z	18	CGAGGACGACGAGGACGA	7	0	0	2	2	2	0	1	0	0	0.01	0.01	63.486	52.6039	20.1867	0.01	37.4153	0.01	0.01
miR8148-z	20	TGACTTGGTCTGGTGACGTG	7	5	0	0	1	0	0	1	0	0	250.388	0.01	0.01	26.3019	0.01	0.01	37.4153	0.01	0.01
miR8155-z	18	AACCTGGCTCTGATACCA	7	0	1	1	4	0	0	1	0	0	0.01	16.0003	31.743	105.208	0.01	0.01	37.4153	0.01	0.01
miR11072-y	18	ATGACTTAGATTTTACTG	6	0	2	2	1	0	1	0	0	0	0.01	32.0005	63.486	26.3019	0.01	13.9082	0.01	0.01	0.01
miR169-z	18	ATGGATGACTTGGCTATC	6	0	0	2	4	0	0	0	0	0	0.01	0.01	63.486	105.208	0.01	0.01	0.01	0.01	0.01
miR172-x	21	TGCGGCATCATCAAGATTCAC	6	0	0	3	0	1	2	0	0	0	0.01	0.01	95.229	0.01	10.0934	27.8164	0.01	0.01	0.01
miR3627-z	21	CGTCGCAGGAGAGATGGCACA	6	1	1	2	1	0	1	0	0	0	50.0776	16.0003	63.486	26.3019	0.01	13.9082	0.01	0.01	0.01
miR397-x	21	ATTGAGTGCAGCGTTGATGAA	6	1	1	0	0	0	0	1	3	0	50.0776	16.0003	0.01	0.01	0.01	0.01	37.4153	269.01	0.01
miR397-y	18	ACCGGCGCTGAACTCAAC	6	1	1	0	0	2	2	0	0	0	50.0776	16.0003	0.01	0.01	20.1867	27.8164	0.01	0.01	0.01
miR4243-z	18	GAAGTTGTAGATTTCGTG	6	0	0	0	3	1	0	0	2	0	0.01	0.01	0.01	78.9058	10.0934	0.01	0.01	179.34	0.01
miR5225-x	22	TCTGTCGTAGGAGAGATGGCGC	6	0	0	2	1	2	0	1	0	0	0.01	0.01	63.486	26.3019	20.1867	0.01	37.4153	0.01	0.01
miR5225-z	22	TTCGCAGGAGAGATGGCACCTT	6	2	3	0	0	0	0	1	0	0	100.155	48.0008	0.01	0.01	0.01	0.01	37.4153	0.01	0.01
miR5503-z	20	CTTCCGATCTTTCTAGAGGT	6	0	2	0	4	0	0	0	0	0	0.01	32.0005	0.01	105.208	0.01	0.01	0.01	0.01	0.01
miR5530-z	21	CGAGTGATGTCGTGTTACCTG	6	0	1	0	0	3	0	0	2	0	0.01	16.0003	0.01	0.01	30.2801	0.01	0.01	179.34	0.01
miR7120-y	21	CAGTCTGACAATATAACGTGC	6	0	0	1	5	0	0	0	0	0	0.01	0.01	31.743	131.51	0.01	0.01	0.01	0.01	0.01
miR7720-x	19	ATTGATCGTGCAGGGAAGC	6	1	0	2	1	0	2	0	0	0	50.0776	0.01	63.486	26.3019	0.01	27.8164	0.01	0.01	0.01
miR7747-x	18	GATGGTTCTGTTGTAGGA	6	2	1	0	0	1	0	2	0	0	100.155	16.0003	0.01	0.01	10.0934	0.01	74.8307	0.01	0.01
miR8575-z	18	AGGTGTCGTCTCTGAAAG	6	0	0	0	1	0	5	0	0	0	0.01	0.01	0.01	26.3019	0.01	69.541	0.01	0.01	0.01
miR8590-z	18	CCGATCTGTAAAAAAAAA	6	0	0	4	0	0	2	0	0	0	0.01	0.01	126.972	0.01	0.01	27.8164	0.01	0.01	0.01
miR10518-z	18	AGAGATTGTGAAGGGATC	5	0	2	0	0	0	1	1	1	0	0.01	32.0005	0.01	0.01	0.01	13.9082	37.4153	89.67	0.01
miR11023-z	18	TTTAGATCTTTTACTTTG	5	0	0	0	5	0	0	0	0	0	0.01	0.01	0.01	131.51	0.01	0.01	0.01	0.01	0.01
miR11034-z	19	TTGGATTTGTTTGATGTAT	5	0	2	3	0	0	0	0	0	0	0.01	32.0005	95.229	0.01	0.01	0.01	0.01	0.01	0.01
miR11404-z	18	CGTGCTAGGGATAGACTG	5	0	0	3	1	0	0	1	0	0	0.01	0.01	95.229	26.3019	0.01	0.01	37.4153	0.01	0.01
miR11502-z	18	TTATTGGATTGAGAGAAG	5	0	0	0	0	3	2	0	0	0	0.01	0.01	0.01	0.01	30.2801	27.8164	0.01	0.01	0.01
miR12174-z	19	TTTTATTGGATTGGTAGAG	5	0	3	0	2	0	0	0	0	0	0.01	48.0008	0.01	52.6039	0.01	0.01	0.01	0.01	0.01
miR2667-z	20	TCCTTGATCTGATGGCTAGC	5	0	0	0	1	0	4	0	0	0	0.01	0.01	0.01	26.3019	0.01	55.6328	0.01	0.01	0.01
miR3631-y	18	TTGGATGGTCTCAATAAG	5	0	0	0	0	0	5	0	0	0	0.01	0.01	0.01	0.01	0.01	69.541	0.01	0.01	0.01
miR4247-z	19	TGTATCGTAATAGTAGACC	5	0	0	4	0	0	0	1	0	0	0.01	0.01	126.972	0.01	0.01	0.01	37.4153	0.01	0.01
miR4356-z	18	TCACGACTGTCTTAGAAC	5	0	0	0	2	0	0	0	3	0	0.01	0.01	0.01	52.6039	0.01	0.01	0.01	269.01	0.01
miR4382-z	21	TGTCGACTGATTTCATGGATC	5	0	0	0	4	0	1	0	0	0	0.01	0.01	0.01	105.208	0.01	13.9082	0.01	0.01	0.01
miR4406-z	19	GTGAGAGAACCGCTGTAGA	5	0	3	0	0	0	0	1	1	0	0.01	48.0008	0.01	0.01	0.01	0.01	37.4153	89.67	0.01
miR5021-z	18	AAGAAGACGAAGAAAAGT	5	0	0	0	2	2	1	0	0	0	0.01	0.01	0.01	52.6039	20.1867	13.9082	0.01	0.01	0.01
miR5037-z	18	GTAGTCGAACTTTGAAGC	5	0	0	0	0	0	0	2	3	0	0.01	0.01	0.01	0.01	0.01	0.01	74.8307	269.01	0.01
miR5523-z	22	CGTGAGGAGGAACATATTTACT	5	0	5	0	0	0	0	0	0	0	0.01	80.0013	0.01	0.01	0.01	0.01	0.01	0.01	0.01
miR5656-z	18	AGACTGAAGTAGAGAAGG	5	0	1	0	2	0	2	0	0	0	0.01	16.0003	0.01	52.6039	0.01	27.8164	0.01	0.01	0.01
miR5821-z	19	AGTGGACGGACCGCTGGTG	5	0	2	0	0	0	0	3	0	0	0.01	32.0005	0.01	0.01	0.01	0.01	112.246	0.01	0.01
miR6136-z	19	GACGAGGGTTGTAGGACCG	5	0	2	0	2	1	0	0	0	0	0.01	32.0005	0.01	52.6039	10.0934	0.01	0.01	0.01	0.01
miR6175-z	18	GCTTTGAGGGCTGAAGTG	5	0	0	2	1	0	1	1	0	0	0.01	0.01	63.486	26.3019	0.01	13.9082	37.4153	0.01	0.01
miR7130-z	18	AATGTGCGTGATGTGGGC	5	0	0	0	2	0	2	0	1	0	0.01	0.01	0.01	52.6039	0.01	27.8164	0.01	89.67	0.01
miR7727-y	18	ACTGGTACTAATGAGCTT	5	1	0	1	0	1	0	0	0	2	50.0776	0.01	31.743	0.01	10.0934	0.01	0.01	0.01	2333.72
miR7743-y	18	CTTTCGGATTGGATCTTT	5	0	0	2	0	3	0	0	0	0	0.01	0.01	63.486	0.01	30.2801	0.01	0.01	0.01	0.01
miR8706-z	18	GTTTTCGGATGGATTTGA	5	0	1	0	3	0	0	0	1	0	0.01	16.0003	0.01	78.9058	0.01	0.01	0.01	89.67	0.01
miR1510-x	18	TCTTTCCCATTCCTCCCA	4	0	0	0	0	3	0	1	0	0	0.01	0.01	0.01	0.01	30.2801	0.01	37.4153	0.01	0.01
miR1520-z	18	TCGAATAAGAACGTGGCA	4	0	2	0	0	0	1	0	1	0	0.01	32.0005	0.01	0.01	0.01	13.9082	0.01	89.67	0.01
miR168-z	23	TCGCTTGGTGCAGGTCGGGAACA	4	0	0	0	2	0	2	0	0	0	0.01	0.01	0.01	52.6039	0.01	27.8164	0.01	0.01	0.01
miR2873-z	18	TTGGAATTGAGATATGGT	4	1	0	0	0	0	2	0	1	0	50.0776	0.01	0.01	0.01	0.01	27.8164	0.01	89.67	0.01
miR391-x	20	CGCAGGAGAGATGGCGCCGC	4	1	1	0	0	0	1	1	0	0	50.0776	16.0003	0.01	0.01	0.01	13.9082	37.4153	0.01	0.01
miR391-z	21	ACGCAGGAGAGATGGCGCCGC	4	1	0	0	0	0	0	3	0	0	50.0776	0.01	0.01	0.01	0.01	0.01	112.246	0.01	0.01
miR399-y	21	TGCCAAAGGAGAGTTGCCCTG	4	0	0	2	0	0	0	0	2	0	0.01	0.01	63.486	0.01	0.01	0.01	0.01	179.34	0.01
miR4342-z	18	CTTAAAATGTAGGACGGT	4	0	0	0	3	0	1	0	0	0	0.01	0.01	0.01	78.9058	0.01	13.9082	0.01	0.01	0.01
miR4391-z	19	CAAGAACTAAGAAGAAGAT	4	0	0	0	4	0	0	0	0	0	0.01	0.01	0.01	105.208	0.01	0.01	0.01	0.01	0.01
miR447-y	18	AGAAGGAATTGTAGTATT	4	0	4	0	0	0	0	0	0	0	0.01	64.001	0.01	0.01	0.01	0.01	0.01	0.01	0.01
miR5077-z	21	TTCTTCACGTCGGGTTCACCA	4	0	0	0	2	0	1	0	1	0	0.01	0.01	0.01	52.6039	0.01	13.9082	0.01	89.67	0.01
miR5137-z	19	AGCGGCGAAGACGATGGGC	4	2	0	0	0	0	2	0	0	0	100.155	0.01	0.01	0.01	0.01	27.8164	0.01	0.01	0.01
miR6135-z	18	CTGGCCAATAGAATAATG	4	0	2	2	0	0	0	0	0	0	0.01	32.0005	63.486	0.01	0.01	0.01	0.01	0.01	0.01
miR6184-z	18	GTAGCATCTGGCCGGCCT	4	1	0	0	0	0	0	0	3	0	50.0776	0.01	0.01	0.01	0.01	0.01	0.01	269.01	0.01
miR7534-z	18	ACCTTTACTACAGTTTGA	4	0	0	0	0	0	1	3	0	0	0.01	0.01	0.01	0.01	0.01	13.9082	112.246	0.01	0.01
miR7754-y	18	CTCTCGGCAACGGAACTG	4	0	0	0	0	0	0	0	4	0	0.01	0.01	0.01	0.01	0.01	0.01	0.01	358.68	0.01
miR8045-z	18	TTGATAGGTCAGGTGTGT	4	0	0	0	2	2	0	0	0	0	0.01	0.01	0.01	52.6039	20.1867	0.01	0.01	0.01	0.01
miR812-z	18	CACTAAAAAGGGGACGGA	4	1	1	0	2	0	0	0	0	0	50.0776	16.0003	0.01	52.6039	0.01	0.01	0.01	0.01	0.01
miR833-x	19	ATTTTAGTCTGAACTCGGT	4	0	2	0	2	0	0	0	0	0	0.01	32.0005	0.01	52.6039	0.01	0.01	0.01	0.01	0.01
miR8659-z	18	TTTAAGGTTGTAGGTGGA	4	0	0	1	2	0	1	0	0	0	0.01	0.01	31.743	52.6039	0.01	13.9082	0.01	0.01	0.01
miR9475-x	20	AACGATCACTACATTGTAGA	4	0	0	2	2	0	0	0	0	0	0.01	0.01	63.486	52.6039	0.01	0.01	0.01	0.01	0.01
miR1023-x	18	ACACTCTCCCCGCTTCCC	3	0	0	0	0	0	0	3	0	0	0.01	0.01	0.01	0.01	0.01	0.01	112.246	0.01	0.01
miR10448-z	18	AGGCTATGAGGGACGTGA	3	3	0	0	0	0	0	0	0	0	150.233	0.01	0.01	0.01	0.01	0.01	0.01	0.01	0.01
miR11073-x	18	TTGGATTGGATGGATGTG	3	0	0	0	0	3	0	0	0	0	0.01	0.01	0.01	0.01	30.2801	0.01	0.01	0.01	0.01
miR11074-x	18	TTGGATTGGATGGATGTG	3	0	0	0	0	3	0	0	0	0	0.01	0.01	0.01	0.01	30.2801	0.01	0.01	0.01	0.01
miR11104-y	18	GCGGGTCGGGTTCGGATT	3	0	0	0	1	0	2	0	0	0	0.01	0.01	0.01	26.3019	0.01	27.8164	0.01	0.01	0.01
miR1117-z	18	ATTCGTGGCTCGAACCGG	3	0	0	0	0	0	3	0	0	0	0.01	0.01	0.01	0.01	0.01	41.7246	0.01	0.01	0.01
miR11326-z	18	TGATCTGTCGCGATGCGT	3	0	0	0	3	0	0	0	0	0	0.01	0.01	0.01	78.9058	0.01	0.01	0.01	0.01	0.01
miR11327-z	18	GATTGACTCGGGTAACTG	3	1	0	0	2	0	0	0	0	0	50.0776	0.01	0.01	52.6039	0.01	0.01	0.01	0.01	0.01
miR11413-z	18	CCAATCTGAAGATACCGC	3	0	0	0	0	0	0	0	3	0	0.01	0.01	0.01	0.01	0.01	0.01	0.01	269.01	0.01
miR1159-z	19	ATGACAATGGAGACGAATG	3	0	3	0	0	0	0	0	0	0	0.01	48.0008	0.01	0.01	0.01	0.01	0.01	0.01	0.01
miR11602-z	21	TATCTAACGAAACGCTATTGG	3	0	0	0	0	1	0	0	2	0	0.01	0.01	0.01	0.01	10.0934	0.01	0.01	179.34	0.01
miR12168-z	18	GCTTATTGGATTGTTCCC	3	0	3	0	0	0	0	0	0	0	0.01	48.0008	0.01	0.01	0.01	0.01	0.01	0.01	0.01
miR1320-x	18	TTTGGAACGGACGTATTT	3	0	0	0	3	0	0	0	0	0	0.01	0.01	0.01	78.9058	0.01	0.01	0.01	0.01	0.01
miR158-x	18	CTTCGTCTATCGTTAGGA	3	0	0	0	0	2	1	0	0	0	0.01	0.01	0.01	0.01	20.1867	13.9082	0.01	0.01	0.01
miR162-z	23	TCGATAAACCTCTGCATCCAGTT	3	1	2	0	0	0	0	0	0	0	50.0776	32.0005	0.01	0.01	0.01	0.01	0.01	0.01	0.01
miR1848-z	18	CCCTCGTCGGCGAGCGCG	3	0	0	0	0	3	0	0	0	0	0.01	0.01	0.01	0.01	30.2801	0.01	0.01	0.01	0.01
miR1881-z	18	GTTCTTGTAGCGTAGTGG	3	0	0	3	0	0	0	0	0	0	0.01	0.01	95.229	0.01	0.01	0.01	0.01	0.01	0.01
miR2111-x	20	TAATCTGCATCCTGAGGTTT	3	2	0	0	0	0	0	1	0	0	100.155	0.01	0.01	0.01	0.01	0.01	37.4153	0.01	0.01
miR2871-x	18	TGACCGTGGAAACTCGCA	3	3	0	0	0	0	0	0	0	0	150.233	0.01	0.01	0.01	0.01	0.01	0.01	0.01	0.01
miR3438-y	18	AAAGCTTCATCTCTGGCC	3	0	0	0	0	0	0	3	0	0	0.01	0.01	0.01	0.01	0.01	0.01	112.246	0.01	0.01
miR3448-y	19	TGGGGATTTTTTTTGTAGT	3	0	0	0	3	0	0	0	0	0	0.01	0.01	0.01	78.9058	0.01	0.01	0.01	0.01	0.01
miR3693-z	19	TAGAGGGTGCTCATGAACG	3	0	0	0	3	0	0	0	0	0	0.01	0.01	0.01	78.9058	0.01	0.01	0.01	0.01	0.01
miR3701-z	18	TTTGAACAATGACCACCC	3	0	0	3	0	0	0	0	0	0	0.01	0.01	95.229	0.01	0.01	0.01	0.01	0.01	0.01
miR390-y	21	CGCTATCCATCCTGGGTTTCA	3	1	0	0	1	1	0	0	0	0	50.0776	0.01	0.01	26.3019	10.0934	0.01	0.01	0.01	0.01
miR3932-x	18	TGAACTGCTCGATCTGCT	3	0	0	0	0	0	0	0	3	0	0.01	0.01	0.01	0.01	0.01	0.01	0.01	269.01	0.01
miR408-z	18	GACGGAGACGAGCGAGAG	3	0	0	0	0	3	0	0	0	0	0.01	0.01	0.01	0.01	30.2801	0.01	0.01	0.01	0.01
miR413-z	18	CTTCTCTTGTTCTGAACA	3	0	0	0	3	0	0	0	0	0	0.01	0.01	0.01	78.9058	0.01	0.01	0.01	0.01	0.01
miR4228-z	20	TAAAAGCATTGAACCCTGTC	3	0	0	0	0	0	0	0	3	0	0.01	0.01	0.01	0.01	0.01	0.01	0.01	269.01	0.01
miR4381-z	18	CGGTAAACGTTGAAAAGT	3	0	0	3	0	0	0	0	0	0	0.01	0.01	95.229	0.01	0.01	0.01	0.01	0.01	0.01
miR4409-z	18	AAAAGTGGGTTTGTTGAA	3	0	0	0	3	0	0	0	0	0	0.01	0.01	0.01	78.9058	0.01	0.01	0.01	0.01	0.01
miR5266-z	19	GGCTGGGGGACGGACTGGG	3	1	0	2	0	0	0	0	0	0	50.0776	0.01	63.486	0.01	0.01	0.01	0.01	0.01	0.01
miR5268-z	18	GAGTGAAATGTAGATATG	3	0	0	0	0	0	0	3	0	0	0.01	0.01	0.01	0.01	0.01	0.01	112.246	0.01	0.01
miR5280-z	18	GGTAATTAGAAACGGGGC	3	0	0	0	0	0	3	0	0	0	0.01	0.01	0.01	0.01	0.01	41.7246	0.01	0.01	0.01
miR530-y	19	CAGGGGCGGGTGCAGGTGC	3	0	3	0	0	0	0	0	0	0	0.01	48.0008	0.01	0.01	0.01	0.01	0.01	0.01	0.01
miR5381-z	19	GATCTGTGGCGCCGCGATC	3	0	0	3	0	0	0	0	0	0	0.01	0.01	95.229	0.01	0.01	0.01	0.01	0.01	0.01
miR5770-z	19	TTTCGGACTGTGGTTTGGA	3	0	0	0	0	0	0	3	0	0	0.01	0.01	0.01	0.01	0.01	0.01	112.246	0.01	0.01
miR5783-z	18	GGCGACGACGGGGACGAC	3	0	0	0	3	0	0	0	0	0	0.01	0.01	0.01	78.9058	0.01	0.01	0.01	0.01	0.01
miR6207-z	19	CGTGGTCGGCCTGGGCGCC	3	0	0	0	0	3	0	0	0	0	0.01	0.01	0.01	0.01	30.2801	0.01	0.01	0.01	0.01
miR6219-y	18	TAGACCCGAAACCTTAGC	3	0	0	0	0	0	0	1	2	0	0.01	0.01	0.01	0.01	0.01	0.01	37.4153	179.34	0.01
miR6221-x	20	TCTGACTTCTGGCTCCTGCC	3	1	0	0	0	0	2	0	0	0	50.0776	0.01	0.01	0.01	0.01	27.8164	0.01	0.01	0.01
miR7735-y	18	CGCCGGTCGGAGCCACCA	3	0	0	0	0	2	1	0	0	0	0.01	0.01	0.01	0.01	20.1867	13.9082	0.01	0.01	0.01
miR7753-y	19	GCGCAAGGGAGAAGATATG	3	0	0	0	0	0	3	0	0	0	0.01	0.01	0.01	0.01	0.01	41.7246	0.01	0.01	0.01
miR7778-x	18	TCGAGTCGGCCTGCGCGG	3	0	0	0	1	0	0	1	1	0	0.01	0.01	0.01	26.3019	0.01	0.01	37.4153	89.67	0.01
miR838-y	21	TTTCTTCTTCGTCTTGCACAA	3	0	0	0	3	0	0	0	0	0	0.01	0.01	0.01	78.9058	0.01	0.01	0.01	0.01	0.01
miR850-z	18	AGATCCGGACTATAAAAA	3	0	0	0	3	0	0	0	0	0	0.01	0.01	0.01	78.9058	0.01	0.01	0.01	0.01	0.01
miR8674-z	18	AATTAGATATGGACCGTG	3	0	0	3	0	0	0	0	0	0	0.01	0.01	95.229	0.01	0.01	0.01	0.01	0.01	0.01
miR9560-x	24	ACAGGCGGTGGAACAAATATGAAT	3	0	0	0	0	0	0	2	1	0	0.01	0.01	0.01	0.01	0.01	0.01	74.8307	89.67	0.01
miR9652-y	19	AGAAGCTCAATGAGAACAG	3	1	0	0	0	2	0	0	0	0	50.0776	0.01	0.01	0.01	20.1867	0.01	0.01	0.01	0.01
miR9670-y	18	AGGTGGAATAGTTGAAGG	3	0	0	0	3	0	0	0	0	0	0.01	0.01	0.01	78.9058	0.01	0.01	0.01	0.01	0.01
miR9679-x	18	TCCGGAACCAGAATGAGG	3	0	0	0	3	0	0	0	0	0	0.01	0.01	0.01	78.9058	0.01	0.01	0.01	0.01	0.01
miR9778-z	21	TGCATGATCTCGAACACGTCG	3	3	0	0	0	0	0	0	0	0	150.233	0.01	0.01	0.01	0.01	0.01	0.01	0.01	0.01
miR10191-z	18	AGACGACTGCGGCTCCGC	2	0	0	2	0	0	0	0	0	0	0.01	0.01	63.486	0.01	0.01	0.01	0.01	0.01	0.01
miR10198-z	18	AGGAACTCGGAATTGATA	2	0	0	0	2	0	0	0	0	0	0.01	0.01	0.01	52.6039	0.01	0.01	0.01	0.01	0.01
miR10210-y	18	CAGGAGTGGGGGATAACG	2	0	2	0	0	0	0	0	0	0	0.01	32.0005	0.01	0.01	0.01	0.01	0.01	0.01	0.01
miR1079-x	18	CTAACCAAGCTCTTCTTT	2	0	0	0	0	2	0	0	0	0	0.01	0.01	0.01	0.01	20.1867	0.01	0.01	0.01	0.01
miR11078-y	18	TCTTATTGGCTGATGGTG	2	0	2	0	0	0	0	0	0	0	0.01	32.0005	0.01	0.01	0.01	0.01	0.01	0.01	0.01
miR1109-z	19	TAGTGGGGAATTTTGTGTA	2	0	0	0	0	0	2	0	0	0	0.01	0.01	0.01	0.01	0.01	27.8164	0.01	0.01	0.01
miR11108-y	18	CTTGGCTGATGAGTTATT	2	0	2	0	0	0	0	0	0	0	0.01	32.0005	0.01	0.01	0.01	0.01	0.01	0.01	0.01
miR11117-y	18	GAGGAAGATGAAGAAAAT	2	0	0	0	2	0	0	0	0	0	0.01	0.01	0.01	52.6039	0.01	0.01	0.01	0.01	0.01
miR11118-y	18	TTTCCGGATTTTATTAAA	2	0	2	0	0	0	0	0	0	0	0.01	32.0005	0.01	0.01	0.01	0.01	0.01	0.01	0.01
miR11144-y	18	AGAGGGATAAAAGGGACA	2	0	0	0	0	0	2	0	0	0	0.01	0.01	0.01	0.01	0.01	27.8164	0.01	0.01	0.01
miR11288-z	20	TGGATTTGCCGAATTGTGGT	2	0	0	0	0	0	2	0	0	0	0.01	0.01	0.01	0.01	0.01	27.8164	0.01	0.01	0.01
miR11296-z	22	TTTTTTGATGGCTGGAATCCAG	2	0	2	0	0	0	0	0	0	0	0.01	32.0005	0.01	0.01	0.01	0.01	0.01	0.01	0.01
miR11337-x	18	TTTCGCGACGAATCTAAC	2	2	0	0	0	0	0	0	0	0	100.155	0.01	0.01	0.01	0.01	0.01	0.01	0.01	0.01
miR1134-z	18	ACATCAACACCAAGAAGA	2	0	0	0	0	0	2	0	0	0	0.01	0.01	0.01	0.01	0.01	27.8164	0.01	0.01	0.01
miR11443-z	18	GAGTTGGAATGCGCAGTG	2	0	0	0	2	0	0	0	0	0	0.01	0.01	0.01	52.6039	0.01	0.01	0.01	0.01	0.01
miR1149-z	19	GTGTTGTTTGACATGGACG	2	0	0	0	0	2	0	0	0	0	0.01	0.01	0.01	0.01	20.1867	0.01	0.01	0.01	0.01
miR1151-y	20	GGGTTGTGCGAACCGGACTG	2	0	2	0	0	0	0	0	0	0	0.01	32.0005	0.01	0.01	0.01	0.01	0.01	0.01	0.01
miR1153-y	18	CTAATAATTGCCGGTAGC	2	0	0	0	0	2	0	0	0	0	0.01	0.01	0.01	0.01	20.1867	0.01	0.01	0.01	0.01
miR11549-z	18	GCAAGTCACTCCGGCCAA	2	2	0	0	0	0	0	0	0	0	100.155	0.01	0.01	0.01	0.01	0.01	0.01	0.01	0.01
miR12137-z	18	CTTCAAGGTCGACGTCTG	2	0	0	0	2	0	0	0	0	0	0.01	0.01	0.01	52.6039	0.01	0.01	0.01	0.01	0.01
miR12158-z	20	TATTGGTATTTGGAATGTAT	2	0	0	0	2	0	0	0	0	0	0.01	0.01	0.01	52.6039	0.01	0.01	0.01	0.01	0.01
miR12169-z	18	CTTATTGGATTGGGTGTG	2	2	0	0	0	0	0	0	0	0	100.155	0.01	0.01	0.01	0.01	0.01	0.01	0.01	0.01
miR1432-z	18	CAGAGATGACACGGACGT	2	0	0	0	0	0	2	0	0	0	0.01	0.01	0.01	0.01	0.01	27.8164	0.01	0.01	0.01
miR164-z	21	TGGAGAAGCAGGGCACTTTTT	2	0	0	0	0	2	0	0	0	0	0.01	0.01	0.01	0.01	20.1867	0.01	0.01	0.01	0.01
miR165-x	22	GAATGTTGTCTGGCTCGAGGAT	2	1	0	0	0	0	0	1	0	0	50.0776	0.01	0.01	0.01	0.01	0.01	37.4153	0.01	0.01
miR172-z	23	GGAATCTTGATGATGCTGCATTT	2	0	0	0	0	2	0	0	0	0	0.01	0.01	0.01	0.01	20.1867	0.01	0.01	0.01	0.01
miR1863-z	21	TAAGCTCTGATACCATATTAG	2	0	0	0	1	1	0	0	0	0	0.01	0.01	0.01	26.3019	10.0934	0.01	0.01	0.01	0.01
miR1918-z	20	GCTGGTGAGGGTTCGATTCT	2	0	0	0	2	0	0	0	0	0	0.01	0.01	0.01	52.6039	0.01	0.01	0.01	0.01	0.01
miR2119-z	19	CAAAGGGAGGTGTGGTGCA	2	0	0	0	0	2	0	0	0	0	0.01	0.01	0.01	0.01	20.1867	0.01	0.01	0.01	0.01
miR2586-z	18	TCGCATCGGTGTCGGACA	2	0	0	0	0	2	0	0	0	0	0.01	0.01	0.01	0.01	20.1867	0.01	0.01	0.01	0.01
miR2592-x	18	TCGGACTCAAATATTTCG	2	0	2	0	0	0	0	0	0	0	0.01	32.0005	0.01	0.01	0.01	0.01	0.01	0.01	0.01
miR2592-y	20	AACACATGCATGTCGAGCGA	2	0	0	0	2	0	0	0	0	0	0.01	0.01	0.01	52.6039	0.01	0.01	0.01	0.01	0.01
miR2593-z	18	TTGATTTTATGAACCTAA	2	0	0	0	0	0	2	0	0	0	0.01	0.01	0.01	0.01	0.01	27.8164	0.01	0.01	0.01
miR2624-z	19	AATGACGAGGTTGCCGGTT	2	0	0	0	0	1	0	1	0	0	0.01	0.01	0.01	0.01	10.0934	0.01	37.4153	0.01	0.01
miR2927-z	18	CTTCGTCGATGGAGCCGA	2	0	0	0	0	2	0	0	0	0	0.01	0.01	0.01	0.01	20.1867	0.01	0.01	0.01	0.01
miR3267-z	18	TGTCGCAGGGGAGAGGGG	2	0	0	0	0	2	0	0	0	0	0.01	0.01	0.01	0.01	20.1867	0.01	0.01	0.01	0.01
miR3705-z	18	AGTGCTTACGATCTGGAC	2	0	0	0	0	0	2	0	0	0	0.01	0.01	0.01	0.01	0.01	27.8164	0.01	0.01	0.01
miR3712-z	19	GATGTGATCACGATCTGAC	2	0	2	0	0	0	0	0	0	0	0.01	32.0005	0.01	0.01	0.01	0.01	0.01	0.01	0.01
miR394-y	18	TCTGTTGGTCTCTCTTTG	2	0	0	0	0	0	2	0	0	0	0.01	0.01	0.01	0.01	0.01	27.8164	0.01	0.01	0.01
miR3947-x	18	TATTCCAGTAGGCGACGT	2	0	0	0	0	2	0	0	0	0	0.01	0.01	0.01	0.01	20.1867	0.01	0.01	0.01	0.01
miR3953-z	18	GTTCTGTAAGCCGTCGAA	2	2	0	0	0	0	0	0	0	0	100.155	0.01	0.01	0.01	0.01	0.01	0.01	0.01	0.01
miR3979-y	19	CTTCGGGGCAGGAGAGATG	2	0	0	2	0	0	0	0	0	0	0.01	0.01	63.486	0.01	0.01	0.01	0.01	0.01	0.01
miR399-x	20	GCGAATCGTCTAATGGCAGG	2	0	0	0	2	0	0	0	0	0	0.01	0.01	0.01	52.6039	0.01	0.01	0.01	0.01	0.01
miR403-x	18	TATGCGTGACTCTAATTG	2	0	0	1	0	0	1	0	0	0	0.01	0.01	31.743	0.01	0.01	13.9082	0.01	0.01	0.01
miR403-z	24	TTAGATTCACGCACAAACTCGCAT	2	0	2	0	0	0	0	0	0	0	0.01	32.0005	0.01	0.01	0.01	0.01	0.01	0.01	0.01
miR408-x	19	ACGGGGCCGAGGTCGGGCG	2	0	0	0	0	0	0	2	0	0	0.01	0.01	0.01	0.01	0.01	0.01	74.8307	0.01	0.01
miR414-z	18	CTTCATCATCATCGTCGT	2	0	2	0	0	0	0	0	0	0	0.01	32.0005	0.01	0.01	0.01	0.01	0.01	0.01	0.01
miR4374-z	19	CGGTCGTGTTGTCAGCAAC	2	0	0	0	2	0	0	0	0	0	0.01	0.01	0.01	52.6039	0.01	0.01	0.01	0.01	0.01
miR474-z	21	CCTTGCTGGGTTTGGCTGGGC	2	0	0	2	0	0	0	0	0	0	0.01	0.01	63.486	0.01	0.01	0.01	0.01	0.01	0.01
miR5044-z	20	AGTAGTGGATGCCTAGACGT	2	0	0	0	0	0	0	0	2	0	0.01	0.01	0.01	0.01	0.01	0.01	0.01	179.34	0.01
miR5055-z	19	CTCGCGGCAGAGCTCGGCG	2	1	0	1	0	0	0	0	0	0	50.0776	0.01	31.743	0.01	0.01	0.01	0.01	0.01	0.01
miR5075-z	18	CTTCTCCGTCGCCGTCGC	2	0	0	0	0	2	0	0	0	0	0.01	0.01	0.01	0.01	20.1867	0.01	0.01	0.01	0.01
miR5138-z	21	TAAAAATCGTTAGGCGTTAGT	2	0	0	2	0	0	0	0	0	0	0.01	0.01	63.486	0.01	0.01	0.01	0.01	0.01	0.01
miR5166-z	19	CTGCACACGAGGGTTCGAT	2	0	0	0	0	2	0	0	0	0	0.01	0.01	0.01	0.01	20.1867	0.01	0.01	0.01	0.01
miR5225-y	21	TTCATCTCTCTTCGACCGAAG	2	0	0	0	2	0	0	0	0	0	0.01	0.01	0.01	52.6039	0.01	0.01	0.01	0.01	0.01
miR5234-z	21	TTTTGTTGTGGATGGCTGAAG	2	0	0	0	0	0	2	0	0	0	0.01	0.01	0.01	0.01	0.01	27.8164	0.01	0.01	0.01
miR5273-z	18	CTGTAGTTGGAGAAGAAG	2	0	0	0	1	1	0	0	0	0	0.01	0.01	0.01	26.3019	10.0934	0.01	0.01	0.01	0.01
miR5274-x	18	AGCTGACGGAGTGTAAAT	2	0	2	0	0	0	0	0	0	0	0.01	32.0005	0.01	0.01	0.01	0.01	0.01	0.01	0.01
miR529-y	19	CTGTTCCCTCTCTCTTATT	2	0	0	0	0	2	0	0	0	0	0.01	0.01	0.01	0.01	20.1867	0.01	0.01	0.01	0.01
miR5299-z	18	TTGTATTGTAAACCGACA	2	0	0	0	0	0	2	0	0	0	0.01	0.01	0.01	0.01	0.01	27.8164	0.01	0.01	0.01
miR5303-z	19	TTGTTGAAGAGTATGAGCA	2	0	2	0	0	0	0	0	0	0	0.01	32.0005	0.01	0.01	0.01	0.01	0.01	0.01	0.01
miR5484-z	18	AGCGAGCTGTTGATAAAT	2	0	0	0	0	0	2	0	0	0	0.01	0.01	0.01	0.01	0.01	27.8164	0.01	0.01	0.01
miR5495-z	20	CGAGAGGACCGGAGCGAACG	2	0	0	0	0	2	0	0	0	0	0.01	0.01	0.01	0.01	20.1867	0.01	0.01	0.01	0.01
miR5506-z	18	GATCGCTTCGTCTAGTGG	2	0	1	0	0	1	0	0	0	0	0.01	16.0003	0.01	0.01	10.0934	0.01	0.01	0.01	0.01
miR5510-z	18	AAGGCTGATCCACTCTGG	2	0	0	0	2	0	0	0	0	0	0.01	0.01	0.01	52.6039	0.01	0.01	0.01	0.01	0.01
miR5648-x	18	TGTTTGGAATTATTGGGC	2	0	0	0	2	0	0	0	0	0	0.01	0.01	0.01	52.6039	0.01	0.01	0.01	0.01	0.01
miR5767-z	18	TGGAGGACCTTTGTAGGA	2	0	0	0	0	0	0	2	0	0	0.01	0.01	0.01	0.01	0.01	0.01	74.8307	0.01	0.01
miR6138-z	18	TTTGGATTGAAGGGATTA	2	0	0	0	1	1	0	0	0	0	0.01	0.01	0.01	26.3019	10.0934	0.01	0.01	0.01	0.01
miR6157-z	19	CGTGGACGTAGGATTTGAA	2	0	0	2	0	0	0	0	0	0	0.01	0.01	63.486	0.01	0.01	0.01	0.01	0.01	0.01
miR6181-z	18	TCTTCGTGGCCTGCGGCG	2	0	0	0	0	2	0	0	0	0	0.01	0.01	0.01	0.01	20.1867	0.01	0.01	0.01	0.01
miR6270-z	18	TTCTGGAATGGGAATTTC	2	0	0	0	0	0	2	0	0	0	0.01	0.01	0.01	0.01	0.01	27.8164	0.01	0.01	0.01
miR6435-z	18	GTGGATAGTGGAGACACT	2	0	0	0	2	0	0	0	0	0	0.01	0.01	0.01	52.6039	0.01	0.01	0.01	0.01	0.01
miR7486-z	18	TGACGTTGAAGGAACTCG	2	0	1	0	0	1	0	0	0	0	0.01	16.0003	0.01	0.01	10.0934	0.01	0.01	0.01	0.01
miR7526-y	18	TGATGGCGGACGTTGCAG	2	0	0	0	0	0	0	2	0	0	0.01	0.01	0.01	0.01	0.01	0.01	74.8307	0.01	0.01
miR7700-x	19	TGGAGTGTGGCTCAGCTTG	2	0	2	0	0	0	0	0	0	0	0.01	32.0005	0.01	0.01	0.01	0.01	0.01	0.01	0.01
miR7732-x	19	ACCAAGATCTCTGAGACTC	2	0	0	0	0	0	0	0	2	0	0.01	0.01	0.01	0.01	0.01	0.01	0.01	179.34	0.01
miR778-z	18	CTTCGTTTAGGTACACCG	2	0	0	0	0	1	0	0	1	0	0.01	0.01	0.01	0.01	10.0934	0.01	0.01	89.67	0.01
miR7798-z	19	AGCGACTGTTTGCAAAAAC	2	0	2	0	0	0	0	0	0	0	0.01	32.0005	0.01	0.01	0.01	0.01	0.01	0.01	0.01
miR7825-z	18	AAGAAAGGTAGACATATG	2	0	2	0	0	0	0	0	0	0	0.01	32.0005	0.01	0.01	0.01	0.01	0.01	0.01	0.01
miR7838-z	18	TGCTGGGTAGGAGAAATC	2	0	0	0	0	0	0	2	0	0	0.01	0.01	0.01	0.01	0.01	0.01	74.8307	0.01	0.01
miR7839-z	18	AAGTGTCATTGGAGGTGT	2	0	0	0	0	0	2	0	0	0	0.01	0.01	0.01	0.01	0.01	27.8164	0.01	0.01	0.01
miR8025-y	18	ATTGCAGGCCAAGTGTGC	2	0	0	0	0	2	0	0	0	0	0.01	0.01	0.01	0.01	20.1867	0.01	0.01	0.01	0.01
miR8044-x	19	TCTAATATGGTCGGAGATG	2	0	0	0	0	2	0	0	0	0	0.01	0.01	0.01	0.01	20.1867	0.01	0.01	0.01	0.01
miR8144-z	18	AGTAGAACGACTTGGAAA	2	0	2	0	0	0	0	0	0	0	0.01	32.0005	0.01	0.01	0.01	0.01	0.01	0.01	0.01
miR831-x	18	AAAAGAGGTAGAAGGAGA	2	0	2	0	0	0	0	0	0	0	0.01	32.0005	0.01	0.01	0.01	0.01	0.01	0.01	0.01
miR839-y	18	GCATGAGCGGTTGTTGAA	2	0	0	0	0	2	0	0	0	0	0.01	0.01	0.01	0.01	20.1867	0.01	0.01	0.01	0.01
miR848-z	18	TGATATGGGACTGCCTGA	2	0	0	2	0	0	0	0	0	0	0.01	0.01	63.486	0.01	0.01	0.01	0.01	0.01	0.01
miR8553-z	19	CTGAACCACCTGATGAAGA	2	0	0	0	2	0	0	0	0	0	0.01	0.01	0.01	52.6039	0.01	0.01	0.01	0.01	0.01
miR857-z	19	TTTGAAAGTTGAATAGTGG	2	0	0	2	0	0	0	0	0	0	0.01	0.01	63.486	0.01	0.01	0.01	0.01	0.01	0.01
miR8633-z	18	ACTAAGTGTAGAAGGAGG	2	0	0	0	0	0	0	2	0	0	0.01	0.01	0.01	0.01	0.01	0.01	74.8307	0.01	0.01
miR8641-z	19	TTTGGGACACTGCTGGCCA	2	0	0	0	2	0	0	0	0	0	0.01	0.01	0.01	52.6039	0.01	0.01	0.01	0.01	0.01
miR8703-z	20	TTAGTAGTTTAATTGGTAGA	2	0	0	0	2	0	0	0	0	0	0.01	0.01	0.01	52.6039	0.01	0.01	0.01	0.01	0.01
miR8718-z	19	ATGGTGGAAGAATTTCAGC	2	0	1	0	0	0	1	0	0	0	0.01	16.0003	0.01	0.01	0.01	13.9082	0.01	0.01	0.01
miR8757-z	19	TGGACCGAGCTCGGACAAG	2	0	2	0	0	0	0	0	0	0	0.01	32.0005	0.01	0.01	0.01	0.01	0.01	0.01	0.01
miR8760-z	18	TCGTCAAATTTGGGCATA	2	0	1	0	0	0	0	0	1	0	0.01	16.0003	0.01	0.01	0.01	0.01	0.01	89.67	0.01
miR8770-z	18	TTGGTGGTAAGAAACGTG	2	0	2	0	0	0	0	0	0	0	0.01	32.0005	0.01	0.01	0.01	0.01	0.01	0.01	0.01
miR8781-z	18	GATGAGGAAGTTTGTGGA	2	0	0	0	2	0	0	0	0	0	0.01	0.01	0.01	52.6039	0.01	0.01	0.01	0.01	0.01
miR9494-z	19	CATCATCGTCGTCTCCGTC	2	0	0	0	0	2	0	0	0	0	0.01	0.01	0.01	0.01	20.1867	0.01	0.01	0.01	0.01
miR9499-z	20	CCTCGTCGACGCTGAAGCTC	2	0	0	0	0	0	2	0	0	0	0.01	0.01	0.01	0.01	0.01	27.8164	0.01	0.01	0.01
miR9560-y	18	TTCCTATTGGCTCCACCA	2	0	0	0	2	0	0	0	0	0	0.01	0.01	0.01	52.6039	0.01	0.01	0.01	0.01	0.01
miR9663-x	18	AAAGCGTAGTCGATGGAA	2	0	0	0	0	0	2	0	0	0	0.01	0.01	0.01	0.01	0.01	27.8164	0.01	0.01	0.01
miR9664-y	18	GTCCTCGGTGTCGTAGTT	2	0	0	0	0	0	0	2	0	0	0.01	0.01	0.01	0.01	0.01	0.01	74.8307	0.01	0.01
miR9666-y	18	GGTTGGGCTGTCTGACGG	2	2	0	0	0	0	0	0	0	0	100.155	0.01	0.01	0.01	0.01	0.01	0.01	0.01	0.01
miR9672-y	21	TACCACGACTGTCATTAAGCA	2	0	0	0	0	0	2	0	0	0	0.01	0.01	0.01	0.01	0.01	27.8164	0.01	0.01	0.01
miR9674-y	18	GATAGCTGATGCTCTGGA	2	0	0	2	0	0	0	0	0	0	0.01	0.01	63.486	0.01	0.01	0.01	0.01	0.01	0.01
miR9722-z	19	AATAGAGGGTAGAAGACGA	2	0	2	0	0	0	0	0	0	0	0.01	32.0005	0.01	0.01	0.01	0.01	0.01	0.01	0.01
miR9724-z	18	ATCTTGGCACTGTTTCTA	2	0	2	0	0	0	0	0	0	0	0.01	32.0005	0.01	0.01	0.01	0.01	0.01	0.01	0.01

## Sheet: Table S5
Supplementary Table S5 The list of novel miRNAs and their precursor characteristics.
mature_id	hairpin_id	genomic_id	hairpin_start	hairpin_end	hairpin_strand	hairpin_length(nt)	miRDeep2_score	hairpin_GC	mature_seq	mature_length(nt)	hairpin_seq	hairpin_struct
novel-m0027-3p	novel-m0027	Unigene0015603	141	204	+	64	786.4	47.62	ATTCCGTTAGTAGTGGCGAGCGAAC	25	TGAACTGAAACATCTAAGTAGCGCGAGGAAAAGAGACGATTCCGTTAGTAGTGGCGAGCGAAC	..((((....((((....))))(((..((((((...((....((.(((..(((((.(((............)))))))).)))))...))...)))))).....)))....))))
novel-m0006-3p	novel-m0006	Unigene0041200	504	568	+	65	683.4	51.56	TTTCCAATACCGCCCATGCCTC	22	GGTTTGGGGGTATCTGGAAAGGAAGGGAATTGGAGTCTTTCCTTTCCAATACCGCCCATGCCTC	....((((((..((.(((.((((.(.(((((.(((((((((.(((((((((((((........)))))))))))))))))).)))).))))).))))).))).)).))))))
novel-m0010-3p	novel-m0010	Unigene0030925	40	114	+	75	584.1	40.54	ACGGTGTTCTGTGTATAAGG	20	TTATACATAGAAACAACCGTGGAGAAAAAAAGCGTGCGACGATTGTAAATCTCCACGGTGTTCTGTGTATAAGG	..((((...(((((.(((((((((((((.((.(((((((((.......(((...)))........)))))))))))))))))))))))).)))))...)))).......
novel-m0009-3p	novel-m0009	Unigene0030926	40	114	+	75	584.1	40.54	ACGGTGTTCTGTGTATAAGG	20	TTATACATAGAAACAACCGTGGAGAAAAAAAGCGTGCGACGATTGTAAATCTCCACGGTGTTCTGTGTATAAGG	..((((...(((((.(((((((((((((.((.(((((((((.......(((...)))........)))))))))))))))))))))))).)))))...)))).......
novel-m0029-5p	novel-m0029	Unigene0028810	167	222	+	56	196.2	43.64	CCGCAGCAGGTCTCCAAGGT	20	CCGCAGCAGGTCTCCAAGGTTAAAAGCCTCTGGTCAATAGAATAATGTAGATAAG	.......................................((((.(((.....(((((((((((...))))).))).....)))....))).))))..
novel-m0020-5p	novel-m0020	Unigene0017873	208	260	-	53	156.3	46.15	CTCGGCAACTCTATTCTCAAG	21	CTCGGCAACTCTATTCTCAAGGAGAAAGCCCTTGATTAGAGTGTTGAAGGTC	....((((((..(((((.(((((((((.(((((...((((((.......)))))).)))))))))).)))).(((.....(((((...))))))))..))))).)))))).
novel-m0019-5p	novel-m0019	Unigene0017953	189	241	-	53	150.5	46.15	CTCGGCAACTCTATTCTCAAG	21	CTCGGCAACTCTATTCTCAAGGAGAAAGCCCTTGATTAGAGTGTTGAAGGTC	...............((.(((((((((.(((((...((((((.......)))))).)))))))))).)))).))......(((((...)))))..................
novel-m0025-5p	novel-m0025	Unigene0056020	679	745	+	67	83.4	42.42	CTGAAAGTGGCCAAAATTCATC	22	CTGAAAGTGGCCAAAATTCATCTCTGTGCAATTGAATCACGAAGATGGATTTTGGCCATTTCAGGG	((((.....(((..((((((((((((.((((((((((((((((.((((.........)))).))))))))))))))))))))))))))))..)))..))))...........
novel-m0030-5p	novel-m0030	Unigene0025883	216	296	+	81	51	40	CTGTTTGCTTGTTGTCACACC	21	CTGTTTGCTTGTTGTCACACCTTAAGACGAATACTATCGAGGTTGTACTGATCTTCAGGTGTGACAACAAACAAATAGGA	..........(((.(((((((((((((.((((((((((((((.((((..(.(((..........))).)..)))).)))))))))))))).)))))))))).))).)))..
novel-m0028-3p	novel-m0028	Unigene0044932	1210	1275	-	66	2.8	46.15	CCAGGTGCCTACTTTCCAAAA	21	TTGGAAAGTAGGTACCTGGCAACCGTGACTTGATATAGCTCTTGCCAGGTGCCTACTTTCCAAAA	........((((((((((((((((((((((((((((((((((((((((..((...........))..)))))))))))))))))))))))))))))).)))).))))))..
novel-m0024-3p	novel-m0024	Unigene0019405	2399	2480	+	82	2.8	53.09	GTGCTCCCTCTCTTTGTCATA	21	TGACGATGAGAGAGAGCACGCTTGTCAGCATCCATGAAACGGGCATGGGTGTTTACGGGCGTGCTCCCTCTCTTTGTCATA	.(((((((((((((((.(((((.((((((((((((.((((((((((.......)))))))))).)))))))))))).))))).))))))))))...)))))..........
novel-m0013-3p	novel-m0013	Unigene0037720	951	1037	+	87	2.7	43.02	TTTTATCCCAAACATCATCTGA	22	AGATGGTGTTGGGATAAAATGAAACTGCCCAGCCGCAGTTGGTCCCTGATGTTGTGTAGTATCATTTTATCCCAAACATCATCTGA	((((((((((((((((((((((((((((.(((((.((((..(((.......)))..)))).))))).)))))))))))).)))))))))))))))).............
novel-m0015-3p	novel-m0015	Unigene0035311	666	753	-	88	2.6	50.57	TTTGCATGACCTAGGAGCTGT	21	TGCTCCTAATTCATGGATACCTCTGGGTTGCGCAGGATAGAGAGACTCTACTGCGCAGCTTAAGGGTTTGCATGACCTAGGAGCTGT	.(((.(((((((..(((((.(.((((.((((((((((((..(((((...))))))))))))))))).)))).).)))))..))))))).)))...................
novel-m0039-5p	novel-m0039	Unigene0042962	37	97	+	61	2.5	50	AAGTGCAAGAAATCTGGGCCCTCC	24	AAGTGCAAGAAATCTGGGCCCTCCATTTCGAAATGGAGGGCCAAGATTTCTTGGTGGGGA	.........................((((((((((.(((((((((((....))))))))))).))))))))))............(((((((((((.......)))))))))))
novel-m0001-5p	novel-m0001	Unigene0027921	173	258	+	86	2.5	43.53	TATGGAGGAACTTGAGACTTG	21	TATGGAGGAACTTGAGACTTGGGAAATACTCGGATTCTTTTGTCTGTCGTCCTATTGTTTTCCAAGTCTCACGTTCCTCCGTGTT	.............((..((((((((((((((.((((((((((((((((...((((.(........)..))))...)))))))))))))))).)))))))))))))).))
novel-m0004-3p	novel-m0004	Unigene0033900	168	227	+	60	2.5	42.37	TCTGACGGCTGAGATCAAAAC	21	TTTGATCTCAGCCGTCAGAACCGTTTAAAATGATCTGATCTGACGGCTGAGATCAAAAC	.(((....)))(((((((.((((.(((.((.((((((((((((((((((((...(((......)))....)))))))))))))))))))).)).))).)))))))))))..
novel-m0034-5p	novel-m0034	Unigene0024932	1571	1635	-	65	2.5	50	ACTCTCCCTCAAGGGCTTCTAG	22	ACTCTCCCTCAAGGGCTTCTAGCAATGCTAGAAATGGCAAGCTCGAAGGTCTTGGGGGAAGTTA	..((((((((...((.(((((((.((((((((((.((((.(((..(((((....))))).))).)))).))))))))))))))))).))..)))))))).............
novel-m0002-3p	novel-m0002	Unigene0044932	890	959	-	70	2.5	37.68	CCTAGGTCTAAGAAACATTCTT	22	GAATGTTTCGGAGACCCAGATTCAACTTTTGGTATTCAGGAAATGAACCTAGGTCTAAGAAACATTCTT	...(((((.....)))))....(((((((((((((((((((((..(((((.((.((((..(((((.....)))))..)))).)).)))))..)))))))))))))))))))))
novel-m0035-5p	novel-m0035	Unigene0024932	1384	1456	-	73	2.4	45.83	ACTCTCCCTCAAGGGCTTCTAG	22	ACTCTCCCTCAAGGGCTTCTAGCAATGCTGAAAACAAACATATGGCAAGCTAGGAGCTCTTTTGGGGAGTTA	....(((((((.(((.((((((((.(((..(((((((((((((..((((..............)))).)))))))))))))..)))))))))))..))).))))))).....
novel-m0038-3p	novel-m0038	Unigene0064905	3007	3070	-	64	2.4	33.33	TGACGGCTGAGATCAAAACTTC	22	AGTTTTGATTTCAGCCATCAGATTCTTTTAAATGATCTAATTGACGGCTGAGATCAAAACTTC	......((((((((.((((((.(.(((.(((((((((((((((((.((((..((........)).....)))).))))))))))))))))).))).).))))))))))))))
novel-m0047-3p	novel-m0047	Unigene0033900	167	224	-	58	2.3	42.11	TCTGACGGCTGAGATCAAAA	20	TTGATCTCAGCCGTCAGATCAGATCATTTTAAACGGTTCTGACGGCTGAGATCAAAA	............(((((((((((.....(((((((((((((((((((((((...................))))))))))))))))))))))).....)))).)))))))
novel-m0059-5p	novel-m0059	Unigene0066220	94	185	+	92	2.3	27.47	AGGACTTTCAAACTCAACAGTTGG	24	AGGACTTTCAAACTCAACAGTTGGATGAGTATTTTAAATATTAGTTGATATTTAAAAAACTCATCCAACGGTTAAAGTTTAAAAGTCCTTA	........(((.....)))(((((((((.(((((.(((.(((((((((((.(((((((((((....))))))))))).))))))))))).)))..))))).)))))))))....
novel-m0008-3p	novel-m0008	Unigene0057544	965	1033	-	69	2.3	42.65	TGTCTATGGAGAAGATCTTCT	21	AAGTTCTTCTCCATAGAAATCTTGTGCTTTCACCGTGAGGCTGGAGATGTCTATGGAGAAGATCTTCT	....((((((((((((..(((.(((.(((((((((((((.(((((..(((((......)))))..))))).))))))))))))).))).)))..)))))...)).)))))
novel-m0036-5p	novel-m0036	Unigene0044932	900	953	+	54	2.3	41.51	CTTAGACCTAGGTTCATTTCCT	22	CTTAGACCTAGGTTCATTTCCTGAATACCAAAAGTTGAATCTGGGTCTCCGAA	((((.((((...(((((((((..(((((((((((((.((..((.....))..)).)))))))))))))..)))))))))...)))).))))....(((((.....)))))..
novel-m0063-5p	novel-m0063	Unigene0069201	586	659	-	74	2.3	38.36	AATTTGTACGACTGGAATAAG	21	AATTTGTACGACTGGAATAAGCACTCTTGAGCTCTTAGAGATTAGGAATTCTTATTCCTGTCCTTCCAGTTCA	(((((((((((.(((.((((((((.(...(((.((((((((...((((((.(((...))).))))))...)))))))).)))...).)))))))).))).)))))))))))
novel-m0031-3p	novel-m0031	Unigene0014286	145	215	+	71	2.3	38.57	TTTCCTATTCCTCCCATCCCTAC	23	GGTGGGAGGTTTGGAAAGAAATTATCGAAAATTTGATCCAATATTTCTTTCCTATTCCTCCCATCCCTAC	.....((((((((((...((.(((((((((((...((((((((((.(((((....))))).....))))))))))....))))))))))).))..))))))))))........
novel-m0064-5p	novel-m0064	Unigene0015148	1565	1638	-	74	2.3	36.99	AATTTGTACGACTGGAATAAG	21	AATTTGTACGACTGGAATAAGCACTCTTGAGCTCTTAGAGATTAGGAATTCTTATTCCTATCCTTCCAGTTCA	(((((((((((.((((((((((((.(...((..((((((((...((((((.(((...))).))))))...))))))))..))...).)))))))))))).)))))))))))
novel-m0070-5p	novel-m0070	Unigene0068393	164	236	+	73	2.2	41.67	GTTTATAAGGATTTGGGTCTCTCC	24	GTTTATAAGGATTTGGGTCTCTCCAACCATTGCCAATTGGTTTTGGTTGTGACGCCCAGATTACTTTATCAC	.((((((....(((((.(((...((((((((((((((.((..((((((..(((....)))..)))))).)).))))))))..))))))))))))))))).)))..........
novel-m0084-3p	novel-m0084	Unigene0057198	104	175	+	72	2.2	28.17	CTAACATTTGGACGGCTCAGATCG	24	ATCTGGACCGTTTAAATTAGATTATAAAAATAAGTTATTATTTTTTTCTAACATTTGGACGGCTCAGATCG	((((((((((...(((((((((.((((((.((((((((((((((....((((((((....)))))))).))))..)))))))))).)))))).)))))))))))))))))))..
novel-m0016-5p	novel-m0016	Unigene0041200	297	374	+	78	2.2	40.26	CATGGGATGTTTGGCAAGAAA	21	CATGGGATGTTTGGCAAGAAACAACCAAACAAGTTGTTTGCTTGTTTTATCAATTTCTTTCCCATTCCTCCCATGCC	.....((.(((((((((((.(((((((.(..(((.((((((.....((((((((.....))))))))......))))))..)))..).))))))).)))))))))))))
novel-m0077-3p	novel-m0077	Unigene0058704	798	856	+	59	2.2	36.21	AGATCTGACAGCTAACATTAGAAC	24	TCTAATGCAAACCGTCAGATCAGATCATTTAAACAGATCTGACAGCTAACATTAGAAC	..............(((.(((((((((((((((((((((((((......((((((((..............))))))))......))))))))))))))))))))))))).)))
novel-m0071-3p	novel-m0071	Unigene0060339	1993	2083	-	91	2.1	21.11	ATTAGAACTATGTATTTTAAAAGT	24	TTTTACAATATATAGTTTTAATGTCAACCATCATATCAAATTATTTAAACAGATCTGATGACTGATATTAGAACTATGTATTTTAAAAGT	(((((((((.((((((((((((((((((((..(((((.(((..............))).)))))..)))))))))))))))))))).)))))))))....(((((...))))).
novel-m0076-5p	novel-m0076	Unigene0068365	2927	2995	+	69	2.1	54.41	TGCTGCGACTGCTACTGCTGC	21	TGCTGCGACTGCTACTGCTGCAGCAGTGGTTGCAACAACTGCAGCTGTCAGTAAGCAGTATGAGCAGG	.......(((.(((.((..(((((...((((((..(((((((((.(((((((...))))))).)))).)))))))))))...))))).))))).)))..............
novel-m0018-5p	novel-m0018	Unigene0030926	199	281	+	83	2	39.02	TTATACAAAGAGATGACTGCTG	22	TTATACAAAGAGATGACTGCTGAAGAAGAAGACGGTTAGGGAAAACTCTCTCTTTCAACCTACAGTCGCTCTTTGTATAAAC	.............(((((((((((((((((((.((((((..(..((((.(((.((((......)))).))).))))...)..))))))))))))))))))))))))).....
novel-m0054-5p	novel-m0054	Unigene0008644	284	363	-	80	2	35.44	AGCTTTAGTTCAAGTGTAGGGGTG	24	AGCTTTAGTTCAAGTGTAGGGGTGTGATAAGTGCGTAAATACGCACTTAAAGCATCTTTAATTACTGGGATTATACTTT	........((((...(((.(((...((((((.(((((((((((((..(((((((((....)))))))))..)))))))))..)))).))))))..))).)))...)))).....
novel-m0051-3p	novel-m0051	Unigene0000490	698	780	+	83	2	46.34	CGGCTCCTGGTTACCCTTTGG	21	AAACAATAATTGATGGAACCACAACGTGTGGTTGAGTTGGCAAACTCAGCTTTAGCTTTGGCGGCTCCTGGTTACCCTTTGG	((.(((((((((...(((((...(((.((.(((.((..(((((((((....)))))))))...)).)))..)).))).)))))...))))))))).)).............
novel-m0017-5p	novel-m0017	Unigene0030925	203	287	+	85	2	40.48	TTATACAAAGAGATGACTGCTG	22	TTATACAAAGAGATGACTGCTGACGAAGAAGACGGTTAGGGATAACTCTCTCTCTTTCAACGTACTGTCGCTCTTTGTATAAAC	..........((.(((((((((((((((((((.(((((((....((((((((.(((((....))))).))).)))))....)))..))))))))))))))))))))))).))
novel-m0032-3p	novel-m0032	Unigene0029004	107	191	+	85	2	48.81	GATCATGTGGCAACTTCACC	20	TGAAGCTGCCAGCATGATCTAAACTTCCCTCTCGGCCGATCATATACGAGTCAAGGAAAGATCGGATCATGTGGCAACTTCACC	(((((.(((((.(((((.((((((((...(((.(((((((............))))...))).)))...))))))))))))).))))).)))))...............
novel-m0041-3p	novel-m0041	Unigene0057544	1234	1306	-	73	2	33.33	AGCTGCACACTGTGGATGATC	21	TCATCCATAGTTTGAAGTTACTAATTGGGTTTAATAAATTCATAGTTATGTAGCTGCACACTGTGGATGATC	..(((((((.((((((.(.(((((((((((.((.(((((((((((((((((...)))))))..)))).)))))).)).))))))))))).).)))))).))))))).....
novel-m0011-5p	novel-m0011	Unigene0055715	80	157	+	78	1.9	37.66	TCTTGTATCTTTGTTGTAGAA	21	TCTTGTATCTTTGTTGTAGAAGTAGTCAAGCTTTGTTTTCAGTGCTCGAACAGCTTCTACCACAAAGATTCAAGACT	............((((((((.((((.((((((((.((((((((.(((.(((.(((....))).))).).)).)))))))).)))))))).))))))).))))).......
novel-m0043-5p	novel-m0043	Unigene0065744	1435	1496	-	62	1.9	34.43	ATATCACCGACTGTAATAATGC	22	ATATCACCGACTGTAATAATGCTAGTTAGAGACAAATTATTACAGGCCTCCTTTGATATTC	.((((((((((((((((((((((((..((((((((((((....(((...)))..))))))))))...))...))))))))))))))))))..(((...)))))))))....
novel-m0061-5p	novel-m0061	Unigene0015656	284	332	+	49	1.9	50	CAATCGTCTTGTGTGTTGCATC	22	CAATCGTCTTGTGTGTTGCATCTCGATGCTCATGCTTGAACGACCCTC	..((.((((..(((((((((...(((((..(((((..((((....)))).)))))..).)))).)))))))))(((....)))......(((((.....))))))))).)).
novel-m0065-5p	novel-m0065	Unigene0012860	2241	2324	-	84	1.9	43.37	AGCTGCTGAGCTATGAATCCC	21	AGCTGCTGAGCTATGAATCCCACACTTCTATCTCTATTGTATCAAAGATGATAGGCTTGTGGCTTGCATATCTCAGGAGCTGT	..........((((.(((..((((.(((((.((((....(((((..(((((((((.(((...)))))).))))))..)))))....)))).))))).))))..))))))).
novel-m0046-5p	novel-m0046	Unigene0009821	141	198	-	58	1.8	40.35	CTACGTCCACTTGAGTAATTCA	22	CTACGTCCACTTGAGTAATTCACTAAGTATAGAGAACTACAAGAGGGAAGTGTATCC	..((((((((((((((((((.(((((((.(((..(((.(((.(((....))).))).)))..))))))..)))).)).........))))))..))))))))))........
novel-m0007-3p	novel-m0007	Unigene0054188	1413	1490	+	78	1.8	45.45	TATATTGGTGACTGCAGTGTG	21	TACGGCTTTCATCATTACCGACATTGGTGGCATGAGAAACATTTCCCAGCTGTTGGTATATTGGTGACTGCAGTGTG	.((((.(((((((((((.((..((((((.((((((((((((.((.(((.....))).)))))).))))))))...))))))..)).))).)))))...))).)))).....
novel-m0088-5p	novel-m0088	Unigene0032492	17	95	+	79	1.8	44.87	GAATGTCGTCTGGTTCGAAATC	22	GAATGTCGTCTGGTTCGAAATCTTTCTGTGAGCTTAAACATGATCTGTCAGGATGATTTCGGACCAGGCTTCATTCCC	((((.((....((((((((((((..(((((((((((((((.(((((..((.(((....))).))..))))).)))))))))))))))..))))))))))))..)))))).
novel-m0055-3p	novel-m0055	Unigene0024879	68	158	-	91	1.8	45.56	AGGGATATAACTCAGCGGTAGAGTG	25	TAGTGGCGTTGAGTTTCTTGACCCTTTGCCTTAGGATTAGTCAGTTCTATTTCTCGATGGAGGCAAGGGATATAACTCAGCGGTAGAGTG	....((..((.(((((((((.......((((((((((((((.(((......))).)))).....))))))))))....))))))))).))..)).(((((.......)))))...
novel-m0053-3p	novel-m0053	Unigene0050319	1100	1150	-	51	1.7	46	TCGACGATCCAAAGCTGTGATT	22	TCACCAGCAAGGATCGTGGAATTAAAGCTCGACGATCCAAAGCTGTGATT	((((.(..........).))))....(((((((.((....((((((.(((..(((((((.((........)).)))))))...))))))))).......)).)).)))))..
novel-m0042-5p	novel-m0042	Unigene0018953	1105	1165	-	61	1.7	35	ATATCACCGACTGTAATAATGC	22	ATATCACCGACTGTAATAATGCGAGTTAGACACATTATTACAAGGCCTCATTTGATATTC	.......((((((((((((((((((((...((((((((((.(.......).)))))))))).)).......)))))))))))))))))).......((((......)))).
novel-m0012-5p	novel-m0012	Unigene0003328	193	262	-	70	1.7	59.42	CGCGGAATTCCCGGTGTAGAGGTG	24	CGCGGAATTCCCGGTGTAGAGGTGAAATTCGTAGATATCGGGAGGAACACCGGTGGCGAAGGCGGCGAC	((...(((((((....(((((((.(..((((((((((.....(((.(((....))).)))......)))))))....)))..).)))))))...))).))))...)).......
novel-m0003-3p	novel-m0003	Unigene0018677	785	874	-	90	1.7	39.33	TCTGACGGCTGAGATCAAAAC	21	TTTGATCTCAGCCGTCAAAACAAATCATTTAAAACATATCTGACAGTTGGGTTCCACGTCTGTTTTGATCTGACGGCTGAGATCAAAAC	((((((((((((((((((...........((((((((.....(((.((.((...)))))))))))))))..)))))))))))))))))).....((((.......)))).
novel-m0074-5p	novel-m0074	Unigene0003001	52	129	+	78	1.7	46.75	GCTGCTGTGGAAGTTGAAAGC	21	GCTGCTGTGGAAGTTGAAAGCTGAAGCTCATCTTTCTTCTTCATCTTCCTCTGCTTTTAAGCTCTCCGCAGTAGCGT	......((..(((......(((((((((((((((((((((((((((............))))).........)))))).)))).)))))))))))).....))).))....
novel-m0022-3p	novel-m0022	Unigene0020085	574	623	+	50	1.7	36.73	AAAACGGATCTGACGGCTGAAATC	24	TTTTAACCATTAGATCAGATCACTTAAAACGGATCTGACGGCTGAAATC	(((((.....))))).........(((((((.((((((((((((((((((.((.(((((((...............))))))).)).)))))))))))))))))).))))))).
novel-m0023-5p	novel-m0023	Unigene0056266	205	285	-	81	1.6	45	TTCATGATCCACAAAAGGCTC	21	TTCATGATCCACAAAAGGCTCCTCACATTCATCGGCATACGATTGTGAGACACAGACACCTGTTGTGAATCATGGAGATG	.....((.((((...(((((((((((((.(((((.(((.((((((((...((((.....)))))))))).....))..))).))))).)))))))))))))...)))).))
novel-m0089-3p	novel-m0089	Unigene0024324	84	142	+	59	1.6	34.48	GACGACTGAGATCAAAAC	18	TTTGATCTCAATCGTCAGATCAGATCATTTAAACAGATTTGACGACTGAGATCAAAAC	.((....))....(((((((((((((((((((((((((((.((((((((((..............)))))))))).))))))))))))))))))))))))))).....
novel-m0026-5p	novel-m0026	Unigene0023881	212	289	+	78	1.6	46.75	CAGAAATCTCGTGTGGAA	18	CAGAAATCTCGTGTGGAAGTGCCGCTCATCGAAACCAAGATGATCATGGTACTGCGTTTGCACATCGCATTTCATCA	.........((((((((.((..(((((...(((((.((((((((.(((((........)))))...))))))).....).)))))...)))))...)).)))))))).
novel-m0060-3p	novel-m0060	Unigene0040396	219	281	-	63	1.6	35.48	ATCTGACAGCTGAGATCAAAACTC	24	TTTTTTATCTCAGCCGTCAGATAAAATCATTTAAACGGATCTGACAGCTGAGATCAAAACTC	..........(((((.(((.((((.(((..((.((((.((((((((.(((((((................))))))).)))))))).)))).))..))).)))).))).)))))
novel-m0057-3p	novel-m0057	Unigene0052177	870	932	+	63	1.4	40.32	TTTGTGTATATTGGTGACTGC	21	ATTCACCATAATAAAGATTGGCATGTGGAGCATTTCCGAGCTTTGTGTATATTGGTGACTGC	.............(((((((((((((((((.((((((..((((((.((((.((((...))))..)))).))))))......)))))).))))))).....)).))))))))
novel-m0082-5p	novel-m0082	Unigene0049057	1976	2057	-	82	1.3	40.74	GTTGTCCGAGTATGAATTAAGATC	24	GTTGTCCGAGTATGAATTAAGATCGTTTGTCTGTTCGAGCCATATCGAAATGTACATTTTCTGGCTCATGGTCGACAACAT	.........((...((((((((((((.((.(((((....(((.....((((..(((((......)))))..).)))...)))...))))).))))))))))))))..)).....
novel-m0069-3p	novel-m0069	Unigene0027087	1578	1641	+	64	1.3	33.33	TGACTGCTGAGATCAAAACTC	21	GTTTTGACCTCAGTCATCAGATCAAATAATTTAAAACAGATATGACTGCTGAGATCAAAACTC	.......(((..(((((((((.(((..((((((((.((((((..(((.(((...............))).)))..)))))).))))))))..))).)))))))))..))).
novel-m0078-5p	novel-m0078	Unigene0028463	464	518	+	55	1.3	40.74	ATAGGATTAGTGGAGACTCATGCT	24	ATAGGATTAGTGGAGACTCATGCTATTATTGCAGAGATTCTCCCGATGCTATGT	..((((((((.(((((.(((((((.(((.(.((((((((.(((.......))))))..))))))))).))))))).))))).)...)).)))))....................
novel-m0044-5p	novel-m0044	Unigene0013548	4908	4972	-	65	1.2	42.19	AGAGGCTGTTAGAATGTGTTCTTC	24	AGAGGCTGTTAGAATGTGTTCTTCTTGCCACTCTAGGTGTTGACATAAGCTAATTAGCCTAACG	((((((((((.((((.((....((((((((((..((((((.....((((......))))..))))))..)))).))))))...))))))))))))))))...............
novel-m0068-5p	novel-m0068	Unigene0013714	942	987	-	46	1.2	46.67	CTCTCGGGCTTGTAACTTGCA	21	CTCTCGGGCTTGTAACTTGCATGTGCAAGTCTCAAGTTTGGAGAA	........(((((((((.(((((.((((((((..((((((....))))))..)))))))))))..((((((((.......))))).))).......)).)))))))))...
novel-m0045-3p	novel-m0045	Unigene0043385	26	83	+	58	1.2	36.84	TTCATTACCTTCTATCCTTCA	21	AAGCATAGACGGCGATGAAAGTTATACTACTCGATTTTCATTACCTTCTATCCTTCA	..........((.(((((((.(((((.(((.(((((.((.((((((((((.........)))))))))).)).))))).))).)))))))))))).))......
novel-m0080-3p	novel-m0080	Unigene0011174	82	161	+	80	1.1	40.51	ATGATGTGGACAATCTAGACC	21	AAAGGGTTGAACATGATCAGGGAACGGCTAGACAAGAAAAAAGTTCTTCTTGTTCTTGATGATGTGGACAATCTAGACC	..((((((((.....((((((.((((.((((((.........((((((((........)))))))))))))).))))...))))))...))))))))..............
novel-m0040-3p	novel-m0040	Unigene0004808	361	426	+	66	1	44.62	TCAATCTTGGAATCTTGAGCTCCA	24	GTCTCAACTCCGGGATATCGTTGTCTTTCACTTCTAAGGCTTCAATCTTGGAATCTTGAGCTCCA	.....(((((((((((.....((..(((((.(((((.((((((((...(..(((((........)))))..).))))))))...)))))..)).)))..)))))))))))))..
novel-m0056-3p	novel-m0056	Unigene0013980	726	781	-	56	1	36.36	TTACGGTCGGTGATATTCTCC	21	AGAATATCAAAGGAGACCTTGTAATAATGTGTTATTACGGTCGGTGATATTCTCC	.....((((((((((((...))).)))))))))((((((((((((.....((((..(((((((....)))))))))))..))))))))))))...................
novel-m0049-3p	novel-m0049	Unigene0004468	1668	1711	+	44	1	48.84	TATACGACTGGATACTCCCCC	21	AAGAGTACACGGTGGTTAGAAGTATACGACTGGATACTCCCCC	....(((((.((((....((((.((......)).))))....(((.....(((((..((((.((.........)).))))..)))))..))).)))).)))))........
novel-m0067-5p	novel-m0067	Unigene0000803	114	191	-	78	1	31.17	CGATCTTGTCTTAAGGCTATAGAA	24	CGATCTTGTCTTAAGGCTATAGAATCTAATTCTAGCCTCGATCTGTTAAGGTTCTAAGTTTTATGATATTATATGTT	.....((((..(((((.(((((((..((((.(((((((.((((((((.....((((........))))))))))))))))))).))))..)).))))).)))))..))))....
novel-m0021-3p	novel-m0021	Unigene0010091	3420	3481	+	62	0.9	39.34	CTTTGACGGATCTTCTAAAGA	21	TACAGAAGGTTTATCATGGGATACTCCAAGAAAGTGAGTCCTTTGACGGATCTTCTAAAGA	.....((((((((((...........((.((..(((((((((.(((.((((..((((......).))))))).))).)))))))))..)).))...)))))))))).....
novel-m0075-5p	novel-m0075	Unigene0045897	470	555	+	86	0.8	43.53	GCTGCTGTGGAAGTTGAAAGC	21	GCTGCTGTGGAAGTTGAAAGCTGAAACTCATCTTTCTTCTTCTTCTTCTTCTTCTTCTTCTGCTTTAAGCTCTCCGCAGTAGCGT	...........((......((((((((((((((((.(((((.(((................................))).))))).)))).)))))))))))).....))
novel-m0050-3p	novel-m0050	Unigene0037110	215	285	-	71	0.8	35.71	ACGGCTGACATTAGAATTATGTA	23	CATAGTTCCAACGCAAACTGTCAGATCAGATCATATAAACATATCTGACGGCTGACATTAGAATTATGTA	......((((.((..((((((((((((((((.((.(((..(((((((((................))))))))).)).).)).))))))))))))))))....))))))....
novel-m0066-5p	novel-m0066	Unigene0002091	983	1063	+	81	0.8	33.75	AATTGTCTTGATCGTGGGATATCA	24	AATTGTCTTGATCGTGGGATATCATTGAGAAATAGGAATCCATGTTATCAAAAGATTTCCTGCGATTATTTCTAGTATGG	...........((((((.(((((((...(((((((((((.(((.((((..((((((...)).)))).))))..))).)))))))))))....)))).)))..))))))...
novel-m0005-3p	novel-m0005	Unigene0044243	1801	1890	-	90	0.8	37.08	TCTGACGGCTGAGATCAAAAC	21	TTTGATTTCAGCCATTAGAGCAAATCATTTAAAACATATCTGACAGTTGAGTCTCACGTCTGTTTTGATCTGACGGCTGAGATCAAAAC	((((((((((((((.(((((.........((((((((.((..(((......)))....)).))))))))))))).)))))))))))))).......((((....))))..
novel-m0048-5p	novel-m0048	Unigene0052433	1533	1601	-	69	0.7	41.18	GTGCATCTGTTTTACCCTC	19	GTGCATCTGTTTTACCCTCTCCTTCTTTGCAAAATTTTCATTGCTGGAGGAGATATAACTGATGCCGA	...((((((((..((((...(.(((((.(((.((...((((((((...((((........)))).)))))))))).))).))))))..))))....)))))))).....
novel-m0037-3p	novel-m0037	Unigene0000440	623	693	+	71	0.7	42.86	CAGTTGTTGGAACTGTTG	18	ACACCTCTCCAACCAGTAGTGTTTTTTGGGTTCCATAAAAGGATGAGTGTCACAGTTGTTGGAACTGTTG	...((((.((((.((((((((....((((((.(.(.(((...((((...(((......)))))))...)))).).))))))..)))))))).)))).)))).......
novel-m0087-5p	novel-m0087	Unigene0027860	196	263	+	68	0.7	47.76	CTAATACCGAATGTGCCCTT	20	CTAATACCGAATGTGCCCTTTTGGGGAAAGATTTATCGCCTTTAGAGCGGCCCGCGTTAGATTAGCT	.....(((((....)))))((((((....((((((((((((.((.((........)).))...)))).)))..)))))..)))))).....((((((.......))))))
novel-m0083-5p	novel-m0083	Unigene0059906	244	315	-	72	0.7	43.66	TTTTGATCTGCTTGCCCTTGC	21	TTTTGATCTGCTTGCCCTTGCTGAAGATCACTGTGGGGTTGCTTCTGGGGCAAAGAAAAATGATTAAGTTC	......(((((.(.(.(((..(((((((..((((((((....((((.(.(((....))).))))).))))).)))......)))))))..))).).).)))))........
novel-m0079-5p	novel-m0079	Unigene0004581	364	445	-	82	0.5	39.51	TCTTTGGTCGGACATACCCTGAAA	24	TCTTTGGTCGGACATACCCTGAAACTTTAGGTCAAATCCATTTTTGGATCACTTTTTTCGGGGTTAATCTGACCTTCTTTC	.......((.((((((((.......(((((((...(((((((((....((((...(((((....))))).)))).)))))))))...)))))))...)))))))).))......
novel-m0091-3p	novel-m0091	Unigene0049181	766	846	-	81	0.5	43.75	TGTGAATGATTCGGGAGATA	20	GCTGCCGACTCATTCATTCAAACACGGTAGAGTAAATGGAAGGAATTTCTACCGCGAATGTGTGAATGATTCGGGAGATA	(((.(((((.(((.((((.((((((((.((..(.((((((((..............)))))))).)..)).)))))))).)))).)).).))))).)))...........
novel-m0014-5p	novel-m0014	Unigene0015652	91	163	+	73	0.4	43.06	TTACCCGATCGAGTTGTAATT	21	TTACCCGATCGAGTTGTAATTTGAAGAGGCGTTTTCTGTGTTTCTGATCAGTCCAAGTCCTTTGGGATAAGG	..(((((..(((((.(((((((((((((..((.(((....(((((((((((.......)))))))..))))..))).))..))))).)))))).)))))))...)))))..
novel-m0062-3p	novel-m0062	Unigene0008225	457	512	-	56	0.3	36.36	CTTAGTAAGCATGTTAGGGTTCTA	24	GAATTTCTAATATGTTTGCTTTGAGTGCACGCTTAGTAAGCATGTTAGGGTTCTA	...(((.((((.......(((((((.......)))))))(((((.((((((((((((((..((((....)))))))))))))))))))))))............)))).)))..
novel-m0090-5p	novel-m0090	Unigene0063764	343	399	-	57	0.3	41.07	GTGTGGTTGGATGAAGAATTAGCC	24	GTGTGGTTGGATGAAGAATTAGCCGATCTAACGGCTAAGAACACTCAAGTACATAT	............(((((((((((((.((((.((.....(((((((......)))))))...)).)))).))))))))).))))((((((..........)))))).........
novel-m0094-3p	novel-m0094	Unigene0058295	30	89	-	60	0.3	37.29	TTGAAGGTCTGGATGAAATAATTC	24	ATTGTATCAGACAGGTCCTTCAGAGAGTCAAATCTTTGAAGGTCTGGATGAAATAATTC	................(((.(((((......(.(((((((.(((..((((.((((((((((......))))))))))))))..))).)))))))).....))))))))......
novel-m0081-5p	novel-m0081	Unigene0011174	140	218	+	79	0.3	38.46	ATGATGTGGACAATCTAGACC	21	ATGATGTGGACAATCTAGACCAAAGTGAAAGTTTGATTGGAAAGAAACCTTCATTTGGTGGTGGGAGTCGAATCATTA	.....((((..(((((..(((((((.(.(((..((((.((((((.((((.((((..........)))).))))))))))..)))).))).)))))))).)))))..)))).
novel-m0033-3p	novel-m0033	Unigene0018388	569	616	-	48	0.3	51.06	CTCTCATGTCCGGTTCTGTAGTAG	24	GCGAGGAGCTGGATGAGAAGAAACTCTCATGTCCGGTTCTGTAGTAG	...................(((((..((((((((((((.....((..((((((((((((((......)))))..)))))))))...))..)))))))))))).)))))..
novel-m0052-5p	novel-m0052	Unigene0068315	1861	1939	+	79	0.2	38.46	CAAAGGATCGGACTAATGACGT	22	CAAAGGATCGGACTAATGACGTATACAATACTTGAATTCTCGATGTAGATGCTACATAGTTGGTTCTCATCCTTCAGA	.....(((..((((((.((...((((((.((((((((...(((.....(((((((....)))).))).....)))...))))))))..)))))).)).))))))..)))...
novel-m0085-5p	novel-m0085	Unigene0071307	215	283	+	69	0.2	38.24	AAATGATGAACGGTTCCGATGATT	24	AAATGATGAACGGTTCCGATGATTGAGTTATGTTGTCAATTGGTCGGAATGAGGATGTTCGCATTTTA	....................(((((.((((((((((((((.(((((.........)))))..)))))))).....))))))))))).....(((((((((....))))))).))
novel-m0058-5p	novel-m0058	Unigene0032125	22	84	+	63	0.2	45.16	AAAGGCCGCCCTCAACCTCAAGTG	24	AAAGGCCGCCCTCAACCTCAAGTGACCTTAACAAGGTACAAATGAAGGGTTTAGGCCAATAT	.......(((...((((((((..(((((((((.....(((..(((((((...))))).))..))))))))...))))..))))))))....)))....................
novel-m0095-3p	novel-m0095	Unigene0008702	552	611	-	60	0.2	38.98	TTGAAGGTCTGGATGAAATAATTC	24	ATTGCTTCAGACAGGTCCTTCAGAGAGTCAAATCTTTGAAGGTCTGGATGAAATAATTC	...(((.((......)).))).........(((((((((.((((..((((.((((((((((......))))))))))))))..)))).))))).))))..((((...))))...
novel-m0092-3p	novel-m0092	Unigene0051705	463	526	+	64	0.1	38.1	CTCATGATGCTACACCTTCTTG	22	AGAAGGTGTACTTATTGTTGTAATATATTGGGCATGTGTTGCTCATGATGCTACACCTTCTTG	(((......))).(((....)))...(((((((((((((..((((((.(((((((((.....)))))))))..)))))).)))))))))))))...(((((......)))))
novel-m0072-5p	novel-m0072	Unigene0013452	165	232	-	68	0	31.34	CTGAATTGAGTCTCCACCCAT	21	CTGAATTGAGTCTCCACCCATAATATTTTTTTTTGATATTATATTGAAGAGGAGACAGATTTTGGTC	.........((((..((((((((((.(..((((((....((((((((.......))))))))........))))))..).))))))))))..))))...............
novel-m0086-3p	novel-m0086	Unigene0001553	1615	1675	-	61	0	25	ATATCCGACGGTTGTAAAAATACT	24	TATTTTTGGCCGTTGGATATATTTAAAATATAAAATATATCCGACGGTTGTAAAAATACT	..((..((((((...))))))..))(((.((((.((((((((((((((((((((((((........))))))))))))))))..)))))))).)))).))).............
novel-m0093-5p	novel-m0093	Unigene0061033	237	301	-	65	0	39.06	CTGAAAGAACTAGTTGCATATC	22	CTGAAAGAACTAGTTGCATATCTTGGTCTACTAATGGATTTGCCTCTGGAAAGCTGTTTCAGTA	.((.(((((.((((((((((((((((.(.((((..(((.(((((((....)))..)))).)))..)))).....).))))))..........)))))))))).))))).)).
novel-m0073-5p	novel-m0073	Unigene0067308	165	232	-	68	0	31.34	CTGAATTGAGTCTCCACCCAT	21	CTGAATTGAGTCTCCACCCATAATATTTTTTTTTGATATTATATTGAAGAGGAGACAGATTTTGGTC	.........((((..((((((((((.(..((((((....((((((((.......))))))))........))))))..).))))))))))..))))...............

## Sheet: Table S6
Supplementary Table S6 Expression profile of novel miRNAs
id	length	seq	total	CK1_count	CK2_count	CK3_count	BI1_count	BI2_count	BI3_count	UI1_count	UI2_count	UI3_count	CK1_TPM	CK2_TPM	CK3_TPM	BI1_TPM	BI2_TPM	BI3_TPM	UI1_TPM	UI2_TPM	UI3_TPM
novel-m0001-5p	21	TATGGAGGAACTTGAGACTTG	19681	300	3413	2276	3905	1111	8081	405	177	13	15023.3	54608.9	72247.1	102709	11213.7	112392	15153.2	15871.6	15169.2
novel-m0002-3p	22	CCTAGGTCTAAGAAACATTCTT	19672	239	7411	1609	2420	173	7576	191	48	5	11968.6	118578	51074.5	63650.7	1746.15	105369	7146.33	4304.16	5834.31
novel-m0003-3p	21	TCTGACGGCTGAGATCAAAAC	6623	553	1546	450	1449	124	2295	143	62	1	27692.9	24736.4	14284.4	38111.5	1251.58	31919.3	5350.39	5559.54	1166.86
novel-m0005-3p	21	TCTGACGGCTGAGATCAAAAC	5515	519	1004	373	1310	104	2015	128	62	0	25990.3	16064.3	11840.1	34455.5	1049.71	28025	4789.16	5559.54	0.01
novel-m0004-3p	21	TCTGACGGCTGAGATCAAAAC	5412	509	980	369	1293	99	1990	114	58	0	25489.5	15680.3	11713.2	34008.4	999.243	27677.3	4265.35	5200.86	0.01
novel-m0007-3p	21	TATATTGGTGACTGCAGTGTG	1696	34	632	231	196	233	303	43	23	1	1702.64	10112.2	7332.64	5155.18	2351.75	4214.19	1608.86	2062.41	1166.86
novel-m0014-5p	21	TTACCCGATCGAGTTGTAATT	1674	0	209	4	8	381	79	986	7	0	0.01	3344.05	126.972	210.416	3845.57	1098.75	36891.5	627.69	0.01
novel-m0027-3p	25	ATTCCGTTAGTAGTGGCGAGCGAAC	1485	241	137	221	63	317	108	245	153	0	12068.7	2192.04	7015.2	1657.02	3199.6	1502.09	9166.76	13719.5	0.01
novel-m0006-3p	22	TTTCCAATACCGCCCATGCCTC	1327	134	215	73	52	395	99	237	122	0	6710.4	3440.05	2317.24	1367.7	3986.88	1376.91	8867.44	10939.7	0.01
novel-m0012-5p	24	CGCGGAATTCCCGGTGTAGAGGTG	953	385	94	25	38	62	68	213	68	0	19279.9	1504.02	793.575	999.474	625.788	945.758	7969.47	6097.56	0.01
novel-m0009-3p	20	ACGGTGTTCTGTGTATAAGG	898	22	125	58	264	99	280	31	14	5	1101.71	2000.03	1841.09	6943.71	999.243	3894.3	1159.88	1255.38	5834.31
novel-m0010-3p	20	ACGGTGTTCTGTGTATAAGG	898	22	125	58	264	99	280	31	14	5	1101.71	2000.03	1841.09	6943.71	999.243	3894.3	1159.88	1255.38	5834.31
novel-m0008-3p	21	TGTCTATGGAGAAGATCTTCT	864	6	183	85	136	23	419	6	6	0	300.466	2928.05	2698.16	3577.06	232.147	5827.54	224.492	538.02	0.01
novel-m0011-5p	21	TCTTGTATCTTTGTTGTAGAA	827	1	245	89	165	24	288	6	9	0	50.0776	3920.06	2825.13	4339.82	242.241	4005.56	224.492	807.03	0.01
novel-m0013-3p	22	TTTTATCCCAAACATCATCTGA	449	5	101	31	44	110	84	51	23	0	250.388	1616.03	984.033	1157.29	1110.27	1168.29	1908.18	2062.41	0.01
novel-m0015-3p	21	TTTGCATGACCTAGGAGCTGT	381	36	17	18	29	154	87	24	16	0	1802.79	272.004	571.374	762.756	1554.38	1210.01	897.968	1434.72	0.01
novel-m0021-3p	21	CTTTGACGGATCTTCTAAAGA	293	11	113	27	112	6	20	4	0	0	550.854	1808.03	857.061	2945.82	60.5602	278.164	149.661	0.01	0.01
novel-m0019-5p	21	CTCGGCAACTCTATTCTCAAG	284	22	58	21	51	8	104	13	7	0	1101.71	928.015	666.603	1341.4	80.7469	1446.45	486.399	627.69	0.01
novel-m0020-5p	21	CTCGGCAACTCTATTCTCAAG	284	22	58	21	51	8	104	13	7	0	1101.71	928.015	666.603	1341.4	80.7469	1446.45	486.399	627.69	0.01
novel-m0024-3p	21	GTGCTCCCTCTCTTTGTCATA	275	16	71	28	58	8	86	8	0	0	801.242	1136.02	888.804	1525.51	80.7469	1196.11	299.323	0.01	0.01
novel-m0016-5p	21	CATGGGATGTTTGGCAAGAAA	268	14	54	27	37	2	123	9	2	0	701.087	864.014	857.061	973.172	20.1867	1710.71	336.738	179.34	0.01
novel-m0017-5p	22	TTATACAAAGAGATGACTGCTG	237	7	40	11	45	1	127	4	2	0	350.543	640.01	349.173	1183.59	10.0934	1766.34	149.661	179.34	0.01
novel-m0018-5p	22	TTATACAAAGAGATGACTGCTG	237	7	40	11	45	1	127	4	2	0	350.543	640.01	349.173	1183.59	10.0934	1766.34	149.661	179.34	0.01
novel-m0033-3p	24	CTCTCATGTCCGGTTCTGTAGTAG	225	7	60	11	25	11	89	1	7	14	350.543	960.015	349.173	657.549	111.027	1237.83	37.4153	627.69	16336.1
novel-m0022-3p	24	AAAACGGATCTGACGGCTGAAATC	189	24	58	20	11	0	58	6	12	0	1201.86	928.015	634.86	289.321	0.01	806.676	224.492	1076.04	0.01
novel-m0029-5p	20	CCGCAGCAGGTCTCCAAGGT	185	5	8	4	9	95	4	43	16	1	250.388	128.002	126.972	236.718	958.87	55.6328	1608.86	1434.72	1166.86
novel-m0023-5p	21	TTCATGATCCACAAAAGGCTC	178	16	37	6	13	16	67	12	11	0	801.242	592.01	190.458	341.925	161.494	931.85	448.984	986.37	0.01
novel-m0028-3p	21	CCAGGTGCCTACTTTCCAAAA	171	30	37	19	11	38	23	9	4	0	1502.33	592.01	603.117	289.321	383.548	319.889	336.738	358.68	0.01
novel-m0048-5p	19	GTGCATCTGTTTTACCCTC	155	41	23	12	18	8	40	4	9	0	2053.18	368.006	380.916	473.435	80.7469	556.328	149.661	807.03	0.01
novel-m0031-3p	23	TTTCCTATTCCTCCCATCCCTAC	143	0	10	3	2	94	6	20	8	0	0.01	160.003	95.229	52.6039	948.776	83.4492	748.307	717.36	0.01
novel-m0025-5p	22	CTGAAAGTGGCCAAAATTCATC	119	9	38	7	4	22	10	12	17	0	450.699	608.01	222.201	105.208	222.054	139.082	448.984	1524.39	0.01
novel-m0026-5p	18	CAGAAATCTCGTGTGGAA	117	2	26	40	8	11	26	3	1	0	100.155	416.007	1269.72	210.416	111.027	361.613	112.246	89.67	0.01
novel-m0047-3p	20	TCTGACGGCTGAGATCAAAA	114	4	29	3	20	11	44	3	0	0	200.31	464.007	95.229	526.039	111.027	611.961	112.246	0.01	0.01
novel-m0032-3p	20	GATCATGTGGCAACTTCACC	94	3	40	26	13	1	11	0	0	0	150.233	640.01	825.318	341.925	10.0934	152.99	0.01	0.01	0.01
novel-m0038-3p	22	TGACGGCTGAGATCAAAACTTC	87	4	26	16	17	1	19	3	1	0	200.31	416.007	507.888	447.133	10.0934	264.256	112.246	89.67	0.01
novel-m0030-5p	21	CTGTTTGCTTGTTGTCACACC	78	9	14	7	4	17	16	6	5	0	450.699	224.004	222.201	105.208	171.587	222.531	224.492	448.35	0.01
novel-m0057-3p	21	TTTGTGTATATTGGTGACTGC	74	0	22	16	10	2	21	2	1	0	0.01	352.006	507.888	263.019	20.1867	292.072	74.8307	89.67	0.01
novel-m0036-5p	22	CTTAGACCTAGGTTCATTTCCT	62	2	28	3	8	3	18	0	0	0	100.155	448.007	95.229	210.416	30.2801	250.348	0.01	0.01	0.01
novel-m0037-3p	18	CAGTTGTTGGAACTGTTG	60	0	8	29	18	0	5	0	0	0	0.01	128.002	920.547	473.435	0.01	69.541	0.01	0.01	0.01
novel-m0042-5p	22	ATATCACCGACTGTAATAATGC	56	1	37	8	1	0	7	2	0	0	50.0776	592.01	253.944	26.3019	0.01	97.3574	74.8307	0.01	0.01
novel-m0043-5p	22	ATATCACCGACTGTAATAATGC	56	1	37	8	1	0	7	2	0	0	50.0776	592.01	253.944	26.3019	0.01	97.3574	74.8307	0.01	0.01
novel-m0034-5p	22	ACTCTCCCTCAAGGGCTTCTAG	52	3	5	3	4	4	24	6	3	0	150.233	80.0013	95.229	105.208	40.3735	333.797	224.492	269.01	0.01
novel-m0035-5p	22	ACTCTCCCTCAAGGGCTTCTAG	52	3	5	3	4	4	24	6	3	0	150.233	80.0013	95.229	105.208	40.3735	333.797	224.492	269.01	0.01
novel-m0041-3p	21	AGCTGCACACTGTGGATGATC	50	1	9	8	8	2	12	0	0	10	50.0776	144.002	253.944	210.416	20.1867	166.899	0.01	0.01	11668.6
novel-m0050-3p	23	ACGGCTGACATTAGAATTATGTA	48	0	22	9	3	1	13	0	0	0	0.01	352.006	285.687	78.9058	10.0934	180.807	0.01	0.01	0.01
novel-m0039-5p	24	AAGTGCAAGAAATCTGGGCCCTCC	47	0	24	1	0	0	13	4	5	0	0.01	384.006	31.743	0.01	0.01	180.807	149.661	448.35	0.01
novel-m0055-3p	25	AGGGATATAACTCAGCGGTAGAGTG	44	8	7	9	2	9	3	4	2	0	400.621	112.002	285.687	52.6039	90.8403	41.7246	149.661	179.34	0.01
novel-m0052-5p	22	CAAAGGATCGGACTAATGACGT	43	0	11	3	2	11	11	0	5	0	0.01	176.003	95.229	52.6039	111.027	152.99	0.01	448.35	0.01
novel-m0040-3p	24	TCAATCTTGGAATCTTGAGCTCCA	42	0	24	4	1	0	13	0	0	0	0.01	384.006	126.972	26.3019	0.01	180.807	0.01	0.01	0.01
novel-m0065-5p	21	AGCTGCTGAGCTATGAATCCC	33	0	0	8	10	13	2	0	0	0	0.01	0.01	253.944	263.019	131.214	27.8164	0.01	0.01	0.01
novel-m0066-5p	24	AATTGTCTTGATCGTGGGATATCA	33	0	12	6	6	3	6	0	0	0	0.01	192.003	190.458	157.812	30.2801	83.4492	0.01	0.01	0.01
novel-m0044-5p	24	AGAGGCTGTTAGAATGTGTTCTTC	30	0	16	6	0	0	2	2	4	0	0.01	256.004	190.458	0.01	0.01	27.8164	74.8307	358.68	0.01
novel-m0045-3p	21	TTCATTACCTTCTATCCTTCA	30	1	1	2	3	11	7	1	4	0	50.0776	16.0003	63.486	78.9058	111.027	97.3574	37.4153	358.68	0.01
novel-m0061-5p	22	CAATCGTCTTGTGTGTTGCATC	30	5	3	2	7	1	6	3	3	0	250.388	48.0008	63.486	184.114	10.0934	83.4492	112.246	269.01	0.01
novel-m0046-5p	22	CTACGTCCACTTGAGTAATTCA	28	3	12	0	8	0	5	0	0	0	150.233	192.003	0.01	210.416	0.01	69.541	0.01	0.01	0.01
novel-m0049-3p	21	TATACGACTGGATACTCCCCC	26	8	4	4	6	0	3	1	0	0	400.621	64.001	126.972	157.812	0.01	41.7246	37.4153	0.01	0.01
novel-m0051-3p	21	CGGCTCCTGGTTACCCTTTGG	25	0	7	0	7	0	5	6	0	0	0.01	112.002	0.01	184.114	0.01	69.541	224.492	0.01	0.01
novel-m0068-5p	21	CTCTCGGGCTTGTAACTTGCA	25	16	0	1	1	2	3	2	0	0	801.242	0.01	31.743	26.3019	20.1867	41.7246	74.8307	0.01	0.01
novel-m0070-5p	24	GTTTATAAGGATTTGGGTCTCTCC	25	1	15	6	0	0	3	0	0	0	50.0776	240.004	190.458	0.01	0.01	41.7246	0.01	0.01	0.01
novel-m0071-3p	24	ATTAGAACTATGTATTTTAAAAGT	25	0	10	0	0	7	8	0	0	0	0.01	160.003	0.01	0.01	70.6535	111.266	0.01	0.01	0.01
novel-m0053-3p	22	TCGACGATCCAAAGCTGTGATT	24	0	12	7	2	0	3	0	0	0	0.01	192.003	222.201	52.6039	0.01	41.7246	0.01	0.01	0.01
novel-m0079-5p	24	TCTTTGGTCGGACATACCCTGAAA	24	2	4	13	1	1	3	0	0	0	100.155	64.001	412.659	26.3019	10.0934	41.7246	0.01	0.01	0.01
novel-m0054-5p	24	AGCTTTAGTTCAAGTGTAGGGGTG	23	1	8	2	5	2	4	1	0	0	50.0776	128.002	63.486	131.51	20.1867	55.6328	37.4153	0.01	0.01
novel-m0056-3p	21	TTACGGTCGGTGATATTCTCC	23	1	8	0	3	0	11	0	0	0	50.0776	128.002	0.01	78.9058	0.01	152.99	0.01	0.01	0.01
novel-m0058-5p	24	AAAGGCCGCCCTCAACCTCAAGTG	21	1	3	4	1	7	5	0	0	0	50.0776	48.0008	126.972	26.3019	70.6535	69.541	0.01	0.01	0.01
novel-m0059-5p	24	AGGACTTTCAAACTCAACAGTTGG	21	0	12	3	3	0	3	0	0	0	0.01	192.003	95.229	78.9058	0.01	41.7246	0.01	0.01	0.01
novel-m0060-3p	24	ATCTGACAGCTGAGATCAAAACTC	21	0	4	2	5	0	9	1	0	0	0.01	64.001	63.486	131.51	0.01	125.174	37.4153	0.01	0.01
novel-m0062-3p	24	CTTAGTAAGCATGTTAGGGTTCTA	21	0	11	0	0	0	9	0	1	0	0.01	176.003	0.01	0.01	0.01	125.174	0.01	89.67	0.01
novel-m0063-5p	21	AATTTGTACGACTGGAATAAG	20	0	2	1	0	2	15	0	0	0	0.01	32.0005	31.743	0.01	20.1867	208.623	0.01	0.01	0.01
novel-m0064-5p	21	AATTTGTACGACTGGAATAAG	20	0	2	1	0	2	15	0	0	0	0.01	32.0005	31.743	0.01	20.1867	208.623	0.01	0.01	0.01
novel-m0067-5p	24	CGATCTTGTCTTAAGGCTATAGAA	16	1	3	0	0	0	12	0	0	0	50.0776	48.0008	0.01	0.01	0.01	166.899	0.01	0.01	0.01
novel-m0069-3p	21	TGACTGCTGAGATCAAAACTC	16	0	6	2	5	0	3	0	0	0	0.01	96.0015	63.486	131.51	0.01	41.7246	0.01	0.01	0.01
novel-m0072-5p	21	CTGAATTGAGTCTCCACCCAT	14	0	2	6	0	2	3	1	0	0	0.01	32.0005	190.458	0.01	20.1867	41.7246	0.01	0.01	0.01
novel-m0073-5p	21	CTGAATTGAGTCTCCACCCAT	14	0	2	6	0	2	3	1	0	0	0.01	32.0005	190.458	0.01	20.1867	41.7246	0.01	0.01	0.01
novel-m0074-5p	21	GCTGCTGTGGAAGTTGAAAGC	14	0	0	0	2	5	7	0	0	0	0.01	0.01	0.01	52.6039	50.4668	97.3574	0.01	0.01	0.01
novel-m0075-5p	21	GCTGCTGTGGAAGTTGAAAGC	14	0	0	0	2	5	7	0	0	0	0.01	0.01	0.01	52.6039	50.4668	97.3574	0.01	0.01	0.01
novel-m0076-5p	21	TGCTGCGACTGCTACTGCTGC	14	1	5	0	5	0	3	0	0	0	50.0776	80.0013	0.01	131.51	0.01	41.7246	0.01	0.01	0.01
novel-m0077-3p	24	AGATCTGACAGCTAACATTAGAAC	12	0	2	8	0	0	2	0	0	0	0.01	32.0005	253.944	0.01	0.01	27.8164	0.01	0.01	0.01
novel-m0078-5p	24	ATAGGATTAGTGGAGACTCATGCT	12	3	2	0	1	1	5	0	0	0	150.233	32.0005	0.01	26.3019	10.0934	69.541	0.01	0.01	0.01
novel-m0080-3p	21	ATGATGTGGACAATCTAGACC	12	0	10	1	0	0	1	0	0	0	0.01	160.003	31.743	0.01	0.01	13.9082	0.01	0.01	0.01
novel-m0081-5p	21	ATGATGTGGACAATCTAGACC	12	0	10	1	0	0	1	0	0	0	0.01	160.003	31.743	0.01	0.01	13.9082	0.01	0.01	0.01
novel-m0082-5p	24	GTTGTCCGAGTATGAATTAAGATC	12	0	6	0	1	0	5	0	0	0	0.01	96.0015	0.01	26.3019	0.01	69.541	0.01	0.01	0.01
novel-m0083-5p	21	TTTTGATCTGCTTGCCCTTGC	12	3	7	0	2	0	0	0	0	0	150.233	112.002	0.01	52.6039	0.01	0.01	0.01	0.01	0.01
novel-m0084-3p	24	CTAACATTTGGACGGCTCAGATCG	11	0	4	0	0	0	3	4	0	0	0.01	64.001	0.01	0.01	0.01	41.7246	149.661	0.01	0.01
novel-m0085-5p	24	AAATGATGAACGGTTCCGATGATT	10	0	8	0	0	0	2	0	0	0	0.01	128.002	0.01	0.01	0.01	27.8164	0.01	0.01	0.01
novel-m0086-3p	24	ATATCCGACGGTTGTAAAAATACT	10	1	6	0	0	0	3	0	0	0	50.0776	96.0015	0.01	0.01	0.01	41.7246	0.01	0.01	0.01
novel-m0087-5p	20	CTAATACCGAATGTGCCCTT	10	0	0	0	0	8	1	0	1	0	0.01	0.01	0.01	0.01	80.7469	13.9082	0.01	89.67	0.01
novel-m0088-5p	22	GAATGTCGTCTGGTTCGAAATC	10	0	0	0	4	0	2	3	1	0	0.01	0.01	0.01	105.208	0.01	27.8164	112.246	89.67	0.01
novel-m0089-3p	18	GACGACTGAGATCAAAAC	10	0	2	4	2	0	2	0	0	0	0.01	32.0005	126.972	52.6039	0.01	27.8164	0.01	0.01	0.01
novel-m0090-5p	24	GTGTGGTTGGATGAAGAATTAGCC	10	0	6	0	1	2	1	0	0	0	0.01	0.01	0.01	26.3019	20.1867	13.9082	0.01	0.01	0.01
novel-m0091-3p	20	TGTGAATGATTCGGGAGATA	10	0	0	5	3	1	1	0	0	0	0.01	0.01	158.715	78.9058	10.0934	13.9082	0.01	0.01	0.01
novel-m0092-3p	22	CTCATGATGCTACACCTTCTTG	9	0	2	2	1	0	1	2	1	0	0.01	32.0005	63.486	26.3019	0.01	13.9082	74.8307	89.67	0.01
novel-m0093-5p	22	CTGAAAGAACTAGTTGCATATC	9	0	1	1	3	0	4	0	0	0	0.01	16.0003	31.743	78.9058	0.01	55.6328	0.01	0.01	0.01
novel-m0094-3p	24	TTGAAGGTCTGGATGAAATAATTC	9	0	2	0	1	0	6	0	0	0	0.01	0.01	0.01	26.3019	0.01	83.4492	0.01	0.01	0.01
novel-m0095-3p	24	TTGAAGGTCTGGATGAAATAATTC	9	0	2	0	1	0	6	0	0	0	0.01	0.01	0.01	26.3019	0.01	83.4492	0.01	0.01	0.01

## Sheet: Table S7
Supplementary Table S7 Differentially exressed miRNAs in CK vs. BI
id	CK1_count	CK2_count	CK3_count	BI1_count	BI2_count	BI3_count	CK1_TPM	CK2_TPM	CK3_TPM	BI1_TPM	BI2_TPM	BI3_TPM	CK_mean	BI_mean	log2(fc)	PValue	FDR	length	seq	total
miR1446-z	1	0	1	4	33	8	50.0776	0.01	31.743	105.208	333.081	111.266	27.2769	183.185	2.74755	0.036946	1	19	CTCTCCCTCAAAGGCTTTT	52
miR396-y	42	8	1	0	5	1	2103.26	128.002	31.743	0.01	50.4668	13.9082	754.335	21.4617	-5.13537	0.0202503	1	21	TGTGTTCTCAGGTCACCCCTG	61
miR7741-y	5	18	49	4	3	0	250.388	288.005	1555.41	105.208	30.2801	0.01	697.933	45.166	-3.94978	0.00566392	1	19	GCATGTGGAACTTCCAAAA	90
miR8175-z	5	4	0	3	162	11	250.388	64.001	0.01	78.9058	1635.12	152.99	104.8	622.34	2.57007	0.0309771	1	18	TCCCCGGCAACGGCGCCA	205
miR827-z	0	0	2	3	84	2	0.01	0.01	63.486	78.9058	847.842	27.8164	21.1687	318.188	3.90988	0.0156633	1	21	TTAGATGACCATCAACAAACT	91
miR8704-z	2	4	3	37	213	7	100.155	64.001	95.229	973.172	2149.89	97.3574	86.4617	1073.47	3.63408	0.00260945	1	18	TCCGGCAGTCAGACTGTG	288
novel-m0012-5p	385	94	25	38	62	68	19279.9	1504.02	793.575	999.474	625.788	945.758	7192.49	857.007	-3.06911	0.0273179	1	24	CGCGGAATTCCCGGTGTAGAGGTG	953
novel-m0042-5p	1	37	8	1	0	7	50.0776	592.01	253.944	26.3019	0.01	97.3574	298.677	41.2231	-2.85706	0.0427762	1	22	ATATCACCGACTGTAATAATGC	56
novel-m0043-5p	1	37	8	1	0	7	50.0776	592.01	253.944	26.3019	0.01	97.3574	298.677	41.2231	-2.85706	0.0444827	1	22	ATATCACCGACTGTAATAATGC	56
novel-m0044-5p	0	16	6	0	0	2	0.01	256.004	190.458	0.01	0.01	27.8164	148.824	9.2788	-4.00353	0.0457544	1	24	AGAGGCTGTTAGAATGTGTTCTTC	30
novel-m0070-5p	1	15	6	0	0	3	50.0776	240.004	190.458	0.01	0.01	41.7246	160.18	13.9149	-3.52499	0.0485049	1	24	GTTTATAAGGATTTGGGTCTCTCC	25
novel-m0074-5p	0	0	0	2	5	7	0.01	0.01	0.01	52.6039	50.4668	97.3574	0.01	66.8094	12.7058	0.0447549	1	21	GCTGCTGTGGAAGTTGAAAGC	14
novel-m0075-5p	0	0	0	2	5	7	0.01	0.01	0.01	52.6039	50.4668	97.3574	0.01	66.8094	12.7058	0.0433426	1	21	GCTGCTGTGGAAGTTGAAAGC	14

## Sheet: Table S8
Supplementary Table S8 Differentially exressed miRNAs in BI vs. UI
id	BI1_count	BI2_count	BI3_count	UI1_count	UI2_count	UI3_count	BI1_TPM	BI2_TPM	BI3_TPM	UI1_TPM	UI2_TPM	UI3_TPM	BI_mean	UI_mean	log2(fc)	PValue	FDR	length	seq	total
miR11011-z	0	0	0	0	0	9	0.01	0.01	0.01	0.01	0.01	10501.8	0.01	3500.59	18.4172	0.00912707	0.307278	21	TAAGTTCATCCAAACACCATA	9
miR11315-z	0	0	0	112	0	0	0.01	0.01	0.01	4190.52	0.01	0.01	0.01	1396.85	17.0918	0.00792027	0.307278	21	CTAGTCATCGGTCATAGCATC	112
miR11498-z	0	0	0	0	0	27	0.01	0.01	0.01	0.01	0.01	31505.3	0.01	10501.8	20.0022	0.00555757	0.307278	21	TCAGTGATGTAGTATGACATG	27
miR11519-z	0	0	0	0	0	16	0.01	0.01	0.01	0.01	0.01	18669.8	0.01	6223.27	19.2473	0.00668119	0.307278	21	TAAAACACTGGAATGATAGGA	16
miR11532-z	0	0	0	0	0	23	0.01	0.01	0.01	0.01	0.01	26837.8	0.01	8945.94	19.7709	0.00556598	0.307278	22	TGACATTGTAAAAGACGGGAAT	23
miR11561-z	0	0	0	0	0	14	0.01	0.01	0.01	0.01	0.01	16336.1	0.01	5445.36	19.0547	0.00698822	0.307278	21	TTCCTTTGTAGACTAATCCAA	14
miR1311-x	0	0	0	0	0	16	0.01	0.01	0.01	0.01	0.01	18669.8	0.01	6223.27	19.2473	0.00654005	0.307278	21	CGCACTGGCATAACTCTGACC	16
miR1511-z	2	8	6	0	5	35	52.6039	80.7469	83.4492	0.01	448.35	40840.1	72.2667	13762.8	7.57323	0.00838012	0.307278	21	ATCTGGCTCTGATACCATGTG	71
miR2109-z	1	0	0	0	0	13	26.3019	0.01	0.01	0.01	0.01	15169.2	8.77397	5056.4	9.17067	0.00662262	0.307278	21	TGCGTGTGTCTTCACCTCTGA	14
miR390-x	0	0	0	1	2	18	0.01	0.01	0.01	37.4153	179.34	21003.5	0.01	7073.42	19.432	0.00170257	0.307278	21	AAGCTCAGGAGGGATAGCGCC	22
miR403-y	19	7	59	8	4	34	499.737	70.6535	820.584	299.323	358.68	39673.3	463.658	13443.8	4.85773	0.0352603	0.712257	21	TTAGATTCACGCACAAACTCG	178
miR5213-x	1	0	0	0	0	13	26.3019	0.01	0.01	0.01	0.01	15169.2	8.77397	5056.4	9.17067	0.00663031	0.307278	21	TGCGTGTGTCTTCACCTCTGA	14
miR6300-z	0	0	1	7	4	0	0.01	0.01	13.9082	261.907	358.68	0.01	4.64273	206.866	5.47758	0.0285841	0.68504	20	GTCGTTGTAGTATAGTGGTA	17
miR171-z	2	2	0	0	0	99	52.6039	20.1867	0.01	0.01	0.01	115519	24.2669	38506.4	10.6319	0.00662879	0.307278	22	TTACGTCTGGGCCGCGATGGTT	103
miR951-z	2	0	0	0	0	12	52.6039	0.01	0.01	0.01	0.01	14002.3	17.5413	4667.45	8.05574	0.015613	0.450546	22	TGTTCTTGACGTCTGGACCACG	14
miR156-y	17	5	14	0	0	0	447.133	50.4668	194.715	0.01	0.01	0.01	230.772	0.01	-14.4942	0.0456262	0.835609	21	GCTCACTCTCTATCTGTCACC	67
miR7767-x	1364	167	415	29	17	0	35875.9	1685.59	5771.91	1085.05	1524.39	0.01	14444.5	869.815	-4.05366	0.0146451	0.450546	18	CCAAGATGAGTGCTCTCC	5636
miR827-z	3	84	2	0	0	0	78.9058	847.842	27.8164	0.01	0.01	0.01	318.188	0.01	-14.9576	0.0334039	0.712257	21	TTAGATGACCATCAACAAACT	91
novel-m0002-3p	2420	173	7576	191	48	5	63650.7	1746.15	105369	7146.33	4304.16	5834.31	56921.8	5761.6	-3.30444	0.0288259	0.68504	22	CCTAGGTCTAAGAAACATTCTT	19672
novel-m0008-3p	136	23	419	6	6	0	3577.06	232.147	5827.54	224.492	538.02	0.01	3212.25	254.174	-3.6597	0.0201837	0.543615	21	TGTCTATGGAGAAGATCTTCT	864
novel-m0011-5p	165	24	288	6	9	0	4339.82	242.241	4005.56	224.492	807.03	0.01	2862.54	343.844	-3.05747	0.041074	0.790185	21	TCTTGTATCTTTGTTGTAGAA	827
novel-m0021-3p	112	6	20	4	0	0	2945.82	60.5602	278.164	149.661	0.01	0.01	1094.85	49.8938	-4.45573	0.03513	0.712257	21	CTTTGACGGATCTTCTAAAGA	293

## Sheet: Table S9
Supplementary Table S9 Differentially exressed miRNAs in CK vs. UI
id	CK1_count	CK2_count	CK3_count	UI1_count	UI2_count	UI3_count	CK1_TPM	CK2_TPM	CK3_TPM	UI1_TPM	UI2_TPM	UI3_TPM	CK_mean	UI_mean	log2(fc)	PValue	FDR	length	seq	total
miR11011-z	0	0	0	0	0	9	0.01	0.01	0.01	0.01	0.01	10501.8	0.01	3500.59	18.4172	0.0125326	0.347058	21	TAAGTTCATCCAAACACCATA	9
miR11315-z	0	0	0	112	0	0	0.01	0.01	0.01	4190.52	0.01	0.01	0.01	1396.85	17.0918	0.00601602	0.267518	21	CTAGTCATCGGTCATAGCATC	112
miR11498-z	0	0	0	0	0	27	0.01	0.01	0.01	0.01	0.01	31505.3	0.01	10501.8	20.0022	0.00622556	0.267518	21	TCAGTGATGTAGTATGACATG	27
miR11519-z	0	0	0	0	0	16	0.01	0.01	0.01	0.01	0.01	18669.8	0.01	6223.27	19.2473	0.00754302	0.267518	21	TAAAACACTGGAATGATAGGA	16
miR11532-z	0	0	0	0	0	23	0.01	0.01	0.01	0.01	0.01	26837.8	0.01	8945.94	19.7709	0.00664973	0.267518	22	TGACATTGTAAAAGACGGGAAT	23
miR11561-z	0	0	0	0	0	14	0.01	0.01	0.01	0.01	0.01	16336.1	0.01	5445.36	19.0547	0.00799404	0.267518	21	TTCCTTTGTAGACTAATCCAA	14
miR1311-x	0	0	0	0	0	16	0.01	0.01	0.01	0.01	0.01	18669.8	0.01	6223.27	19.2473	0.00752798	0.267518	21	CGCACTGGCATAACTCTGACC	16
miR1511-z	5	10	0	0	5	35	250.388	160.003	0.01	0.01	448.35	40840.1	136.8	13762.8	6.65256	0.0158142	0.383782	21	ATCTGGCTCTGATACCATGTG	71
miR156-y	2	8	21	0	0	0	100.155	128.002	666.603	0.01	0.01	0.01	298.253	0.01	-14.8643	0.0498582	0.833285	21	GCTCACTCTCTATCTGTCACC	67
miR2109-z	0	0	0	0	0	13	0.01	0.01	0.01	0.01	0.01	15169.2	0.01	5056.4	18.9478	0.00822034	0.267518	21	TGCGTGTGTCTTCACCTCTGA	14
miR390-x	0	1	0	1	2	18	0.01	16.0003	0.01	37.4153	179.34	21003.5	5.3401	7073.42	10.3713	0.00181214	0.267518	21	AAGCTCAGGAGGGATAGCGCC	22
miR403-y	5	28	14	8	4	34	250.388	448.007	444.402	299.323	358.68	39673.3	380.932	13443.8	5.14126	0.018895	0.425138	21	TTAGATTCACGCACAAACTCG	178
miR5213-x	0	0	0	0	0	13	0.01	0.01	0.01	0.01	0.01	15169.2	0.01	5056.4	18.9478	0.00821398	0.267518	21	TGCGTGTGTCTTCACCTCTGA	14
miR7767-x	46	1364	2234	29	17	0	2303.57	21824.3	70913.9	1085.05	1524.39	0.01	31680.6	869.815	-5.18675	0.00706091	0.267518	18	CCAAGATGAGTGCTCTCC	5636
miR8007-y	0	1	1	4	6	0	0.01	16.0003	31.743	149.661	538.02	0.01	15.9178	229.231	3.84809	0.0215588	0.456539	18	CGAAAGATGAAAAGTACT	16
miR171-z	0	0	0	0	0	99	0.01	0.01	0.01	0.01	0.01	115519	0.01	38506.4	21.8767	0.00410328	0.267518	22	TTACGTCTGGGCCGCGATGGTT	103
miR951-z	0	0	0	0	0	12	0.01	0.01	0.01	0.01	0.01	14002.3	0.01	4667.45	18.8323	0.00891727	0.267518	22	TGTTCTTGACGTCTGGACCACG	14
novel-m0002-3p	239	7411	1609	191	48	5	11968.6	118578	51074.5	7146.33	4304.16	5834.31	60540.3	5761.6	-3.39335	0.0303602	0.546483	22	CCTAGGTCTAAGAAACATTCTT	19672
novel-m0021-3p	11	113	27	4	0	0	550.854	1808.03	857.061	149.661	0.01	0.01	1071.98	49.8938	-4.42528	0.0262005	0.496431	21	CTTTGACGGATCTTCTAAAGA	293
novel-m0029-5p	5	8	4	43	16	1	250.388	128.002	126.972	1608.86	1434.72	1166.86	168.454	1403.48	3.05858	0.0258475	0.496431	20	CCGCAGCAGGTCTCCAAGGT	185
novel-m0032-3p	3	40	26	0	0	0	150.233	640.01	825.318	0.01	0.01	0.01	538.52	0.01	-15.7167	0.0159909	0.383782	20	GATCATGTGGCAACTTCACC	94

## Sheet: Table S10
Supplementary Table S10 Targets of known miRNAs and their predicted functions.
miRNA	target	target_start	target_end	energy(kcal/mol)	MFE ratio	target_region(3'->5')	mirna-target_pairing(5'->3')	miRNA_sequence(5'->3')	Symbol	Description	KEGG_A_class	KEGG_B_class	Pathway	K_ID	GO Component	GO Function	GO Process
miR10191-z	Unigene0000103	524	541	-24.7	0.6114	GCUGCUGCCGCCGACGCU	x||||||x||||||x||x	AGACGACUGCGGCUCCGC	--	--	-	-	-	-	-	-	-
miR10191-z	Unigene0000174	308	325	-27.6	0.6849	GCUGCUCAUGCCGAGGGG	x|||||x|o|||||||x|	AGACGACUGCGGCUCCGC	--	--	-	-	-	-	-	-	-
miR10191-z	Unigene0001174	1158	1175	-26.3	0.6526	UCUGUUCUCGCCGCGGCG	||||o|xx|||||x||||	AGACGACUGCGGCUCCGC	OEP24B	PREDICTED: outer envelope pore protein 24B, chloroplastic [Fragaria vesca subsp. vesca] [Fragaria vesca]	-	-	-	-	-	-	-
miR10191-z	Unigene0002436	150	167	-31.7	0.8025	UUCGUUGGCGCCGAGGCG	|ox|o||o||||||||||	AGACGACUGCGGCUCCGC	--	--	-	-	-	-	-	-	-
miR10191-z	Unigene0008915	789	806	-24.6	0.6104	UCGGCGGACGCCGGGGAG	||x||x|||||||o||x|	AGACGACUGCGGCUCCGC	FIPS5	PREDICTED: FIP1[V]-like protein [Fragaria vesca subsp. vesca] [Fragaria vesca]	-	-	-	-	-	-	-
miR10191-z	Unigene0013697	329	346	-25.6	0.6352	UUUGCUGCCGCCGCGGCC	|o|||||x|||||x|||x	AGACGACUGCGGCUCCGC	CRYD	Cryptochrome DASH [Morus notabilis]	-	-	-	-	-	-	-
miR10191-z	Unigene0018556	237	254	-28	0.6948	GGUGUUGACGCCGAGCCG	xx||o||||||||||x||	AGACGACUGCGGCUCCGC	Os03g0148000	PREDICTED: UPF0496 protein At3g49070 isoform X2 [Fragaria vesca subsp. vesca] [Fragaria vesca]	-	-	-	-	-	-	-
miR10191-z	Unigene0019637	83	100	-27.3	0.6808	GCUGCUGCCGCUGCGGCG	x||||||x|||o|x||||	AGACGACUGCGGCUCCGC	HMT-2	PREDICTED: homocysteine S-methyltransferase 2 [Pyrus x bretschneideri]	Metabolism;Metabolism;Metabolism	Global and overview maps;Global and overview maps;Amino acid metabolism	ko01100//Metabolic pathways;ko01110//Biosynthesis of secondary metabolites;ko00270//Cysteine and methionine metabolism	K00547;K00547;K00547	-	GO:0008172//S-methyltransferase activity;GO:0043169//cation binding	GO:0000097//sulfur amino acid biosynthetic process;GO:0006305//DNA alkylation;GO:0006355//regulation of transcription, DNA-templated;GO:0008380//RNA splicing;GO:0009791//post-embryonic development;GO:0033477//S-methylmethionine metabolic process;GO:0034968//histone lysine methylation;GO:0045087//innate immune response
miR10191-z	Unigene0026866	92	109	-24.6	0.6228	UCUGGUGACGCAAAGGCC	||||x||||||xx||||x	AGACGACUGCGGCUCCGC	--	--	-	-	-	-	-	-	-
miR10191-z	Unigene0034510	720	737	-27.6	0.6952	UCUGGUGUUGCCGAGGCA	||||x||xo||||||||x	AGACGACUGCGGCUCCGC	AOP1.2	PREDICTED: probable 2-oxoglutarate-dependent dioxygenase AOP1 [Fragaria vesca subsp. vesca] [Fragaria vesca]	-	-	-	-	-	GO:0016491//oxidoreductase activity	-
miR10191-z	Unigene0034766	447	464	-27.8	0.7038	UCUGGUGCCGCCGGGGCC	||||x||x|||||o|||x	AGACGACUGCGGCUCCGC	--	PREDICTED: WD repeat-containing protein 48 homolog [Ziziphus jujuba]	-	-	-	-	-	-	-
miR10191-z	Unigene0039202	559	576	-24.6	0.6228	UCCGUAGACGCCGAGGCC	||x|ox|||||||||||x	AGACGACUGCGGCUCCGC	--	PREDICTED: E3 ubiquitin-protein ligase complex slx8-rfp subunit slx8-like isoform X1 [Malus domestica]	-	-	-	-	-	-	-
miR10191-z	Unigene0039531	2715	2732	-27	0.6835	GCUGCUGAUGCGGAGCCG	x|||||||o||x|||x||	AGACGACUGCGGCUCCGC	MGL	PREDICTED: methionine gamma-lyase [Fragaria vesca subsp. vesca] [Fragaria vesca]	Metabolism;Metabolism;Metabolism	Global and overview maps;Amino acid metabolism;Metabolism of other amino acids	ko01100//Metabolic pathways;ko00270//Cysteine and methionine metabolism;ko00450//Selenocompound metabolism	K01761;K01761;K01761	GO:0044444//cytoplasmic part	GO:0016765//transferase activity, transferring alkyl or aryl (other than methyl) groups;GO:0016846//carbon-sulfur lyase activity;GO:0043168//anion binding	GO:0009087//methionine catabolic process;GO:0051260//protein homooligomerization
miR10191-z	Unigene0040098	803	820	-27.8	0.6881	UCUGCUUACGCCGAGAUG	||||||x||||||||xo|	AGACGACUGCGGCUCCGC	COB	PREDICTED: COBRA-like protein 1 [Prunus mume]	-	-	-	-	GO:0031224//intrinsic component of membrane	-	GO:0040007//growth
miR10191-z	Unigene0041879	1692	1709	-26.6	0.66	UAUGUUGUCGCCGAGGCC	|x||o||x|||||||||x	AGACGACUGCGGCUCCGC	EMB3004	PREDICTED: bifunctional 3-dehydroquinate dehydratase/shikimate dehydrogenase, chloroplastic-like [Fragaria vesca subsp. vesca] [Fragaria vesca]	Metabolism;Metabolism;Metabolism;Metabolism	Global and overview maps;Global and overview maps;Global and overview maps;Amino acid metabolism	ko01100//Metabolic pathways;ko01110//Biosynthesis of secondary metabolites;ko01230//Biosynthesis of amino acids;ko00400//Phenylalanine, tyrosine and tryptophan biosynthesis	K13832;K13832;K13832;K13832	-	GO:0000166//nucleotide binding;GO:0016616//oxidoreductase activity, acting on the CH-OH group of donors, NAD or NADP as acceptor;GO:0016836//hydro-lyase activity	GO:0032787//monocarboxylic acid metabolic process
miR10191-z	Unigene0042480	1034	1051	-28.2	0.7032	CCUGCUGAGGCCGAGUUG	x|||||||x||||||xo|	AGACGACUGCGGCUCCGC	--	PREDICTED: formin-like protein 20 [Malus domestica]	-	-	-	-	-	-	-
miR10191-z	Unigene0043207	2930	2947	-28.2	0.7139	UGUGCUGGCGCUGCGGCG	|x|||||o|||o|x||||	AGACGACUGCGGCUCCGC	--	K+-H+ exchange-like protein [Arabidopsis thaliana]	-	-	-	-	GO:0031090//organelle membrane;GO:0043231//intracellular membrane-bounded organelle	-	-
miR10191-z	Unigene0043246	1220	1237	-26.5	0.6675	UCUGGUGAAGCCGAGGCU	||||x|||x||||||||x	AGACGACUGCGGCUCCGC	ASPG2	PREDICTED: protein ASPARTIC PROTEASE IN GUARD CELL 2 [Fragaria vesca subsp. vesca] [Fragaria vesca]	-	-	-	-	GO:0005576//extracellular region;GO:0005618//cell wall	GO:0004175//endopeptidase activity	GO:0019538//protein metabolic process
miR10191-z	Unigene0044265	89	106	-30.6	0.7708	UCUGCUGUUGCCGAGGCC	|||||||xo||||||||x	AGACGACUGCGGCUCCGC	NFD4	PREDICTED: protein NUCLEAR FUSION DEFECTIVE 4-like [Fragaria vesca subsp. vesca] [Fragaria vesca]	-	-	-	-	-	-	-
miR10191-z	Unigene0046537	1084	1101	-31.6	0.788	GCCGCUGACGCCGAGGCC	x|x||||||||||||||x	AGACGACUGCGGCUCCGC	At1g18250	PREDICTED: thaumatin-like protein 1b [Fragaria vesca subsp. vesca] [Fragaria vesca]	-	-	-	-	GO:0031224//intrinsic component of membrane	-	GO:0003006//developmental process involved in reproduction;GO:0048509//regulation of meristem development;GO:0071555//cell wall organization
miR10191-z	Unigene0047644	281	298	-27.6	0.6987	GCUGCUGCCGCCGGAGCG	x||||||x|||||ox|||	AGACGACUGCGGCUCCGC	HEMB1	PREDICTED: delta-aminolevulinic acid dehydratase, chloroplastic [Fragaria vesca subsp. vesca] [Fragaria vesca]	Metabolism;Metabolism;Metabolism	Global and overview maps;Global and overview maps;Metabolism of cofactors and vitamins	ko01100//Metabolic pathways;ko01110//Biosynthesis of secondary metabolites;ko00860//Porphyrin and chlorophyll metabolism	K01698;K01698;K01698	-	GO:0016836//hydro-lyase activity;GO:0043169//cation binding	GO:0006778//porphyrin-containing compound metabolic process;GO:0018130//heterocycle biosynthetic process
miR10191-z	Unigene0051547	1525	1542	-32.4	0.808	GCAGCUGACGCCGAGGUG	x|x|||||||||||||o|	AGACGACUGCGGCUCCGC	At5g24010	PREDICTED: probable receptor-like protein kinase At5g24010 [Pyrus x bretschneideri]	-	-	-	-	-	-	-
miR10191-z	Unigene0053815	1096	1113	-26.8	0.6683	CCGGCUGACGCCGAGCCC	x|x||||||||||||x|x	AGACGACUGCGGCUCCGC	At1g75040	PREDICTED: thaumatin-like protein 1b [Fragaria vesca subsp. vesca] [Fragaria vesca]	-	-	-	-	-	-	-
miR10191-z	Unigene0056915	36	53	-24.5	0.6203	UCUGCUCGCGCCGUAGCG	||||||xo|||||xx|||	AGACGACUGCGGCUCCGC	--	--	-	-	-	-	-	-	-
miR10191-z	Unigene0057399	2012	2029	-26.3	0.651	UCCGCUGCCGCCGUGGUG	||x||||x|||||x||o|	AGACGACUGCGGCUCCGC	MYH	PREDICTED: A/G-specific adenine DNA glycosylase [Fragaria vesca subsp. vesca] [Fragaria vesca]	Genetic Information Processing	Replication and repair	ko03410//Base excision repair	K03575	-	GO:0003824//catalytic activity;GO:0051536//iron-sulfur cluster binding	GO:0006281//DNA repair
miR10191-z	Unigene0062737	4388	4405	-25.9	0.6557	CCUGCUGCCGCCGACGCC	x||||||x||||||x||x	AGACGACUGCGGCUCCGC	ORP1C	PREDICTED: oxysterol-binding protein-related protein 1C-like [Fragaria vesca subsp. vesca] [Fragaria vesca]	-	-	-	-	-	-	-
miR10191-z	Unigene0063632	2329	2346	-31.6	0.788	UCUGCUGGGGCCGUGGCG	|||||||ox||||x||||	AGACGACUGCGGCUCCGC	CLV1	PREDICTED: receptor protein kinase CLAVATA1 [Fragaria vesca subsp. vesca] [Fragaria vesca]	-	-	-	-	GO:0031224//intrinsic component of membrane	GO:0004702//receptor signaling protein serine/threonine kinase activity;GO:0005102//receptor binding;GO:0016628//oxidoreductase activity, acting on the CH-CH group of donors, NAD or NADP as acceptor;GO:0032550//purine ribonucleoside binding	GO:0007165//signal transduction;GO:0009933//meristem structural organization;GO:0032147//activation of protein kinase activity;GO:0044710//single-organism metabolic process;GO:0048869//cellular developmental process
miR10198-z	Unigene0000464	748	765	-19.7	0.6747	CUCUUUAGCCUUGACUAU	xo|||x||||||o|||||	AGGAACUCGGAAUUGAUA	--	DNA topoisomerase 2-binding 1-A [Gossypium arboreum]	-	-	-	-	-	-	-
miR10198-z	Unigene0000665	1829	1846	-21.4	0.7354	ACCUUGAGCCUCAACCCU	x||||||||||x|||xx|	AGGAACUCGGAAUUGAUA	ANL2	PREDICTED: homeobox-leucine zipper protein ANTHOCYANINLESS 2 isoform X1 [Fragaria vesca subsp. vesca] [Fragaria vesca]	-	-	-	-	GO:0043231//intracellular membrane-bounded organelle	GO:0003677//DNA binding	GO:0010468//regulation of gene expression
miR10198-z	Unigene0002323	5356	5373	-19.2	0.6713	ACUUUGAGCCUUACCGAU	x|o||||||||||x|x||	AGGAACUCGGAAUUGAUA	CID11	PREDICTED: E3 ubiquitin-protein ligase RBBP6 isoform X2 [Malus domestica]	-	-	-	-	-	GO:0003676//nucleic acid binding	-
miR10198-z	Unigene0003149	480	497	-20.8	0.7148	ACGUUGAGCCUUAACGAA	x|x||||||||||||x|x	AGGAACUCGGAAUUGAUA	ACY1	PREDICTED: aminoacylase-1 [Fragaria vesca subsp. vesca] [Fragaria vesca]	Metabolism;Metabolism;Metabolism;Metabolism;Metabolism	Global and overview maps;Global and overview maps;Global and overview maps;Global and overview maps;Amino acid metabolism	ko01100//Metabolic pathways;ko01110//Biosynthesis of secondary metabolites;ko01230//Biosynthesis of amino acids;ko01210//2-Oxocarboxylic acid metabolism;ko00220//Arginine biosynthesis	K14677;K14677;K14677;K14677;K14677	GO:0044424//intracellular part	GO:0003824//catalytic activity;GO:0043169//cation binding	GO:0019752//carboxylic acid metabolic process
miR10198-z	Unigene0005442	3138	3155	-17.2	0.6056	UUUUUGAGCCUUAAGGAU	|oo|||||||||||xx||	AGGAACUCGGAAUUGAUA	VIL2	PREDICTED: VIN3-like protein 2 [Fragaria vesca subsp. vesca] [Fragaria vesca]	-	-	-	-	-	-	-
miR10198-z	Unigene0005686	549	566	-22.2	0.7762	ACUUUGAGCCUUAACGUU	x|o||||||||||||xx|	AGGAACUCGGAAUUGAUA	FLS2	PREDICTED: LRR receptor-like serine/threonine-protein kinase FLS2 [Fragaria vesca subsp. vesca] [Fragaria vesca]	-	-	-	-	-	-	-
miR10198-z	Unigene0005794	447	464	-19.6	0.6759	UCCUUGGGGCUUAAGUAA	||||||o|x|||||x||x	AGGAACUCGGAAUUGAUA	GT6	PREDICTED: UDP-glycosyltransferase 71A16-like [Prunus mume]	-	-	-	-	-	-	-
miR10198-z	Unigene0006695	162	179	-24.3	0.8497	UCCUUGAGCCUUGGCAAU	||||||||||||oo|x||	AGGAACUCGGAAUUGAUA	calm	calmodulin [Zea mays]	Organismal Systems;Environmental Information Processing;Environmental Information Processing	Environmental adaptation;Signal transduction;Signal transduction	ko04626//Plant-pathogen interaction;ko04016//MAPK signaling pathway - plant;ko04070//Phosphatidylinositol signaling system	K02183;K02183;K02183	-	GO:0046872//metal ion binding	-
miR10198-z	Unigene0007240	1360	1377	-20.5	0.7021	ACCUUGAACCUUAACUUC	x||||||x||||||||xx	AGGAACUCGGAAUUGAUA	At4g35600	PREDICTED: probable serine/threonine-protein kinase Cx32, chloroplastic [Jatropha curcas]	-	-	-	-	-	GO:0004672//protein kinase activity	GO:0006468//protein phosphorylation
miR10198-z	Unigene0007358	737	754	-20.9	0.7308	UUCUUGGGUCUUAACUUU	|o||||o|o|||||||x|	AGGAACUCGGAAUUGAUA	--	--	-	-	-	-	-	-	-
miR10198-z	Unigene0007537	580	597	-19	0.6529	UUCAAGAGCCUUAACUAG	|o|xx||||||||||||x	AGGAACUCGGAAUUGAUA	--	PREDICTED: uncharacterized protein LOC101299333 [Fragaria vesca subsp. vesca] [Fragaria vesca]	-	-	-	-	-	-	-
miR10198-z	Unigene0008276	305	322	-18.4	0.6456	UCCUUGAUGCUUAACUUG	|||||||xx|||||||xx	AGGAACUCGGAAUUGAUA	HISN7	PREDICTED: bifunctional phosphatase IMPL2, chloroplastic [Fragaria vesca subsp. vesca] [Fragaria vesca]	Metabolism;Metabolism;Metabolism;Environmental Information Processing;Metabolism;Metabolism;Metabolism	Global and overview maps;Global and overview maps;Global and overview maps;Signal transduction;Carbohydrate metabolism;Carbohydrate metabolism;Amino acid metabolism	ko01100//Metabolic pathways;ko01110//Biosynthesis of secondary metabolites;ko01230//Biosynthesis of amino acids;ko04070//Phosphatidylinositol signaling system;ko00562//Inositol phosphate metabolism;ko00053//Ascorbate and aldarate metabolism;ko00340//Histidine metabolism	K18649;K18649;K18649;K18649;K18649;K18649;K18649	-	-	-
miR10198-z	Unigene0009786	130	147	-18.6	0.6549	UCUUUGAGCCUUUCUUAU	||o|||||||||xxo|||	AGGAACUCGGAAUUGAUA	At1g61550	PREDICTED: G-type lectin S-receptor-like serine/threonine-protein kinase SD1-29 [Fragaria vesca subsp. vesca] [Fragaria vesca]	-	-	-	-	-	-	-
miR10198-z	Unigene0009787	130	147	-18.6	0.6549	UCUUUGAGCCUUUCUUAU	||o|||||||||xxo|||	AGGAACUCGGAAUUGAUA	--	--	-	-	-	-	-	-	-
miR10198-z	Unigene0010381	823	840	-20.2	0.7063	UCCUAGAGUCUUGACUCU	||||x|||o|||o|||x|	AGGAACUCGGAAUUGAUA	CPR30	PREDICTED: F-box/kelch-repeat protein At3g23880-like [Fragaria vesca subsp. vesca] [Fragaria vesca]	-	-	-	-	-	-	-
miR10198-z	Unigene0011978	259	276	-19	0.6507	UACUUGAGCCUUAAGAAA	|x||||||||||||xx|x	AGGAACUCGGAAUUGAUA	--	--	-	-	-	-	-	-	-
miR10198-z	Unigene0014729	3	20	-21.7	0.7457	UCCUUGAGCCUUACAAAU	|||||||||||||xxx||	AGGAACUCGGAAUUGAUA	--	--	-	-	-	-	-	-	-
miR10198-z	Unigene0015420	266	283	-22.3	0.7825	CCCUUGGGCCUCAACUAC	x|||||o||||x|||||x	AGGAACUCGGAAUUGAUA	At3g47570	PREDICTED: LRR receptor-like serine/threonine-protein kinase EFR [Fragaria vesca subsp. vesca] [Fragaria vesca]	-	-	-	-	-	-	-
miR10198-z	Unigene0016608	53	70	-20.2	0.6966	CCUUCGAGCCUUACCUAU	x|o|x||||||||x||||	AGGAACUCGGAAUUGAUA	IREH1	PREDICTED: probable serine/threonine protein kinase IREH1 [Fragaria vesca subsp. vesca] [Fragaria vesca]	-	-	-	-	-	GO:0004674//protein serine/threonine kinase activity;GO:0032550//purine ribonucleoside binding	GO:0006464//cellular protein modification process;GO:0006796//phosphate-containing compound metabolic process
miR10198-z	Unigene0016762	101	118	-17.7	0.6211	UCCAUCAGCCUUAACUAA	|||x|x|||||||||||x	AGGAACUCGGAAUUGAUA	N	NBS protein, partial [Fragaria vesca]	-	-	-	-	-	-	-
miR10198-z	Unigene0018096	1973	1990	-22.8	0.7808	ACUUUGAGCCUUAAUUAG	x|o|||||||||||o||x	AGGAACUCGGAAUUGAUA	TAF8	PREDICTED: transcription initiation factor TFIID subunit 8 [Fragaria vesca subsp. vesca] [Fragaria vesca]	Genetic Information Processing	Transcription	ko03022//Basal transcription factors	K14649	-	-	-
miR10198-z	Unigene0018641	217	234	-20.7	0.7263	ACCUUGAGCCUUUUCAAU	x|||||||||||xx|x||	AGGAACUCGGAAUUGAUA	--	DUF1677 domain-containing protein [Cephalotus follicularis]	-	-	-	-	-	-	-
miR10198-z	Unigene0019642	379	396	-18	0.6186	UCCGUGAGACUUGACUAG	|||x||||x|||o||||x	AGGAACUCGGAAUUGAUA	ARIA	PREDICTED: ARM REPEAT PROTEIN INTERACTING WITH ABF2-like isoform X1 [Pyrus x bretschneideri]	-	-	-	-	-	-	-
miR10198-z	Unigene0020898	498	515	-18.2	0.6364	UCCGUCGGCCUUAACUAU	|||x|xo|||||||||||	AGGAACUCGGAAUUGAUA	RTM2	PREDICTED: inactive protein RESTRICTED TEV MOVEMENT 2-like [Fragaria vesca subsp. vesca] [Fragaria vesca]	-	-	-	-	-	-	-
miR10198-z	Unigene0029146	46	63	-18	0.6164	UUCUUGAUUCUUAACUAA	|o|||||xo||||||||x	AGGAACUCGGAAUUGAUA	--	Amidohydro_3 domain-containing protein [Cephalotus follicularis]	-	-	-	-	GO:0044444//cytoplasmic part	GO:0016810//hydrolase activity, acting on carbon-nitrogen (but not peptide) bonds	GO:0044763//single-organism cellular process
miR10198-z	Unigene0030225	343	360	-24	0.8421	CCUUGGAGCCUUAACUAU	x|o|x|||||||||||||	AGGAACUCGGAAUUGAUA	At5g66910	PREDICTED: probable disease resistance protein At5g66900 [Fragaria vesca subsp. vesca] [Fragaria vesca]	-	-	-	-	-	-	-
miR10198-z	Unigene0031442	422	439	-19.6	0.6759	ACCUUGAACCUUAAUUAA	x||||||x||||||o||x	AGGAACUCGGAAUUGAUA	--	--	-	-	-	-	-	-	-
miR10198-z	Unigene0031486	75	92	-17.8	0.6117	UUUUUGAGCCUUAAGAAU	|oo|||||||||||xx||	AGGAACUCGGAAUUGAUA	--	--	-	-	-	-	-	-	-
miR10198-z	Unigene0032934	557	574	-18.9	0.6608	UCCUUGGCCCUUUACUAU	||||||ox||||x|||||	AGGAACUCGGAAUUGAUA	TOM20	PREDICTED: mitochondrial import receptor subunit TOM20-like isoform X1 [Prunus mume]	-	-	-	-	-	-	-
miR10198-z	Unigene0033681	448	465	-19.7	0.6888	UCCUUUCGCCUUGACUAG	|||||xx|||||o||||x	AGGAACUCGGAAUUGAUA	GSTF13	PREDICTED: glutathione S-transferase F13-like [Fragaria vesca subsp. vesca] [Fragaria vesca]	Metabolism;Metabolism	Global and overview maps;Metabolism of other amino acids	ko01100//Metabolic pathways;ko00480//Glutathione metabolism	K00799;K00799	-	GO:0003824//catalytic activity	-
miR10198-z	Unigene0033852	198	215	-19	0.6529	UUCAAGAGCCUUAACUAG	|o|xx||||||||||||x	AGGAACUCGGAAUUGAUA	--	UBN2 domain-containing protein, partial [Cephalotus follicularis]	-	-	-	-	-	-	-
miR10198-z	Unigene0033854	541	558	-19.5	0.6701	UCCAAGAGCCUUAAUUAG	|||xx|||||||||o||x	AGGAACUCGGAAUUGAUA	--	BnaC03g67350D [Brassica napus]	-	-	-	-	-	-	-
miR10198-z	Unigene0036696	1220	1237	-19.1	0.6702	ACCUUAAGCCUUGACCAU	x||||x||||||o||x||	AGGAACUCGGAAUUGAUA	TIM22-2	PREDICTED: mitochondrial import inner membrane translocase subunit TIM22-3-like [Fragaria vesca subsp. vesca] [Fragaria vesca]	-	-	-	-	-	-	-
miR10198-z	Unigene0039414	912	929	-18.7	0.6448	UCUUUGGGCCUUUACAAU	||o|||o|||||x||x||	AGGAACUCGGAAUUGAUA	MIF1	PREDICTED: mini zinc finger protein 3 [Jatropha curcas]	-	-	-	-	-	-	-
miR10198-z	Unigene0040246	496	513	-18.6	0.6526	ACCUUGACUCUUAACUCU	x||||||xo|||||||x|	AGGAACUCGGAAUUGAUA	--	--	-	-	-	-	-	-	-
miR10198-z	Unigene0040839	2718	2735	-19.3	0.6772	UCCUUGGUCCUUGACGAU	||||||ox||||o||x||	AGGAACUCGGAAUUGAUA	SIRK	PREDICTED: LOW QUALITY PROTEIN: probable LRR receptor-like serine/threonine-protein kinase At1g05700 [Fragaria vesca subsp. vesca] [Fragaria vesca]	-	-	-	-	-	-	-
miR10198-z	Unigene0040842	2562	2579	-19.3	0.6772	UCCUUGAUCCUUGACGAU	|||||||x||||o||x||	AGGAACUCGGAAUUGAUA	At1g51890	PREDICTED: probable LRR receptor-like serine/threonine-protein kinase At1g51880 [Fragaria vesca subsp. vesca] [Fragaria vesca]	-	-	-	-	-	-	-
miR10198-z	Unigene0042668	571	588	-19.2	0.6737	UCAUUGAGCCUUAACCAA	||x||||||||||||x|x	AGGAACUCGGAAUUGAUA	--	--	-	-	-	-	-	-	-
miR10198-z	Unigene0042849	1738	1755	-21.6	0.7579	UCUUUGAGUCUUAACUCC	||o|||||o|||||||xx	AGGAACUCGGAAUUGAUA	AHL	PREDICTED: PAP-specific phosphatase HAL2-like [Fragaria vesca subsp. vesca] [Fragaria vesca]	Metabolism;Metabolism	Global and overview maps;Energy metabolism	ko01100//Metabolic pathways;ko00920//Sulfur metabolism	K01082;K01082	-	GO:0008252//nucleotidase activity;GO:0043169//cation binding	GO:0046488//phosphatidylinositol metabolic process
miR10198-z	Unigene0043220	889	906	-18.1	0.6199	UCCUUGAUCCUUCUCUGU	|||||||x||||xx||o|	AGGAACUCGGAAUUGAUA	HSP21.7	PREDICTED: 21.7 kDa class VI heat shock protein [Fragaria vesca subsp. vesca] [Fragaria vesca]	-	-	-	-	-	-	GO:0000302//response to reactive oxygen species;GO:0009642//response to light intensity
miR10198-z	Unigene0043386	1417	1434	-24.2	0.8491	UCCUUGAGCCUUUUCUGG	||||||||||||xx||ox	AGGAACUCGGAAUUGAUA	RPL36B	PREDICTED: 60S ribosomal protein L36-2-like [Fragaria vesca subsp. vesca] [Fragaria vesca]	Genetic Information Processing	Translation	ko03010//Ribosome	K02920	GO:0030529//intracellular ribonucleoprotein complex	-	GO:0010467//gene expression
miR10198-z	Unigene0045069	966	983	-20.6	0.7254	UCCUUGAGUCUAAACUUU	||||||||o||x||||x|	AGGAACUCGGAAUUGAUA	At3g26115	PREDICTED: D-cysteine desulfhydrase 2, mitochondrial [Fragaria vesca subsp. vesca] [Fragaria vesca]	-	-	-	-	-	-	-
miR10198-z	Unigene0045834	1322	1339	-18.6	0.6526	CCCUUGACCCUUGACGAU	x||||||x||||o||x||	AGGAACUCGGAAUUGAUA	SG1	PREDICTED: protein SLOW GREEN 1, chloroplastic [Fragaria vesca subsp. vesca] [Fragaria vesca]	-	-	-	-	-	-	-
miR10198-z	Unigene0046542	3413	3430	-20.3	0.6976	UCCUUGUGCCUCAACUAA	||||||x||||x|||||x	AGGAACUCGGAAUUGAUA	GIP	Retrovirus-related Pol polyprotein from transposon TNT 1-94 [Cajanus cajan]	-	-	-	-	-	-	-
miR10198-z	Unigene0046604	865	882	-18.3	0.6444	UCCUUCAGUCUUGACUCU	|||||x||o|||o|||x|	AGGAACUCGGAAUUGAUA	RPD1	PREDICTED: protein ROOT PRIMORDIUM DEFECTIVE 1 [Fragaria vesca subsp. vesca] [Fragaria vesca]	-	-	-	-	-	-	-
miR10198-z	Unigene0046799	2361	2378	-22	0.7534	ACUUUGAGCCUUAACAGU	x|o||||||||||||xo|	AGGAACUCGGAAUUGAUA	CML36	PREDICTED: probable calcium-binding protein CML36 [Prunus mume]	Organismal Systems	Environmental adaptation	ko04626//Plant-pathogen interaction	K13448	-	-	-
miR10198-z	Unigene0047165	264	281	-21	0.7216	GCCUUGAGCCUUUAGUAC	x|||||||||||x|x||x	AGGAACUCGGAAUUGAUA	At1g04380	PREDICTED: 1-aminocyclopropane-1-carboxylate oxidase homolog 1-like [Fragaria vesca subsp. vesca] [Fragaria vesca]	-	-	-	-	-	-	-
miR10198-z	Unigene0047166	307	324	-20.7	0.7113	GCCUUGAGCCUUUAGUAC	x|||||||||||x|x||x	AGGAACUCGGAAUUGAUA	At1g06620	PREDICTED: 1-aminocyclopropane-1-carboxylate oxidase homolog 1-like [Fragaria vesca subsp. vesca] [Fragaria vesca]	-	-	-	-	-	-	-
miR10198-z	Unigene0047379	2125	2142	-21.9	0.7657	UCCUUGAGCCUUUACACA	||||||||||||x||xxx	AGGAACUCGGAAUUGAUA	PPCC	PREDICTED: phosphoenolpyruvate carboxylase 2 [Fragaria vesca subsp. vesca] [Fragaria vesca]	Metabolism;Metabolism;Metabolism;Metabolism	Global and overview maps;Global and overview maps;Carbohydrate metabolism;Energy metabolism	ko01100//Metabolic pathways;ko01200//Carbon metabolism;ko00620//Pyruvate metabolism;ko00710//Carbon fixation in photosynthetic organisms	K01595;K01595;K01595;K01595	-	-	-
miR10198-z	Unigene0047953	364	381	-20	0.6873	UUCUUGAGCCUUAUUUAG	|o|||||||||||xo||x	AGGAACUCGGAAUUGAUA	CASD1	PREDICTED: protein REDUCED WALL ACETYLATION 2 isoform X1 [Prunus mume]	-	-	-	-	-	-	-
miR10198-z	Unigene0048311	670	687	-17.9	0.6151	UCCUUGAACCUUACUAAU	|||||||x|||||xox||	AGGAACUCGGAAUUGAUA	--	PREDICTED: rRNA-processing protein FYV7 [Fragaria vesca subsp. vesca] [Fragaria vesca]	-	-	-	-	-	-	-
miR10198-z	Unigene0049522	79	96	-17.7	0.6211	UCUUUGACUCUUAACUGU	||o||||xo|||||||o|	AGGAACUCGGAAUUGAUA	--	PREDICTED: uncharacterized protein LOC101291205 [Fragaria vesca subsp. vesca] [Fragaria vesca]	-	-	-	-	-	-	-
miR10198-z	Unigene0049523	79	96	-17.7	0.6211	UCUUUGACUCUUAACUGU	||o||||xo|||||||o|	AGGAACUCGGAAUUGAUA	--	PREDICTED: uncharacterized protein LOC101291205 [Fragaria vesca subsp. vesca] [Fragaria vesca]	-	-	-	-	-	-	-
miR10198-z	Unigene0049546	135	152	-18.3	0.6289	AUCUUGAACCUUAACUUU	xo|||||x||||||||x|	AGGAACUCGGAAUUGAUA	MAP65-6	PREDICTED: 65-kDa microtubule-associated protein 6 [Fragaria vesca subsp. vesca] [Fragaria vesca]	-	-	-	-	-	GO:0015631//tubulin binding	GO:0022402//cell cycle process
miR10198-z	Unigene0049562	109	126	-21.9	0.7657	CCGUUGAGCCUUGAUUAU	x|x|||||||||o|o|||	AGGAACUCGGAAUUGAUA	CPR30	S haplotype-specific F-box protein k [Prunus dulcis]	-	-	-	-	-	-	-
miR10198-z	Unigene0052189	423	440	-22.6	0.774	ACCUUGAGCCUGAACUUC	x||||||||||x||||xx	AGGAACUCGGAAUUGAUA	PFP-BETA	PREDICTED: pyrophosphate--fructose 6-phosphate 1-phosphotransferase subunit beta-like [Fragaria vesca subsp. vesca] [Fragaria vesca]	Metabolism;Metabolism;Metabolism;Metabolism;Metabolism	Global and overview maps;Global and overview maps;Carbohydrate metabolism;Carbohydrate metabolism;Carbohydrate metabolism	ko01100//Metabolic pathways;ko01110//Biosynthesis of secondary metabolites;ko00010//Glycolysis / Gluconeogenesis;ko00030//Pentose phosphate pathway;ko00051//Fructose and mannose metabolism	K00895;K00895;K00895;K00895;K00895	GO:0030312//external encapsulating structure;GO:0044445//cytosolic part	GO:0008443//phosphofructokinase activity;GO:0032550//purine ribonucleoside binding	GO:0006084//acetyl-CoA metabolic process;GO:0006090//pyruvate metabolic process;GO:0016310//phosphorylation;GO:0016458//gene silencing;GO:0034968//histone lysine methylation
miR10198-z	Unigene0053138	1466	1483	-17.7	0.6232	UACUUGAGUCUUUACUUU	|x||||||o|||x|||x|	AGGAACUCGGAAUUGAUA	--	PREDICTED: histone acetyltransferase KAT6B-like [Cucumis melo]	-	-	-	-	-	-	-
miR10198-z	Unigene0054802	707	724	-18.8	0.6573	CCCUUGAUCCUUAACCCU	x||||||x|||||||xx|	AGGAACUCGGAAUUGAUA	AKR1	PREDICTED: perakine reductase-like isoform X1 [Fragaria vesca subsp. vesca] [Fragaria vesca]	-	-	-	-	-	-	-
miR10198-z	Unigene0055014	1235	1252	-20.7	0.7263	ACCUUGAGUCUUUAUUAU	x|||||||o|||x|o|||	AGGAACUCGGAAUUGAUA	At5g13200	PREDICTED: GEM-like protein 5 [Fragaria vesca subsp. vesca] [Fragaria vesca]	-	-	-	-	-	-	-
miR10198-z	Unigene0055112	801	818	-17.5	0.6014	CCCUGGAGCCUUAAAUUU	x|||x|||||||||x|x|	AGGAACUCGGAAUUGAUA	RLK1	PREDICTED: G-type lectin S-receptor-like serine/threonine-protein kinase RLK1 [Prunus mume]	-	-	-	-	-	GO:0016301//kinase activity	GO:0009987//cellular process
miR10198-z	Unigene0055587	680	697	-18.6	0.637	UCCUUGAGUCUUCUCAAU	||||||||o|||xx|x||	AGGAACUCGGAAUUGAUA	Naa40	PREDICTED: N-alpha-acetyltransferase 40-like isoform X4 [Malus domestica]	-	-	-	-	-	-	-
miR10198-z	Unigene0055901	442	459	-18.1	0.6373	UCGUUGACCCUUAACUGU	||x||||x||||||||o|	AGGAACUCGGAAUUGAUA	--	--	-	-	-	-	-	-	-
miR10198-z	Unigene0056304	813	830	-19.8	0.6828	UCACUGAGCCUUAACCCU	||xx|||||||||||xx|	AGGAACUCGGAAUUGAUA	At1g67720	PREDICTED: probable LRR receptor-like serine/threonine-protein kinase At5g48740 [Fragaria vesca subsp. vesca] [Fragaria vesca]	-	-	-	-	-	-	GO:0006796//phosphate-containing compound metabolic process
miR10198-z	Unigene0056473	1813	1830	-20.5	0.7193	UCCUUGAGCCUCGAGUGU	|||||||||||xo|x|o|	AGGAACUCGGAAUUGAUA	TRAPPC13	PREDICTED: trafficking protein particle complex subunit 13 [Malus domestica]	-	-	-	-	-	-	-
miR10198-z	Unigene0056474	309	326	-20.5	0.7193	UCCUUGAGCCUCGAGUGU	|||||||||||xo|x|o|	AGGAACUCGGAAUUGAUA	TRAPPC13	PREDICTED: trafficking protein particle complex subunit 13 [Fragaria vesca subsp. vesca] [Fragaria vesca]	-	-	-	-	-	-	GO:0006625//protein targeting to peroxisome;GO:0009062//fatty acid catabolic process
miR10198-z	Unigene0057597	334	351	-19	0.669	UUGUUUAGCCUUAACUAU	|ox||x||||||||||||	AGGAACUCGGAAUUGAUA	SULTR3;1	PREDICTED: sulfate transporter 3.1 [Fragaria vesca subsp. vesca] [Fragaria vesca]	-	-	-	-	GO:0009536//plastid;GO:0031224//intrinsic component of membrane	GO:0015103//inorganic anion transmembrane transporter activity	GO:0008272//sulfate transport;GO:0044763//single-organism cellular process
miR10198-z	Unigene0061626	176	193	-20.8	0.7298	UAUUUGAGCCUUAAUUAU	|xo|||||||||||o|||	AGGAACUCGGAAUUGAUA	At1g11410	PREDICTED: G-type lectin S-receptor-like serine/threonine-protein kinase At1g11410 [Prunus mume]	-	-	-	-	-	-	-
miR10198-z	Unigene0062455	128	145	-19	0.6507	UACUUGAGCCUUAAGAAA	|x||||||||||||xx|x	AGGAACUCGGAAUUGAUA	GMII	PREDICTED: alpha-mannosidase 2x [Fragaria vesca subsp. vesca] [Fragaria vesca]	Metabolism;Metabolism;Metabolism	Global and overview maps;Glycan biosynthesis and metabolism;Glycan biosynthesis and metabolism	ko01100//Metabolic pathways;ko00510//N-Glycan biosynthesis;ko00513//Various types of N-glycan biosynthesis	K01231;K01231;K01231	GO:0031984//organelle subcompartment;GO:0043231//intracellular membrane-bounded organelle	GO:0015924//mannosyl-oligosaccharide mannosidase activity;GO:0046914//transition metal ion binding	GO:0006486//protein glycosylation;GO:0019318//hexose metabolic process
miR10198-z	Unigene0063498	3041	3058	-19	0.6667	UCUUUGGACCUUAACUAA	||o|||ox|||||||||x	AGGAACUCGGAAUUGAUA	OVA6	PREDICTED: proline--tRNA ligase [Fragaria vesca subsp. vesca] [Fragaria vesca]	Genetic Information Processing	Translation	ko00970//Aminoacyl-tRNA biosynthesis	K01881	GO:0044424//intracellular part	GO:0004812//aminoacyl-tRNA ligase activity;GO:0032550//purine ribonucleoside binding	GO:0006418//tRNA aminoacylation for protein translation
miR10198-z	Unigene0063728	5	22	-19.3	0.6655	ACCUUGAACCUUAACCAC	x||||||x|||||||x|x	AGGAACUCGGAAUUGAUA	--	--	-	-	-	-	-	-	-
miR10198-z	Unigene0065528	1988	2005	-18.5	0.6357	UACUUGAGUCUUAUCUAU	|x||||||o||||x||||	AGGAACUCGGAAUUGAUA	EMB1270	PREDICTED: pentatricopeptide repeat-containing protein At3g18110, chloroplastic [Fragaria vesca subsp. vesca] [Fragaria vesca]	-	-	-	-	GO:0043231//intracellular membrane-bounded organelle	-	-
miR10198-z	Unigene0066039	244	261	-24.2	0.8316	ACCUUGAGCCUUAGGUAC	x||||||||||||ox||x	AGGAACUCGGAAUUGAUA	--	--	-	-	-	-	-	-	-
miR10198-z	Unigene0066040	251	268	-24.5	0.8419	ACCUUGAGCCUUAGGUAG	x||||||||||||ox||x	AGGAACUCGGAAUUGAUA	--	--	-	-	-	-	-	-	-
miR10198-z	Unigene0066041	246	263	-24.5	0.8419	ACCUUGAGCCUUAGGUAG	x||||||||||||ox||x	AGGAACUCGGAAUUGAUA	--	--	-	-	-	-	-	-	-
miR10198-z	Unigene0066957	2809	2826	-22.2	0.7629	ACCUUGAGCCUUUAUUAC	x|||||||||||x|o||x	AGGAACUCGGAAUUGAUA	BRCA2B	PREDICTED: protein BREAST CANCER SUSCEPTIBILITY 2 homolog A-like [Fragaria vesca subsp. vesca] [Fragaria vesca]	Genetic Information Processing	Replication and repair	ko03440//Homologous recombination	K08775	-	-	-
miR10198-z	Unigene0067870	845	862	-17.6	0.6197	UCCUUGACUCUUAACCAC	|||||||xo||||||x|x	AGGAACUCGGAAUUGAUA	RGA2	PREDICTED: disease resistance protein RGA2-like isoform X2 [Pyrus x bretschneideri]	-	-	-	-	-	-	-
miR10198-z	Unigene0067961	1246	1263	-17.9	0.6281	UUCUUGAGUCUGAACUUU	|o||||||o||x||||x|	AGGAACUCGGAAUUGAUA	RIK	PREDICTED: protein RIK isoform X2 [Prunus mume]	-	-	-	-	-	-	-
miR10198-z	Unigene0069029	19	36	-26	0.8935	GCCUUGAGUCUUGACUAU	x|||||||o|||o|||||	AGGAACUCGGAAUUGAUA	At1g52490	PREDICTED: F-box protein CPR30-like [Prunus mume]	-	-	-	-	-	-	-
miR10198-z	Unigene0069056	495	512	-20.9	0.7333	UGUUUGAGCCUUAACUCA	|xo|||||||||||||xx	AGGAACUCGGAAUUGAUA	--	Poly (A) RNA polymerase cid14 [Gossypium arboreum]	-	-	-	-	-	-	-
miR10198-z	Unigene0077405	312	329	-22	0.7746	UCCUUGAGUCUUCACUAG	||||||||o|||x||||x	AGGAACUCGGAAUUGAUA	--	--	-	-	-	-	-	-	-
miR10210-y	Unigene0001859	3591	3608	-25.4	0.6978	GUCCUCUCCCCCUACUAC	||||||x|||||||x|x|	CAGGAGUGGGGGAUAACG	DBR	ketone/zingerone synthase 2 [Rubus idaeus]	-	-	-	-	-	-	-
miR10210-y	Unigene0001919	4316	4333	-23.7	0.6529	CUCCUCACUCCUUAUAGC	x|||||||o||o|||x||	CAGGAGUGGGGGAUAACG	CSC1	PREDICTED: calcium permeable stress-gated cation channel 1-like [Prunus mume]	-	-	-	-	-	-	-
miR10210-y	Unigene0003324	191	208	-23.7	0.6511	GUCGUCACCCCUUAUAAC	|||x|||||||o|||xx|	CAGGAGUGGGGGAUAACG	--	ATP synthase subunit alpha, partial [Dorcoceras hygrometricum]	Metabolism;Metabolism	Global and overview maps;Energy metabolism	ko01100//Metabolic pathways;ko00190//Oxidative phosphorylation	K02132;K02132	-	-	-
miR10210-y	Unigene0003327	622	639	-23.7	0.6511	GUCGUCACCCCUUAUAAC	|||x|||||||o|||xx|	CAGGAGUGGGGGAUAACG	--	unknow protein [Oryza sativa Japonica Group]	Genetic Information Processing	Translation	ko03010//Ribosome	K02946	-	-	-
miR10210-y	Unigene0003328	564	581	-23.7	0.6511	GUCGUCACCCCUUAUAAC	|||x|||||||o|||xx|	CAGGAGUGGGGGAUAACG	--	unknow protein [Oryza sativa Japonica Group]	Genetic Information Processing	Translation	ko03010//Ribosome	K02946	-	-	-
miR10210-y	Unigene0003329	189	206	-23.7	0.6511	GUCGUCACCCCUUAUAAC	|||x|||||||o|||xx|	CAGGAGUGGGGGAUAACG	--	unknow protein [Oryza sativa Japonica Group]	Metabolism;Metabolism	Global and overview maps;Energy metabolism	ko01100//Metabolic pathways;ko00190//Oxidative phosphorylation	K02132;K02132	-	-	-
miR10210-y	Unigene0004780	55	72	-22.8	0.6179	GUCGUCACCCCUAUUUGC	|||x|||||||oxx||||	CAGGAGUGGGGGAUAACG	--	--	-	-	-	-	-	-	-
miR10210-y	Unigene0005394	446	463	-27.5	0.7534	GUCCUCAUCCCCUACCCC	|||||||o||||||xxx|	CAGGAGUGGGGGAUAACG	BCB	PREDICTED: mucin-5AC [Ricinus communis]	-	-	-	-	-	-	-
miR10210-y	Unigene0005472	992	1009	-24.2	0.6453	GACCUCACCCCCCUUAGC	|x||||||||||xx|x||	CAGGAGUGGGGGAUAACG	--	PREDICTED: probable disease resistance protein At5g66900 [Pyrus x bretschneideri]	-	-	-	-	-	-	-
miR10210-y	Unigene0005565	676	693	-23.7	0.6511	GUCCCCACCCCCUUGUAC	||||x||||||||xx|x|	CAGGAGUGGGGGAUAACG	--	--	-	-	-	-	-	-	-
miR10210-y	Unigene0007259	146	163	-24.8	0.6649	GUCCUCUUCCCCUACCGC	||||||xo||||||xx||	CAGGAGUGGGGGAUAACG	XERO1	PREDICTED: dehydrin DHN2-like [Fragaria vesca subsp. vesca] [Fragaria vesca]	-	-	-	-	-	-	-
miR10210-y	Unigene0007325	5448	5465	-25.1	0.6821	GUACUCACCCCCUGAUGG	||x||||||||||ox||x	CAGGAGUGGGGGAUAACG	OPT6	PREDICTED: oligopeptide transporter 6-like [Fragaria vesca subsp. vesca] [Fragaria vesca]	-	-	-	-	-	-	-
miR10210-y	Unigene0012142	386	403	-26	0.7008	UUUCUCACCCCCUAUCCC	x|o||||||||||||xx|	CAGGAGUGGGGGAUAACG	UGT85A24	PREDICTED: 7-deoxyloganetin glucosyltransferase-like [Fragaria vesca subsp. vesca] [Fragaria vesca]	-	-	-	-	-	-	-
miR10210-y	Unigene0014146	1421	1438	-26.6	0.7328	GUCCACACCCCGUAUUGC	||||x||||||x||||||	CAGGAGUGGGGGAUAACG	ABCC3	PREDICTED: ABC transporter C family member 3-like [Fragaria vesca subsp. vesca] [Fragaria vesca]	-	-	-	-	-	-	-
miR10210-y	Unigene0016362	336	353	-23.4	0.6393	UUUCUCACCCCCUUUUAC	x|o||||||||||x||x|	CAGGAGUGGGGGAUAACG	SRF3	PREDICTED: protein STRUBBELIG-RECEPTOR FAMILY 3-like isoform X1 [Fragaria vesca subsp. vesca] [Fragaria vesca]	-	-	-	-	GO:0031224//intrinsic component of membrane	GO:0016740//transferase activity;GO:0032550//purine ribonucleoside binding	GO:0006464//cellular protein modification process
miR10210-y	Unigene0018473	2199	2216	-26	0.7046	GUUCUCACUCCCUAAUGA	||o|||||o|||||x||x	CAGGAGUGGGGGAUAACG	AAAS	PREDICTED: aladin [Prunus mume]	Genetic Information Processing	Translation	ko03013//RNA transport	K14320	-	-	-
miR10210-y	Unigene0018813	79	96	-27.8	0.768	GUCCUCGUCCCCUAUCCC	||||||oo|||||||xx|	CAGGAGUGGGGGAUAACG	--	--	-	-	-	-	-	-	-
miR10210-y	Unigene0020483	156	173	-26.5	0.7182	AUCUUCACCCCCUAUUAG	x||o||||||||||||xx	CAGGAGUGGGGGAUAACG	--	--	-	-	-	-	-	-	-
miR10210-y	Unigene0022589	157	174	-27.8	0.7473	GUCUUCACCCCCUAAUCC	|||o||||||||||x|x|	CAGGAGUGGGGGAUAACG	NACK1	PREDICTED: kinesin-like protein NACK2 [Fragaria vesca subsp. vesca] [Fragaria vesca]	-	-	-	-	-	-	-
miR10210-y	Unigene0024240	27	44	-24.4	0.6667	UUCCGCGCCCCCUAUUAC	x|||x|o|||||||||x|	CAGGAGUGGGGGAUAACG	--	--	-	-	-	-	-	-	-
miR10210-y	Unigene0024240	158	175	-24.4	0.6667	UUCCGCGCCCCCUAUUAC	x|||x|o|||||||||x|	CAGGAGUGGGGGAUAACG	--	--	-	-	-	-	-	-	-
miR10210-y	Unigene0025542	552	569	-24.8	0.6685	GUUCUCAGCCCCUCUUGA	||o||||x|||||x|||x	CAGGAGUGGGGGAUAACG	--	--	-	-	-	-	-	-	-
miR10210-y	Unigene0025542	778	795	-24.8	0.6685	GUUCUCAGCCCCUCUUGA	||o||||x|||||x|||x	CAGGAGUGGGGGAUAACG	--	--	-	-	-	-	-	-	-
miR10210-y	Unigene0028148	49	66	-23.3	0.6297	GUCCGCACCCCCAAUUCA	||||x|||||||x|||xx	CAGGAGUGGGGGAUAACG	romo1	PREDICTED: reactive oxygen species modulator 1-like isoform X2 [Fragaria vesca subsp. vesca] [Fragaria vesca]	-	-	-	-	-	-	-
miR10210-y	Unigene0029287	347	364	-30.3	0.8279	GUCCUCACCCCCGUUGUC	||||||||||||xx|xx|	CAGGAGUGGGGGAUAACG	--	--	-	-	-	-	-	-	-
miR10210-y	Unigene0030976	165	182	-23.2	0.622	GUCCUUAACCCCUUUUGA	|||||o|x|||||x|||x	CAGGAGUGGGGGAUAACG	At5g38940	PREDICTED: germin-like protein subfamily 1 member 11 [Fragaria vesca subsp. vesca] [Fragaria vesca]	-	-	-	-	-	GO:0046914//transition metal ion binding	-
miR10210-y	Unigene0031076	121	138	-25.8	0.7127	GUCCUGACUCCUUAUUGG	|||||x||o||o|||||x	CAGGAGUGGGGGAUAACG	CBDAS3	PREDICTED: tetrahydrocannabinolic acid synthase-like [Prunus mume]	-	-	-	-	-	-	-
miR10210-y	Unigene0031873	142	159	-24.2	0.6488	GACCUCACCCCCCAUUAC	|x||||||||||x|||x|	CAGGAGUGGGGGAUAACG	RL1	PREDICTED: protein RADIALIS-like 3 [Fragaria vesca subsp. vesca] [Fragaria vesca]	-	-	-	-	GO:0043231//intracellular membrane-bounded organelle	GO:0005488//binding	-
miR10210-y	Unigene0032812	908	925	-24.5	0.6604	GUUCACACCCCCUACGGC	||o|x|||||||||xx||	CAGGAGUGGGGGAUAACG	SUC1	sucrose proton symporter 2 [Rosa hybrid cultivar]	-	-	-	-	GO:0031224//intrinsic component of membrane	GO:0015154//disaccharide transmembrane transporter activity	GO:0015766//disaccharide transport;GO:0044763//single-organism cellular process
miR10210-y	Unigene0033136	364	381	-23	0.6199	GUCCAAACCCCCAAUUGA	||||xx||||||x||||x	CAGGAGUGGGGGAUAACG	--	methyltransferase-like protein [Medicago truncatula]	-	-	-	-	-	GO:0016741//transferase activity, transferring one-carbon groups	GO:0008152//metabolic process
miR10210-y	Unigene0035383	114	131	-29.6	0.7893	GCCAUCACCCCCUGUUGC	|x|x|||||||||o||||	CAGGAGUGGGGGAUAACG	--	hypothetical protein MTR_3g035650 [Medicago truncatula]	-	-	-	-	-	-	-
miR10210-y	Unigene0036278	298	315	-22.9	0.6173	CUCCUCAACCCCUUCUGC	x||||||x|||||xx|||	CAGGAGUGGGGGAUAACG	DDB_G0292454	SET domain-containing family protein [Populus trichocarpa]	-	-	-	-	-	-	-
miR10210-y	Unigene0042879	885	902	-22.1	0.6038	AUUCACACCCCCUACUGC	x|o|x|||||||||x|||	CAGGAGUGGGGGAUAACG	GSVIVT00026920001	PREDICTED: probable polygalacturonase [Prunus mume]	-	-	-	-	-	GO:0016787//hydrolase activity	GO:0044238//primary metabolic process;GO:0045229//external encapsulating structure organization
miR10210-y	Unigene0047422	1320	1337	-24.8	0.6813	GUCUUCUCCCCCUAUUCC	|||o||x|||||||||x|	CAGGAGUGGGGGAUAACG	NUDT15	PREDICTED: nudix hydrolase 15, mitochondrial-like [Malus domestica]	-	-	-	-	-	GO:0003824//catalytic activity	-
miR10210-y	Unigene0048950	1647	1664	-23.1	0.6193	GUCCUCCUUCCCUAUUUC	||||||xoo|||||||x|	CAGGAGUGGGGGAUAACG	Brf1	PREDICTED: transcription factor IIIB 90 kDa subunit-like isoform X1 [Fragaria vesca subsp. vesca] [Fragaria vesca]	-	-	-	-	-	-	-
miR10210-y	Unigene0051377	494	511	-23.1	0.6364	GUCCUCAGCCCGUUUUGG	|||||||x|||x|x|||x	CAGGAGUGGGGGAUAACG	Morc4	PREDICTED: protein MICRORCHIDIA 4-like [Pyrus x bretschneideri]	-	-	-	-	-	-	-
miR10210-y	Unigene0052041	79	96	-29.2	0.7871	UUCCUCACCCCCUGUUAC	x||||||||||||o||x|	CAGGAGUGGGGGAUAACG	At1g15670	PREDICTED: F-box/kelch-repeat protein At1g15670-like [Fragaria vesca subsp. vesca] [Fragaria vesca]	-	-	-	-	-	-	-
miR10210-y	Unigene0052236	121	138	-24.2	0.6453	GACCUCACCCCCCUUAGC	|x||||||||||xx|x||	CAGGAGUGGGGGAUAACG	--	--	-	-	-	-	-	-	-
miR10210-y	Unigene0053412	191	208	-23.7	0.6511	GUCGUCACCCCUUAUAAC	|||x|||||||o|||xx|	CAGGAGUGGGGGAUAACG	--	ATP synthase subunit alpha, partial [Dorcoceras hygrometricum]	Metabolism;Metabolism	Global and overview maps;Energy metabolism	ko01100//Metabolic pathways;ko00190//Oxidative phosphorylation	K02132;K02132	-	-	-
miR10210-y	Unigene0053413	140	157	-23.7	0.6511	GUCGUCACCCCUUAUAAC	|||x|||||||o|||xx|	CAGGAGUGGGGGAUAACG	--	unknow protein [Oryza sativa Japonica Group]	Metabolism;Metabolism	Global and overview maps;Energy metabolism	ko01100//Metabolic pathways;ko00190//Oxidative phosphorylation	K02132;K02132	-	-	-
miR10210-y	Unigene0053815	940	957	-26.3	0.7147	UCCCUCACCCCCUAGUCC	xx||||||||||||x|x|	CAGGAGUGGGGGAUAACG	At1g75040	PREDICTED: thaumatin-like protein 1b [Fragaria vesca subsp. vesca] [Fragaria vesca]	-	-	-	-	-	-	-
miR10210-y	Unigene0056502	3033	3050	-22	0.6077	GUCUUAACCCCCUAGUGU	|||o|x||||||||x||o	CAGGAGUGGGGGAUAACG	At5g38730	PREDICTED: pentatricopeptide repeat-containing protein At5g38730 [Fragaria vesca subsp. vesca] [Fragaria vesca]	-	-	-	-	-	-	-
miR10210-y	Unigene0058705	1714	1731	-23.4	0.6341	GUAAUCACCCCCUAAUGU	||xx||||||||||x||o	CAGGAGUGGGGGAUAACG	ALE2	PREDICTED: receptor-like serine/threonine-protein kinase ALE2 [Fragaria vesca subsp. vesca] [Fragaria vesca]	-	-	-	-	-	-	-
miR10210-y	Unigene0058819	1067	1084	-23.9	0.653	GUCCUGACUCCCCAUUGU	|||||x||o|||x||||o	CAGGAGUGGGGGAUAACG	VPS9A	PREDICTED: vacuolar protein sorting-associated protein 9A-like isoform X2 [Prunus mume]	-	-	-	-	-	-	-
miR10210-y	Unigene0058898	1125	1142	-23.5	0.6456	CUCCGCACCCCCUACUAC	x|||x|||||||||x|x|	CAGGAGUGGGGGAUAACG	At5g11310	PREDICTED: pentatricopeptide repeat-containing protein At5g11310, mitochondrial [Fragaria vesca subsp. vesca] [Fragaria vesca]	-	-	-	-	GO:0043231//intracellular membrane-bounded organelle	-	-
miR10210-y	Unigene0061331	2012	2029	-24.6	0.6631	GUUUUCACACCCUGUUGC	||oo||||x||||o||||	CAGGAGUGGGGGAUAACG	FKGP	PREDICTED: bifunctional fucokinase/fucose pyrophosphorylase [Fragaria vesca subsp. vesca] [Fragaria vesca]	Metabolism;Metabolism;Metabolism	Global and overview maps;Carbohydrate metabolism;Carbohydrate metabolism	ko01100//Metabolic pathways;ko00520//Amino sugar and nucleotide sugar metabolism;ko00051//Fructose and mannose metabolism	K05305;K05305;K05305	GO:0044424//intracellular part	GO:0016301//kinase activity;GO:0032550//purine ribonucleoside binding;GO:0043169//cation binding;GO:0070568//guanylyltransferase activity	GO:0016192//vesicle-mediated transport;GO:0030243//cellulose metabolic process;GO:0042350//GDP-L-fucose biosynthetic process
miR10210-y	Unigene0062076	922	939	-24.5	0.6712	GUCUUAGUCCCCUAUUGC	|||o|xoo||||||||||	CAGGAGUGGGGGAUAACG	lacI	Mobilization protein mbeC [Ricinus communis]	-	-	-	-	-	-	-
miR10210-y	Unigene0065933	2374	2391	-24.5	0.6586	GUCUUCAUCCCUUAUUUC	|||o|||o|||o||||x|	CAGGAGUGGGGGAUAACG	GAM1	PREDICTED: transcription factor GAMYB [Fragaria vesca subsp. vesca] [Fragaria vesca]	-	-	-	-	-	GO:0005488//binding	-
miR10210-y	Unigene0066600	455	472	-24.8	0.6813	GUCCUCGCGCCCUACUCC	||||||o|x|||||x|x|	CAGGAGUGGGGGAUAACG	kif11	PREDICTED: kinesin-related protein 11, partial [Fragaria vesca subsp. vesca] [Fragaria vesca]	-	-	-	-	-	-	-
miR10210-y	Unigene0069191	364	381	-23.5	0.6474	AUUCUCAGCCCCUUUUGC	x|o||||x|||||x||||	CAGGAGUGGGGGAUAACG	EMB976	PREDICTED: pentatricopeptide repeat-containing protein At5g27270 [Fragaria vesca subsp. vesca] [Fragaria vesca]	-	-	-	-	-	-	-
miR10210-y	Unigene0073908	1003	1020	-23.5	0.63	GUCCUGACUCCUUAUGGC	|||||x||o||o|||x||	CAGGAGUGGGGGAUAACG	rds1	--	-	-	-	-	-	-	-
miR10210-y	Unigene0075229	416	433	-23	0.6166	UUCCUGACCCCCAAGUGC	x||||x||||||x|x|||	CAGGAGUGGGGGAUAACG	--	--	-	-	-	-	-	-	-
miR10210-y	Unigene0079742	257	274	-28.4	0.776	GUCAUCACCCCCUGUUGG	|||x|||||||||o|||x	CAGGAGUGGGGGAUAACG	--	--	-	-	-	-	-	-	-
miR1023-x	Unigene0002099	4087	4104	-32	0.8142	AGGGAGAGGGGCGAAGGC	x|x||||||||||||||x	ACACUCUCCCCGCUUCCC	NUP98A	PREDICTED: nuclear pore complex protein NUP98A-like [Fragaria vesca subsp. vesca] [Fragaria vesca]	Genetic Information Processing	Translation	ko03013//RNA transport	K14297	-	-	-
miR1023-x	Unigene0002325	2097	2114	-28.7	0.7303	AGUGAGAGGGGAUAAGGG	x||||||||||xx|||||	ACACUCUCCCCGCUUCCC	ALS	PREDICTED: acetolactate synthase 2, chloroplastic [Fragaria vesca subsp. vesca] [Fragaria vesca]	Metabolism;Metabolism;Metabolism;Metabolism;Metabolism;Metabolism;Metabolism;Metabolism	Global and overview maps;Global and overview maps;Global and overview maps;Global and overview maps;Metabolism of cofactors and vitamins;Carbohydrate metabolism;Amino acid metabolism;Carbohydrate metabolism	ko01100//Metabolic pathways;ko01110//Biosynthesis of secondary metabolites;ko01230//Biosynthesis of amino acids;ko01210//2-Oxocarboxylic acid metabolism;ko00770//Pantothenate and CoA biosynthesis;ko00650//Butanoate metabolism;ko00290//Valine, leucine and isoleucine biosynthesis;ko00660//C5-Branched dibasic acid metabolism	K01652;K01652;K01652;K01652;K01652;K01652;K01652;K01652	GO:0009532//plastid stroma	GO:0000166//nucleotide binding;GO:0016744//transferase activity, transferring aldehyde or ketonic groups;GO:0019842//vitamin binding;GO:0043169//cation binding	GO:0006549//isoleucine metabolic process;GO:0006573//valine metabolic process;GO:0006950//response to stress;GO:0008652//cellular amino acid biosynthetic process
miR1023-x	Unigene0002653	156	173	-26	0.6616	UGUGAGCGGGGCGAAACC	||||||x||||||||xxx	ACACUCUCCCCGCUUCCC	--	PREDICTED: pheromone-processing carboxypeptidase KEX1-like [Fragaria vesca subsp. vesca] [Fragaria vesca]	-	-	-	-	-	-	-
miR1023-x	Unigene0003282	902	919	-26.2	0.6718	UGGGAGAGGGGAGAAGGA	||x||||||||x|||||x	ACACUCUCCCCGCUUCCC	PRORP2	PREDICTED: proteinaceous RNase P 2 [Fragaria vesca subsp. vesca] [Fragaria vesca]	Genetic Information Processing	Translation	ko03013//RNA transport	K18213	-	GO:0003824//catalytic activity	GO:0044710//single-organism metabolic process
miR1023-x	Unigene0004977	1268	1285	-24.8	0.6278	AGUGAGAGCGGCGGAGUG	x|||||||x||||o||x|	ACACUCUCCCCGCUUCCC	--	PREDICTED: glutamyl-tRNA reductase-binding protein, chloroplastic [Prunus mume]	-	-	-	-	-	-	-
miR1023-x	Unigene0004977	1423	1440	-24.8	0.6278	AGUGAGAGCGGCGGAGUG	x|||||||x||||o||x|	ACACUCUCCCCGCUUCCC	--	PREDICTED: glutamyl-tRNA reductase-binding protein, chloroplastic [Prunus mume]	-	-	-	-	-	-	-
miR1023-x	Unigene0005163	1533	1550	-24	0.6107	UGGGAGAGGGGGUAAGGA	||x||||||||xx||||x	ACACUCUCCCCGCUUCCC	--	--	-	-	-	-	-	-	-
miR1023-x	Unigene0005634	1578	1595	-25.4	0.6463	UGAGAGAGGGGCGACCGU	||x|||||||||||xx|x	ACACUCUCCCCGCUUCCC	Os01g0832000	PREDICTED: probable phytol kinase 2, chloroplastic [Fragaria vesca subsp. vesca] [Fragaria vesca]	Metabolism;Metabolism	Global and overview maps;Metabolism of terpenoids and polyketides	ko01110//Biosynthesis of secondary metabolites;ko00900//Terpenoid backbone biosynthesis	K15892;K15892	-	-	-
miR1023-x	Unigene0010203	295	312	-30.7	0.7772	UGAGAGAAGGGUGAAGGG	||x||||x|||o||||||	ACACUCUCCCCGCUUCCC	TRP6	PREDICTED: telomere repeat-binding protein 2 isoform X4 [Fragaria vesca subsp. vesca] [Fragaria vesca]	-	-	-	-	-	-	-
miR1023-x	Unigene0010552	1654	1671	-27.5	0.7106	UGUAGGAGGGGGGAGGGG	|||xo||||||x||o|||	ACACUCUCCCCGCUUCCC	RPS14	PREDICTED: ribosomal protein S14, mitochondrial [Malus domestica]	Genetic Information Processing	Translation	ko03010//Ribosome	K02954	GO:0030529//intracellular ribonucleoprotein complex	-	GO:0010467//gene expression
miR1023-x	Unigene0011265	710	727	-29.2	0.743	UGGGAAGGGGGCGAAGGC	||x||xo||||||||||x	ACACUCUCCCCGCUUCCC	--	PREDICTED: disease resistance protein RPS4-like isoform X1 [Fragaria vesca subsp. vesca] [Fragaria vesca]	-	-	-	-	-	-	-
miR1023-x	Unigene0012033	2866	2883	-26.9	0.6951	AGGGAGAGGGGCGUAGAG	x|x||||||||||x||x|	ACACUCUCCCCGCUUCCC	SDG41	PREDICTED: protein SET DOMAIN GROUP 41 [Fragaria vesca subsp. vesca] [Fragaria vesca]	Metabolism;Metabolism	Global and overview maps;Amino acid metabolism	ko01100//Metabolic pathways;ko00310//Lysine degradation	K11426;K11426	-	-	-
miR1023-x	Unigene0013555	226	243	-28.4	0.7226	AGGGAGAGGGGCGCUGGG	x|x||||||||||xx|||	ACACUCUCCCCGCUUCCC	--	--	-	-	-	-	-	-	-
miR1023-x	Unigene0013555	523	540	-28.4	0.7226	AGGGAGAGGGGCGCUGGG	x|x||||||||||xx|||	ACACUCUCCCCGCUUCCC	--	--	-	-	-	-	-	-	-
miR1023-x	Unigene0014566	44	61	-27.4	0.6937	GGGGAGAGGGGCGACGGA	x|x|||||||||||x||x	ACACUCUCCCCGCUUCCC	--	--	-	-	-	-	-	-	-
miR1023-x	Unigene0014822	623	640	-23.5	0.6072	GGUAAGAGGGGCGAAAGU	x||x|||||||||||x|x	ACACUCUCCCCGCUUCCC	cbpA	PREDICTED: J protein JJJ2-like [Pyrus x bretschneideri]	-	-	-	-	-	-	-
miR1023-x	Unigene0015737	5230	5247	-26.1	0.6608	UGAGAGAGGGGUGGAAGG	||x||||||||o|o|x||	ACACUCUCCCCGCUUCCC	APK1B	PREDICTED: probable receptor-like protein kinase At5g47070 [Fragaria vesca subsp. vesca] [Fragaria vesca]	-	-	-	-	-	-	-
miR1023-x	Unigene0016315	1213	1230	-27.7	0.7048	GGUGAGAGGGGUGAACGU	x||||||||||o|||x|x	ACACUCUCCCCGCUUCCC	--	peptidyl-prolyl cis-trans isomerase G [Arabidopsis thaliana]	-	-	-	-	GO:0043231//intracellular membrane-bounded organelle	-	-
miR1023-x	Unigene0016458	672	689	-27.2	0.7028	GGUGUGAGGGGCGACGAG	x|||x|||||||||x|x|	ACACUCUCCCCGCUUCCC	--	--	-	-	-	-	-	-	-
miR1023-x	Unigene0016464	1661	1678	-30.1	0.7778	GGUGGGAGUGGCGGAGGG	x|||o|||x||||o||||	ACACUCUCCCCGCUUCCC	LRX5	PREDICTED: leucine-rich repeat extensin-like protein 4 [Fragaria vesca subsp. vesca] [Fragaria vesca]	-	-	-	-	-	-	-
miR1023-x	Unigene0019137	922	939	-27.2	0.6886	AGAGAGAGGGGCGCAGGA	x|x||||||||||x|||x	ACACUCUCCCCGCUUCCC	--	--	-	-	-	-	-	-	-
miR1023-x	Unigene0019747	1075	1092	-31.6	0.798	AGUAAGAGGGGCGAGGGG	x||x||||||||||o|||	ACACUCUCCCCGCUUCCC	--	--	-	-	-	-	-	-	-
miR1023-x	Unigene0021822	172	189	-25	0.6329	UGCGGGAGUGGCGAAGGA	||x|o|||x||||||||x	ACACUCUCCCCGCUUCCC	--	--	-	-	-	-	-	-	-
miR1023-x	Unigene0023213	2	19	-32.2	0.832	GGUGAGAGGGGCGGUGGA	x||||||||||||ox||x	ACACUCUCCCCGCUUCCC	QKY	PREDICTED: multiple C2 and transmembrane domain-containing protein 1 [Fragaria vesca subsp. vesca] [Fragaria vesca]	-	-	-	-	-	-	-
miR1023-x	Unigene0025211	1025	1042	-26.7	0.6899	AGUGAGAGGGGAGAAGAA	x||||||||||x||||xx	ACACUCUCCCCGCUUCCC	pif1	PREDICTED: ATP-dependent DNA helicase PIF1 [Prunus mume]	-	-	-	-	-	-	GO:0006259//DNA metabolic process;GO:0051276//chromosome organization
miR1023-x	Unigene0025831	196	213	-27.2	0.6886	AGAGAGAGGGGCGCAGGA	x|x||||||||||x|||x	ACACUCUCCCCGCUUCCC	--	--	-	-	-	-	-	-	-
miR1023-x	Unigene0030030	1445	1462	-27.5	0.6962	UGUGAGAGGGGCUUUUGG	||||||||||||xxxx||	ACACUCUCCCCGCUUCCC	PUB8	PREDICTED: U-box domain-containing protein 8 [Prunus mume]	-	-	-	-	-	GO:0019787//ubiquitin-like protein transferase activity;GO:0046914//transition metal ion binding	GO:0032446//protein modification by small protein conjugation
miR1023-x	Unigene0031949	370	387	-27.7	0.7013	UGAGGGAGGGGAGAAGGG	||x|o||||||x||||||	ACACUCUCCCCGCUUCCC	ODO1	PREDICTED: protein ODORANT1-like [Fragaria vesca subsp. vesca] [Fragaria vesca]	-	-	-	-	-	-	GO:0042546//cell wall biogenesis;GO:0045491//xylan metabolic process;GO:0050789//regulation of biological process
miR1023-x	Unigene0036536	1218	1235	-27.8	0.7038	CGUGAGAGUGGCGAGGGU	x|||||||x|||||o||x	ACACUCUCCCCGCUUCCC	AC97	PREDICTED: actin-like [Pyrus x bretschneideri]	-	-	-	-	-	GO:0032550//purine ribonucleoside binding	-
miR1023-x	Unigene0038439	793	810	-27.6	0.7023	UUUGGGCGGGGCGAAGGU	|x||o|x||||||||||x	ACACUCUCCCCGCUUCCC	AAE6	PREDICTED: probable acyl-activating enzyme 6 [Fragaria vesca subsp. vesca] [Fragaria vesca]	-	-	-	-	-	GO:0016405//CoA-ligase activity	-
miR1023-x	Unigene0038725	575	592	-26.4	0.6822	AGUGAGGGUGGCGAAGAG	x|||||o|x|||||||x|	ACACUCUCCCCGCUUCCC	--	PREDICTED: vegetative cell wall protein gp1-like [Ziziphus jujuba]	-	-	-	-	-	-	-
miR1023-x	Unigene0039586	236	253	-27.6	0.7023	GGUGAGAGAGGCGGUGGG	x|||||||x||||ox|||	ACACUCUCCCCGCUUCCC	BIP5	luminal-binding protein 5 precursor [Nicotiana tabacum]	Genetic Information Processing;Genetic Information Processing	Folding, sorting and degradation;Folding, sorting and degradation	ko04141//Protein processing in endoplasmic reticulum;ko03060//Protein export	K09490;K09490	-	GO:0032550//purine ribonucleoside binding	-
miR1023-x	Unigene0040707	357	374	-23.7	0.6093	UGAGAGAGGGGCGCGGAG	||x||||||||||xo|x|	ACACUCUCCCCGCUUCCC	--	--	-	-	-	-	-	-	-
miR1023-x	Unigene0042071	1015	1032	-26.2	0.6667	UGAGAGAGGGGGGCAGAG	||x||||||||x|x||x|	ACACUCUCCCCGCUUCCC	--	--	-	-	-	-	-	-	-
miR1023-x	Unigene0042361	80	97	-24.5	0.6298	UAUGAGGGGGGGGAAAGG	|x||||o||||x|||x||	ACACUCUCCCCGCUUCCC	--	--	-	-	-	-	-	-	-
miR1023-x	Unigene0042374	2282	2299	-23.8	0.6056	UGUAAGGGGGGUAAAGGG	|||x||o||||ox|||||	ACACUCUCCCCGCUUCCC	EMB2453	PREDICTED: pentatricopeptide repeat-containing protein At4g39620, chloroplastic [Fragaria vesca subsp. vesca] [Fragaria vesca]	-	-	-	-	GO:0043231//intracellular membrane-bounded organelle	-	GO:0003006//developmental process involved in reproduction
miR1023-x	Unigene0044866	62	79	-23.8	0.615	UGAGAGAGGGGGAUAGGG	||x||||||||xxx||||	ACACUCUCCCCGCUUCCC	MPK10	PREDICTED: mitogen-activated protein kinase 20 [Fragaria vesca subsp. vesca] [Fragaria vesca]	-	-	-	-	-	GO:0004702//receptor signaling protein serine/threonine kinase activity;GO:0032550//purine ribonucleoside binding	GO:0006464//cellular protein modification process;GO:0006796//phosphate-containing compound metabolic process;GO:0042546//cell wall biogenesis;GO:0048509//regulation of meristem development;GO:0071555//cell wall organization
miR1023-x	Unigene0047437	1854	1871	-27.2	0.6992	GGUGAGAAGGGUGAAGGU	x||||||x|||o|||||x	ACACUCUCCCCGCUUCCC	N	PREDICTED: TMV resistance protein N-like [Fragaria vesca subsp. vesca] [Fragaria vesca]	-	-	-	-	-	-	-
miR1023-x	Unigene0047711	1059	1076	-28	0.7235	UACGAGAGGGGUGAAGAG	|xx||||||||o||||x|	ACACUCUCCCCGCUUCCC	--	inactive purple acid phosphatase-like protein [Arabidopsis thaliana]	-	-	-	-	-	-	-
miR1023-x	Unigene0048330	645	662	-25.4	0.6463	GGUGAAAGGGGCAAAGGG	x||||x||||||x|||||	ACACUCUCCCCGCUUCCC	SFH13	PREDICTED: phosphatidylinositol/phosphatidylcholine transfer protein SFH13-like [Fragaria vesca subsp. vesca] [Fragaria vesca]	-	-	-	-	-	-	-
miR1023-x	Unigene0048594	1799	1816	-27.9	0.7209	UGUGAGAGGGGUGAACUA	|||||||||||o|||xxx	ACACUCUCCCCGCUUCCC	--	PREDICTED: ankyrin repeat and SAM domain-containing protein 6 [Fragaria vesca subsp. vesca] [Fragaria vesca]	-	-	-	-	-	-	-
miR1023-x	Unigene0049134	1818	1835	-30.5	0.7761	CGUGAGAGGGGUGAAGAA	x||||||||||o||||xx	ACACUCUCCCCGCUUCCC	AHL	Inositol monophosphatase [Corchorus capsularis]	Metabolism;Metabolism	Global and overview maps;Energy metabolism	ko01100//Metabolic pathways;ko00920//Sulfur metabolism	K01082;K01082	-	-	-
miR1023-x	Unigene0051931	1416	1433	-27.6	0.6987	UGAGAGAGGGGUAAAGGG	||x||||||||ox|||||	ACACUCUCCCCGCUUCCC	WRKY69	PREDICTED: probable WRKY transcription factor 65 [Fragaria vesca subsp. vesca] [Fragaria vesca]	-	-	-	-	-	-	-
miR1023-x	Unigene0052397	169	186	-28.2	0.7139	UAUGAGAGGGGCAAGGGA	|x||||||||||x|o||x	ACACUCUCCCCGCUUCCC	--	--	-	-	-	-	-	-	-
miR1023-x	Unigene0054060	1401	1418	-24.2	0.6158	UGAGAUAGGGGUUAAGGG	||x||x|||||ox|||||	ACACUCUCCCCGCUUCCC	RBL11	PREDICTED: rhomboid-like protein 11, chloroplastic [Pyrus x bretschneideri]	-	-	-	-	-	-	-
miR1023-x	Unigene0055555	1685	1702	-27.2	0.6869	GGUGGGAAGGGCGUAGGG	x|||o||x|||||x||||	ACACUCUCCCCGCUUCCC	AFR	PREDICTED: F-box protein AFR [Fragaria vesca subsp. vesca] [Fragaria vesca]	-	-	-	-	-	-	GO:0009416//response to light stimulus;GO:0044237//cellular metabolic process;GO:0044763//single-organism cellular process;GO:1901576//organic substance biosynthetic process
miR1023-x	Unigene0056409	1731	1748	-23.8	0.6118	UAUGAGAAGGGUGAAGGU	|x|||||x|||o|||||x	ACACUCUCCCCGCUUCCC	UGT76F1	PREDICTED: UDP-glycosyltransferase 76F1-like [Fragaria vesca subsp. vesca] [Fragaria vesca]	-	-	-	-	-	GO:0016757//transferase activity, transferring glycosyl groups	-
miR1023-x	Unigene0056429	3184	3201	-28.8	0.7328	UGAGGGAGGGGUGAAGGU	||x|o||||||o|||||x	ACACUCUCCCCGCUUCCC	BIO3-BIO1	PREDICTED: LOW QUALITY PROTEIN: bifunctional dethiobiotin synthetase/7,8-diamino-pelargonic acid aminotransferase, mitochondrial [Fragaria vesca subsp. vesca] [Fragaria vesca]	Metabolism;Metabolism	Global and overview maps;Metabolism of cofactors and vitamins	ko01100//Metabolic pathways;ko00780//Biotin metabolism	K19562;K19562	-	GO:0016769//transferase activity, transferring nitrogenous groups;GO:0043168//anion binding	-
miR1023-x	Unigene0057077	1002	1019	-25.4	0.643	UGAGAGAGGGGCUAGAGG	||x|||||||||x|ox||	ACACUCUCCCCGCUUCCC	--	--	-	-	-	-	-	-	-
miR1023-x	Unigene0057629	3949	3966	-26.2	0.6616	UGUGAGGGAGGUAAAGGG	||||||o|x||ox|||||	ACACUCUCCCCGCUUCCC	rnj	PREDICTED: ribonuclease J-like isoform X1 [Malus domestica]	-	-	-	-	GO:0009536//plastid	GO:0003676//nucleic acid binding;GO:0004518//nuclease activity;GO:0043169//cation binding	GO:0015980//energy derivation by oxidation of organic compounds;GO:0090304//nucleic acid metabolic process
miR1023-x	Unigene0058095	262	279	-26.1	0.6641	AGGGAGAGGGGCCAAGGA	x|x|||||||||x||||x	ACACUCUCCCCGCUUCCC	--	--	-	-	-	-	-	-	-
miR1023-x	Unigene0058096	379	396	-24.7	0.6285	AGAGAGAGGGGCCAAGGA	x|x|||||||||x||||x	ACACUCUCCCCGCUUCCC	--	--	-	-	-	-	-	-	-
miR1023-x	Unigene0059134	3567	3584	-26.3	0.6692	UGUUAGAGGGGGCGAGGG	|||x|||||||xxo||||	ACACUCUCCCCGCUUCCC	Wrnip1	PREDICTED: ATPase WRNIP1 [Fragaria vesca subsp. vesca] [Fragaria vesca]	-	-	-	-	-	GO:0017111//nucleoside-triphosphatase activity;GO:0097159//organic cyclic compound binding;GO:1901363//heterocyclic compound binding	-
miR1023-x	Unigene0059951	1170	1187	-24.2	0.6205	UGUGAGGGUGGCGCAGGC	||||||o|x||||x|||x	ACACUCUCCCCGCUUCCC	HHT1	PREDICTED: omega-hydroxypalmitate O-feruloyl transferase [Fragaria vesca subsp. vesca] [Fragaria vesca]	-	-	-	-	-	GO:0016740//transferase activity	-
miR1023-x	Unigene0061537	306	323	-23.8	0.601	GGUGAGAUGGGCACAGGG	x||||||x||||xx||||	ACACUCUCCCCGCUUCCC	--	--	-	-	-	-	-	-	-
miR1023-x	Unigene0062618	474	491	-26.9	0.6845	UGUGGUAGGGGAGGAGGG	||||ox|||||x|o||||	ACACUCUCCCCGCUUCCC	IMK2	PREDICTED: probably inactive leucine-rich repeat receptor-like protein kinase IMK2 isoform X2 [Fragaria vesca subsp. vesca] [Fragaria vesca]	-	-	-	-	GO:0031224//intrinsic component of membrane	GO:0016628//oxidoreductase activity, acting on the CH-CH group of donors, NAD or NADP as acceptor;GO:0016740//transferase activity;GO:0032550//purine ribonucleoside binding	GO:0006464//cellular protein modification process;GO:0044710//single-organism metabolic process
miR1023-x	Unigene0063548	84	101	-28.3	0.7201	AGUGAGAGCGGCGGAGGA	x|||||||x||||o|||x	ACACUCUCCCCGCUUCCC	--	--	-	-	-	-	-	-	-
miR1023-x	Unigene0063548	312	329	-28.6	0.7277	AGUGAGAGCGGCGAAGGA	x|||||||x||||||||x	ACACUCUCCCCGCUUCCC	--	--	-	-	-	-	-	-	-
miR1023-x	Unigene0063550	469	486	-28.3	0.7201	AGUGAGAGCGGCGGAGGA	x|||||||x||||o|||x	ACACUCUCCCCGCUUCCC	--	--	-	-	-	-	-	-	-
miR1023-x	Unigene0064278	444	461	-26.2	0.6735	UGUAAGGGUGGCGAAGGA	|||x||o|x||||||||x	ACACUCUCCCCGCUUCCC	Vps39	PREDICTED: vam6/Vps39-like protein [Cucumis melo]	-	-	-	-	-	-	GO:0006810//transport
miR1023-x	Unigene0064535	4756	4773	-25.4	0.643	UGUGAUUGGGGUGAUGGG	|||||xx||||o||x|||	ACACUCUCCCCGCUUCCC	MED16	PREDICTED: mediator of RNA polymerase II transcription subunit 16 [Fragaria vesca subsp. vesca] [Fragaria vesca]	-	-	-	-	GO:0043231//intracellular membrane-bounded organelle;GO:0043234//protein complex	-	GO:0000904//cell morphogenesis involved in differentiation;GO:0002833//positive regulation of response to biotic stimulus;GO:0006950//response to stress;GO:0007015//actin filament organization;GO:0007623//circadian rhythm;GO:0009867//jasmonic acid mediated signaling pathway;GO:0010053//root epidermal cell differentiation;GO:0010468//regulation of gene expression;GO:0018205//peptidyl-lysine modifi…
miR1023-x	Unigene0066582	4028	4045	-26	0.6582	AGUGAGAGGGGAGAGCGG	x||||||||||x||ox||	ACACUCUCCCCGCUUCCC	SKI3	PREDICTED: tetratricopeptide repeat protein 37 [Fragaria vesca subsp. vesca] [Fragaria vesca]	Genetic Information Processing	Folding, sorting and degradation	ko03018//RNA degradation	K12600	-	GO:0003824//catalytic activity	-
miR1023-x	Unigene0067163	708	725	-29.2	0.7545	GGUGAGAGGGGUGACUGG	x||||||||||o||xx||	ACACUCUCCCCGCUUCCC	XI-K	PREDICTED: myosin-17-like [Fragaria vesca subsp. vesca] [Fragaria vesca]	-	-	-	-	GO:0015629//actin cytoskeleton	GO:0008092//cytoskeletal protein binding;GO:0017111//nucleoside-triphosphatase activity;GO:0032550//purine ribonucleoside binding	-
miR1023-x	Unigene0070241	275	292	-28.9	0.7298	GGUGAGAGGGGCGUCUGG	x||||||||||||xxx||	ACACUCUCCCCGCUUCCC	--	PREDICTED: probable LRR receptor-like serine/threonine-protein kinase At4g36180 [Fragaria vesca subsp. vesca] [Fragaria vesca]	-	-	-	-	-	-	-
miR1023-x	Unigene0073969	380	397	-24.6	0.6357	GGUGAGAGUGGCGAUGGC	x|||||||x|||||x||x	ACACUCUCCCCGCUUCCC	atp-5	ATP synthase subunit O, mitochondrial, partial [Anthurium amnicola]	Metabolism;Metabolism	Global and overview maps;Energy metabolism	ko01100//Metabolic pathways;ko00190//Oxidative phosphorylation	K02137;K02137	-	-	-
miR1023-x	Unigene0076967	314	331	-28.8	0.7328	CGUGAAAGGGGCGAGGGA	x||||x||||||||o||x	ACACUCUCCCCGCUUCCC	--	--	-	-	-	-	-	-	-
miR1023-x	Unigene0077520	247	264	-29.9	0.7667	UGUGGGAGGGGGCAAGGG	||||o||||||xx|||||	ACACUCUCCCCGCUUCCC	--	--	-	-	-	-	-	-	-
miR1023-x	Unigene0080748	1140	1157	-27.1	0.7003	UGUGAGAGGGGCCACGCG	||||||||||||x|x|x|	ACACUCUCCCCGCUUCCC	mhkB	PREDICTED: myosin heavy chain kinase B-like [Fragaria vesca subsp. vesca] [Fragaria vesca]	-	-	-	-	-	-	-
miR10448-z	Unigene0000070	259	276	-21.5	0.6073	UCCGCUAGUCCCGGCGCU	||||x||x||||x||o||	AGGCUAUGAGGGACGUGA	--	Ankyrin repeat family protein [Theobroma cacao]	-	-	-	-	-	-	-
miR10448-z	Unigene0000131	7	24	-25.9	0.7316	UCCGAUACUCCCUCAAGG	|||||||||||||xx|xx	AGGCUAUGAGGGACGUGA	--	--	-	-	-	-	-	-	-
miR10448-z	Unigene0002120	2995	3012	-26.6	0.7409	ACCGAUAUUCCUUGCAGU	x||||||o|||o||||x|	AGGCUAUGAGGGACGUGA	--	Metallo-hydrolase/oxidoreductase superfamily protein [Arabidopsis thaliana]	-	-	-	-	-	-	-
miR10448-z	Unigene0007291	85	102	-24.3	0.675	CCCGAAACUCCUUGGACU	x||||x|||||o||x|||	AGGCUAUGAGGGACGUGA	AGL24	dam1 [Prunus persica]	-	-	-	-	-	-	-
miR10448-z	Unigene0007679	425	442	-23.1	0.6525	UUCAAGACUCCCUGCACU	|o|x|x||||||||||||	AGGCUAUGAGGGACGUGA	--	--	-	-	-	-	-	-	-
miR10448-z	Unigene0007680	151	168	-23.1	0.6525	UUCAAGACUCCCUGCACU	|o|x|x||||||||||||	AGGCUAUGAGGGACGUGA	--	--	-	-	-	-	-	-	-
miR10448-z	Unigene0008869	812	829	-22	0.6232	UCCGAUAAUCCCUGUCUU	|||||||x||||||oxo|	AGGCUAUGAGGGACGUGA	--	--	-	-	-	-	-	-	-
miR10448-z	Unigene0010519	6441	6458	-22.2	0.6254	ACCAAUACUCCCUGUUCU	x||x||||||||||ox||	AGGCUAUGAGGGACGUGA	RNP1	Mycolic acid cyclopropane synthase [Corchorus capsularis]	-	-	-	-	-	-	-
miR10448-z	Unigene0011591	1325	1342	-22.5	0.625	CCCGUUACUCCCAACACU	x|||x|||||||xx||||	AGGCUAUGAGGGACGUGA	Gsg2	PREDICTED: serine/threonine-protein kinase haspin [Fragaria vesca subsp. vesca] [Fragaria vesca]	-	-	-	-	GO:0044424//intracellular part	GO:0035184//histone threonine kinase activity	GO:0006259//DNA metabolic process;GO:0016458//gene silencing;GO:0034968//histone lysine methylation;GO:0035405//histone-threonine phosphorylation;GO:0048449//floral organ formation;GO:0051726//regulation of cell cycle;GO:1903047//mitotic cell cycle process
miR10448-z	Unigene0012284	1443	1460	-21.7	0.613	UGCGGUACUCCCUUCUCU	|x||o||||||||x|x||	AGGCUAUGAGGGACGUGA	--	PREDICTED: probable inactive serine/threonine-protein kinase roco10 [Malus domestica]	-	-	-	-	-	-	-
miR10448-z	Unigene0012848	298	315	-23.3	0.6582	CCCGAUAGUCCCUCGACU	x||||||x|||||xx|||	AGGCUAUGAGGGACGUGA	dhaA	PREDICTED: abhydrolase domain-containing protein 8 [Fragaria vesca subsp. vesca] [Fragaria vesca]	-	-	-	-	-	GO:0019120//hydrolase activity, acting on acid halide bonds, in C-halide compounds	-
miR10448-z	Unigene0013672	1576	1593	-21.5	0.6073	UCCGUUUCUCCCUGUCCU	||||x|x|||||||ox||	AGGCUAUGAGGGACGUGA	FTSH6	PREDICTED: ATP-dependent zinc metalloprotease FTSH 6, chloroplastic [Juglans regia]	-	-	-	-	GO:0031224//intrinsic component of membrane	GO:0004175//endopeptidase activity;GO:0032550//purine ribonucleoside binding;GO:0042623//ATPase activity, coupled;GO:0046914//transition metal ion binding	GO:0009057//macromolecule catabolic process;GO:0019538//protein metabolic process;GO:0044763//single-organism cellular process
miR10448-z	Unigene0016887	2573	2590	-28	0.791	UCCGAUAAUCCCUGCGCC	|||||||x|||||||o|x	AGGCUAUGAGGGACGUGA	Cog1	PREDICTED: conserved oligomeric Golgi complex subunit 1 [Fragaria vesca subsp. vesca] [Fragaria vesca]	-	-	-	-	-	-	-
miR10448-z	Unigene0017731	99	116	-28.4	0.8023	UCCGGUACUCCCUGGAGG	||||o|||||||||x|xx	AGGCUAUGAGGGACGUGA	RKF1	PREDICTED: probable LRR receptor-like serine/threonine-protein kinase RFK1 isoform X2 [Fragaria vesca subsp. vesca] [Fragaria vesca]	-	-	-	-	-	GO:0004672//protein kinase activity;GO:0032550//purine ribonucleoside binding	GO:0006464//cellular protein modification process;GO:0006796//phosphate-containing compound metabolic process
miR10448-z	Unigene0017750	1510	1527	-26.1	0.7373	UCCGCGACUCCCUGCAUA	||||xx||||||||||ox	AGGCUAUGAGGGACGUGA	At3g21360	PREDICTED: clavaminate synthase-like protein At3g21360 [Fragaria vesca subsp. vesca] [Fragaria vesca]	-	-	-	-	GO:0043231//intracellular membrane-bounded organelle	GO:0043169//cation binding	GO:0044710//single-organism metabolic process
miR10448-z	Unigene0019294	500	517	-26.3	0.7285	UUGGAUACUCCCUGCAUG	|ox|||||||||||||ox	AGGCUAUGAGGGACGUGA	RPP8L2	PREDICTED: disease resistance protein RGA2-like [Malus domestica]	-	-	-	-	-	-	-
miR10448-z	Unigene0019948	406	423	-22.5	0.6356	UCUGAUACUCCCUUAACG	||o||||||||||xx||x	AGGCUAUGAGGGACGUGA	SAG101	PREDICTED: senescence-associated carboxylesterase 101 isoform X3 [Juglans regia]	-	-	-	-	-	-	-
miR10448-z	Unigene0021666	133	150	-24.2	0.6856	GCCGCUGCUCCCUCCACU	x|||x|o||||||x||||	AGGCUAUGAGGGACGUGA	--	unknown [Zea mays]	-	-	-	-	-	-	-
miR10448-z	Unigene0025484	384	401	-21.4	0.6028	UCCGUUACUCCCGACAUU	||||x|||||||xx||o|	AGGCUAUGAGGGACGUGA	--	DNA-binding WRKY [Corchorus capsularis]	-	-	-	-	-	-	-
miR10448-z	Unigene0030103	569	586	-22.7	0.6412	UCUAAGACUCCCUGCACC	||ox|x|||||||||||x	AGGCUAUGAGGGACGUGA	DCL	PREDICTED: protein DCL, chloroplastic [Prunus mume]	-	-	-	-	GO:0009536//plastid	GO:0048037//cofactor binding	GO:0009414//response to water deprivation;GO:1901564//organonitrogen compound metabolic process
miR10448-z	Unigene0030285	60	77	-24.2	0.6856	UCCGAUGCUCCCUUUUCU	||||||o||||||xox||	AGGCUAUGAGGGACGUGA	PRB1	pathogenesis-related family protein [Populus trichocarpa]	Organismal Systems;Environmental Information Processing;Environmental Information Processing	Environmental adaptation;Signal transduction;Signal transduction	ko04626//Plant-pathogen interaction;ko04075//Plant hormone signal transduction;ko04016//MAPK signaling pathway - plant	K13449;K13449;K13449	-	-	-
miR10448-z	Unigene0034372	38	55	-23.5	0.6657	ACCGACACUCCCUUUACU	x||||x|||||||xo|||	AGGCUAUGAGGGACGUGA	PRB1	PREDICTED: pathogenesis-related protein 1A-like [Fragaria vesca subsp. vesca] [Fragaria vesca]	Organismal Systems;Environmental Information Processing;Environmental Information Processing	Environmental adaptation;Signal transduction;Signal transduction	ko04626//Plant-pathogen interaction;ko04075//Plant hormone signal transduction;ko04016//MAPK signaling pathway - plant	K13449;K13449;K13449	-	-	-
miR10448-z	Unigene0036995	1343	1360	-27.7	0.7694	ACCGAGACUCCCUGGACU	x||||x||||||||x|||	AGGCUAUGAGGGACGUGA	COG4	PREDICTED: conserved oligomeric Golgi complex subunit 4 [Fragaria vesca subsp. vesca] [Fragaria vesca]	-	-	-	-	-	-	-
miR10448-z	Unigene0039988	746	763	-22.8	0.6441	UCCGUUACUCCAAGCACC	||||x||||||xx||||x	AGGCUAUGAGGGACGUGA	SIS3	PREDICTED: E3 ubiquitin-protein ligase SIS3 [Fragaria vesca subsp. vesca] [Fragaria vesca]	-	-	-	-	GO:0031224//intrinsic component of membrane	GO:0019787//ubiquitin-like protein transferase activity;GO:0046914//transition metal ion binding	GO:0000302//response to reactive oxygen species;GO:0009642//response to light intensity;GO:0009756//carbohydrate mediated signaling;GO:0032446//protein modification by small protein conjugation;GO:0045491//xylan metabolic process
miR10448-z	Unigene0042731	342	359	-22.1	0.6122	GCUGCUACUCCCUUCACU	x|o|x||||||||x||||	AGGCUAUGAGGGACGUGA	--	--	-	-	-	-	-	-	-
miR10448-z	Unigene0043598	462	479	-24.5	0.6941	UCCGGCACUCCCUCCACG	||||ox|||||||x|||x	AGGCUAUGAGGGACGUGA	--	--	-	-	-	-	-	-	-
miR10448-z	Unigene0044856	1390	1407	-23.5	0.6546	UCCAACACUCCCUGUACU	|||x|x||||||||o|||	AGGCUAUGAGGGACGUGA	DTYMK	PREDICTED: thymidylate kinase [Fragaria vesca subsp. vesca] [Fragaria vesca]	Metabolism;Metabolism	Global and overview maps;Nucleotide metabolism	ko01100//Metabolic pathways;ko00240//Pyrimidine metabolism	K00943;K00943	-	-	-
miR10448-z	Unigene0046358	1188	1205	-24.5	0.6806	ACCGAAACUCCCUACACC	x||||x|||||||x|||x	AGGCUAUGAGGGACGUGA	--	non-LTR retroelement reverse transcriptase-like [Arabidopsis thaliana]	-	-	-	-	-	-	-
miR10448-z	Unigene0047141	227	244	-29.4	0.8189	UCCGGUGCUCCCUCCACU	||||o|o||||||x||||	AGGCUAUGAGGGACGUGA	--	--	-	-	-	-	-	-	-
miR10448-z	Unigene0047142	237	254	-29.4	0.8189	UCCGGUGCUCCCUCCACU	||||o|o||||||x||||	AGGCUAUGAGGGACGUGA	ATG18A	PREDICTED: autophagy-related protein 18a [Prunus mume]	-	-	-	-	-	-	-
miR10448-z	Unigene0049974	486	503	-28.5	0.8051	ACCGAUACUCCGUGUACC	x||||||||||x||o||x	AGGCUAUGAGGGACGUGA	--	PREDICTED: endochitinase A-like [Fragaria vesca subsp. vesca] [Fragaria vesca]	-	-	-	-	-	-	-
miR10448-z	Unigene0050391	736	753	-26.7	0.7396	UCCGAUACUCCCUCCGAG	|||||||||||||x|oxx	AGGCUAUGAGGGACGUGA	--	PREDICTED: multiple myeloma tumor-associated protein 2 homolog [Prunus mume]	-	-	-	-	-	-	-
miR10448-z	Unigene0050850	916	933	-21.3	0.6034	UCCGACACUCCCCACAUU	|||||x||||||xx||o|	AGGCUAUGAGGGACGUGA	ALDH5F1	PREDICTED: succinate-semialdehyde dehydrogenase, mitochondrial [Prunus mume]	Metabolism;Metabolism;Metabolism	Global and overview maps;Amino acid metabolism;Carbohydrate metabolism	ko01100//Metabolic pathways;ko00250//Alanine, aspartate and glutamate metabolism;ko00650//Butanoate metabolism	K17761;K17761;K17761	-	-	-
miR10448-z	Unigene0051077	4119	4136	-22.8	0.6441	CCCGCUACUCCCUCUACU	x|||x||||||||xo|||	AGGCUAUGAGGGACGUGA	At1g43190	PREDICTED: polypyrimidine tract-binding protein homolog 3 isoform X2 [Prunus mume]	-	-	-	-	-	-	-
miR10448-z	Unigene0051108	2211	2228	-23.8	0.6723	CCCGAUACUCCCAAGACU	x|||||||||||xxx|||	AGGCUAUGAGGGACGUGA	EMB2744	PREDICTED: pentatricopeptide repeat-containing protein At5g39680 [Fragaria vesca subsp. vesca] [Fragaria vesca]	-	-	-	-	-	-	-
miR10448-z	Unigene0051710	381	398	-26.9	0.7599	ACUGCUACUCCCUGCACA	x|o|x||||||||||||x	AGGCUAUGAGGGACGUGA	Mettl13	PREDICTED: methyltransferase-like protein 13 isoform X2 [Fragaria vesca subsp. vesca] [Fragaria vesca]	-	-	-	-	-	-	-
miR10448-z	Unigene0051821	1482	1499	-24.9	0.6917	UCCGGUAUUCCCAGGACU	||||o||o||||x|x|||	AGGCUAUGAGGGACGUGA	alkB	Oxoglutarate/iron-dependent dioxygenase [Corchorus capsularis]	-	-	-	-	-	GO:0016705//oxidoreductase activity, acting on paired donors, with incorporation or reduction of molecular oxygen	GO:0044710//single-organism metabolic process
miR10448-z	Unigene0051998	2250	2267	-21.4	0.6028	UCCUAUAGUCCCUGCAGU	|||x|||x||||||||x|	AGGCUAUGAGGGACGUGA	--	Sel1-like protein [Corchorus capsularis]	-	-	-	-	-	-	-
miR10448-z	Unigene0052036	1755	1772	-25.5	0.7203	UCCGUUGGUCCCUGUACU	||||x|ox||||||o|||	AGGCUAUGAGGGACGUGA	SWI3C	PREDICTED: SWI/SNF complex subunit SWI3C [Fragaria vesca subsp. vesca] [Fragaria vesca]	-	-	-	-	GO:0043231//intracellular membrane-bounded organelle	GO:0046914//transition metal ion binding	-
miR10448-z	Unigene0052222	497	514	-24.9	0.7034	ACCGAUACUCCCGGUGCU	x|||||||||||x|oo||	AGGCUAUGAGGGACGUGA	--	PREDICTED: probable glycosyltransferase STELLO1 [Juglans regia]	-	-	-	-	-	-	-
miR10448-z	Unigene0053469	1272	1289	-25.5	0.7203	UUCGAUAUGCCCUGUACU	|o|||||ox|||||o|||	AGGCUAUGAGGGACGUGA	--	Ribosomal protein S24/S35, mitochondrial [Theobroma cacao]	-	-	-	-	GO:0030529//intracellular ribonucleoprotein complex	-	-
miR10448-z	Unigene0053541	2064	2081	-21.9	0.6169	UCCGAAACUCCUUGUUCU	|||||x|||||o||ox||	AGGCUAUGAGGGACGUGA	HERC2	PREDICTED: ultraviolet-B receptor UVR8 isoform X2 [Fragaria vesca subsp. vesca] [Fragaria vesca]	-	-	-	-	-	-	GO:0006464//cellular protein modification process
miR10448-z	Unigene0053920	2129	2146	-26.2	0.7278	UCCGGUAUUCCCUCUACU	||||o||o|||||xo|||	AGGCUAUGAGGGACGUGA	RH20	PREDICTED: DEAD-box ATP-dependent RNA helicase 20-like isoform X1 [Prunus mume]	Genetic Information Processing	Transcription	ko03040//Spliceosome	K12823	-	-	-
miR10448-z	Unigene0055307	1266	1283	-25.9	0.7316	CCCGAUAAUCCCUGUACC	x||||||x||||||o||x	AGGCUAUGAGGGACGUGA	infB	PREDICTED: translation initiation factor IF-2, mitochondrial-like [Fragaria vesca subsp. vesca] [Fragaria vesca]	-	-	-	-	-	-	-
miR10448-z	Unigene0055370	3390	3407	-25.2	0.6981	UGAGAUACUCCCUGCGUU	|xx||||||||||||oo|	AGGCUAUGAGGGACGUGA	--	PREDICTED: inactive disease resistance protein RPS4-like [Pyrus x bretschneideri]	-	-	-	-	-	-	-
miR10448-z	Unigene0055453	1755	1772	-24.7	0.6958	ACGGAUGCUCCCUACACU	x|x|||o||||||x||||	AGGCUAUGAGGGACGUGA	EMB175	PREDICTED: pentatricopeptide repeat-containing protein At5g03800, partial [Fragaria vesca subsp. vesca] [Fragaria vesca]	-	-	-	-	-	-	-
miR10448-z	Unigene0056300	291	308	-24.2	0.6856	GCCGACGCUCCCUCCACU	x||||xo||||||x||||	AGGCUAUGAGGGACGUGA	ASPG1	PREDICTED: LOW QUALITY PROTEIN: aspartyl protease family protein 2-like [Prunus mume]	-	-	-	-	-	GO:0016787//hydrolase activity	GO:0019538//protein metabolic process
miR10448-z	Unigene0056350	1323	1340	-22.2	0.6271	UCCUAUACUCCUUGCAAC	|||x|||||||o||||xx	AGGCUAUGAGGGACGUGA	Iws1	PREDICTED: protein IWS1 homolog [Fragaria vesca subsp. vesca] [Fragaria vesca]	-	-	-	-	-	-	-
miR10448-z	Unigene0057300	877	894	-22.3	0.6299	UCAGAUCCUCCCUGUACA	||x|||x|||||||o||x	AGGCUAUGAGGGACGUGA	U2AF65A	PREDICTED: splicing factor U2af large subunit A isoform X3 [Fragaria vesca subsp. vesca] [Fragaria vesca]	Genetic Information Processing	Transcription	ko03040//Spliceosome	K12837	-	-	-
miR10448-z	Unigene0057488	795	812	-32.1	0.8892	ACCGAUACUCCCUGGACU	x|||||||||||||x|||	AGGCUAUGAGGGACGUGA	SPHK1	PREDICTED: sphingosine kinase 1-like isoform X1 [Fragaria vesca subsp. vesca] [Fragaria vesca]	Metabolism;Metabolism	Global and overview maps;Lipid metabolism	ko01100//Metabolic pathways;ko00600//Sphingolipid metabolism	K04718;K04718	-	GO:0016301//kinase activity	GO:0007186//G-protein coupled receptor signaling pathway;GO:0016310//phosphorylation
miR10448-z	Unigene0058829	2139	2156	-23	0.6497	UCCGACACUCCGCGCACC	|||||x|||||xx||||x	AGGCUAUGAGGGACGUGA	At4g33300	PREDICTED: probable disease resistance protein At4g33300 [Fragaria vesca subsp. vesca] [Fragaria vesca]	-	-	-	-	-	-	-
miR10448-z	Unigene0059156	1340	1357	-21.8	0.6056	UCGCAUACUCCCGGUACU	||xx||||||||x|o|||	AGGCUAUGAGGGACGUGA	LRR-RLK	PREDICTED: probable leucine-rich repeat receptor-like serine/threonine-protein kinase At3g14840 isoform X1 [Fragaria vesca subsp. vesca] [Fragaria vesca]	-	-	-	-	-	GO:0016772//transferase activity, transferring phosphorus-containing groups	-
miR10448-z	Unigene0061674	1151	1168	-27.5	0.779	GCCGAGACUCCCUGCGUU	x||||x|||||||||oo|	AGGCUAUGAGGGACGUGA	--	--	-	-	-	-	-	-	-
miR10448-z	Unigene0062760	2336	2353	-22.4	0.6222	UCCGCCACUCCCUAUACU	||||xx|||||||xo|||	AGGCUAUGAGGGACGUGA	YMF11	PREDICTED: uncharacterized mitochondrial protein ymf11 [Fragaria vesca subsp. vesca] [Fragaria vesca]	-	-	-	-	GO:0043231//intracellular membrane-bounded organelle	GO:0003676//nucleic acid binding;GO:0034061//DNA polymerase activity	GO:0003006//developmental process involved in reproduction;GO:0006260//DNA replication;GO:0006396//RNA processing;GO:0009791//post-embryonic development
miR10448-z	Unigene0063544	3079	3096	-21.7	0.613	GCCGAUACGCCCAGCAAU	x|||||||x|||x|||x|	AGGCUAUGAGGGACGUGA	--	Armadillo-like helical [Corchorus olitorius]	-	-	-	-	-	-	-
miR10448-z	Unigene0064647	1566	1583	-25	0.6925	GCUGAUACUCCCUGAAAU	x|o|||||||||||x|x|	AGGCUAUGAGGGACGUGA	OVA1	PREDICTED: methionine--tRNA ligase, chloroplastic/mitochondrial [Prunus mume]	Metabolism;Genetic Information Processing;Metabolism	Global and overview maps;Translation;Metabolism of other amino acids	ko01100//Metabolic pathways;ko00970//Aminoacyl-tRNA biosynthesis;ko00450//Selenocompound metabolism	K01874;K01874;K01874	-	-	-
miR10448-z	Unigene0065876	276	293	-22.1	0.6225	UCUGAUUCUCCCUACACG	||o|||x||||||x|||x	AGGCUAUGAGGGACGUGA	SPATA20	PREDICTED: spermatogenesis-associated protein 20 [Fragaria vesca subsp. vesca] [Fragaria vesca]	-	-	-	-	GO:0009536//plastid	-	-
miR10448-z	Unigene0066747	544	561	-26.4	0.7437	UCCGAUAGUCCCUGUAUA	|||||||x||||||o|ox	AGGCUAUGAGGGACGUGA	--	--	-	-	-	-	-	-	-
miR10448-z	Unigene0066895	2672	2689	-22.3	0.6194	UCCGAUACUCCAACAACU	|||||||||||xxxx|||	AGGCUAUGAGGGACGUGA	CBSDUFCH2	PREDICTED: DUF21 domain-containing protein At1g55930, chloroplastic-like [Fragaria vesca subsp. vesca] [Fragaria vesca]	-	-	-	-	-	GO:0000166//nucleotide binding;GO:0016491//oxidoreductase activity	GO:0044710//single-organism metabolic process
miR10448-z	Unigene0069853	892	909	-26	0.7222	UCCCUUAUUCCCUGCACU	|||xx||o||||||||||	AGGCUAUGAGGGACGUGA	At5g66900	PREDICTED: probable disease resistance protein At5g66900 isoform X2 [Fragaria vesca subsp. vesca] [Fragaria vesca]	-	-	-	-	-	-	-
miR10448-z	Unigene0070278	642	659	-23.5	0.6638	UCCGUUACUCCCUGUUUU	||||x|||||||||oxo|	AGGCUAUGAGGGACGUGA	CSLG1	PREDICTED: cellulose synthase-like protein G3 [Prunus mume]	-	-	-	-	GO:0031224//intrinsic component of membrane	GO:0016759//cellulose synthase activity	GO:0030243//cellulose metabolic process
miR10448-z	Unigene0071760	84	101	-21.5	0.6091	UCCGAGCUUCCCUCCACU	|||||xxo|||||x||||	AGGCUAUGAGGGACGUGA	--	TIR-NBS-LRR type disease resistance protein [Populus trichocarpa]	-	-	-	-	-	-	-
miR10448-z	Unigene0073074	567	584	-24.5	0.6941	UCAGACACUCCCUGCACU	||x||x||||||||||||	AGGCUAUGAGGGACGUGA	TMK2	PREDICTED: probable receptor protein kinase TMK1 [Fragaria vesca subsp. vesca] [Fragaria vesca]	-	-	-	-	-	GO:0016301//kinase activity	GO:0009987//cellular process
miR10448-z	Unigene0076060	298	315	-21.9	0.6169	UCCGAUACUCCUUCCUCC	|||||||||||o|x|x|x	AGGCUAUGAGGGACGUGA	PPDS	PREDICTED: beta-amyrin 28-oxidase-like [Fragaria vesca subsp. vesca] [Fragaria vesca]	Metabolism	Global and overview maps	ko01100//Metabolic pathways	K07437	-	GO:0005488//binding;GO:0016491//oxidoreductase activity	-
miR10448-z	Unigene0076061	968	985	-21.9	0.6169	UCCGAUACUCCUUCCUCC	|||||||||||o|x|x|x	AGGCUAUGAGGGACGUGA	PPDS	PREDICTED: beta-amyrin 28-oxidase-like [Malus domestica]	Metabolism	Global and overview maps	ko01100//Metabolic pathways	K07437	-	GO:0016705//oxidoreductase activity, acting on paired donors, with incorporation or reduction of molecular oxygen;GO:0046872//metal ion binding	-
miR10448-z	Unigene0077690	51	68	-25.3	0.7147	UCCGGUAUUCCCUAGACU	||||o||o|||||xx|||	AGGCUAUGAGGGACGUGA	Pol	reverse transcriptase [Corchorus capsularis]	-	-	-	-	-	-	-
miR10448-z	Unigene0079204	552	569	-26.1	0.7373	UCCGAUACUCCCUCCGGU	|||||||||||||x|ox|	AGGCUAUGAGGGACGUGA	SPBC1198.01	GroES-like protein [Coccomyxa subellipsoidea C-169]	-	-	-	-	-	-	-
miR10516-z	Unigene0000408	544	561	-21.2	0.6074	UCUGAGACGUCUGUUCAC	|xx||||||||||o|x||	AUCCUCUGCAGACGACUG	POT2	PREDICTED: potassium transporter 2 [Fragaria vesca subsp. vesca] [Fragaria vesca]	-	-	-	-	-	-	-
miR10516-z	Unigene0001840	968	985	-22.1	0.6278	GAAGAGACGUCUCUUGAC	x|x|||||||||xo||||	AUCCUCUGCAGACGACUG	--	--	-	-	-	-	-	-	-
miR10516-z	Unigene0006886	443	460	-24	0.6838	UAAGGGAUGUCUGCUGUC	||x|o||o||||||||x|	AUCCUCUGCAGACGACUG	--	--	-	-	-	-	-	-	-
miR10516-z	Unigene0008051	3939	3956	-22.8	0.6609	UAGGAGACGUCACUUGAG	|||||||||||xxo|||x	AUCCUCUGCAGACGACUG	--	--	-	-	-	-	-	-	-
miR10516-z	Unigene0010206	1599	1616	-21.3	0.6174	AAGGAAACGUCUGCUAAG	x||||x|||||||||x|x	AUCCUCUGCAGACGACUG	ARP2	PREDICTED: actin-related protein 2-like [Brassica napus]	-	-	-	-	GO:0044424//intracellular part	-	GO:0007015//actin filament organization;GO:0044767//single-organism developmental process
miR10516-z	Unigene0011738	2620	2637	-20.8	0.6029	UAGGAUACGUCUCCUGAU	|||||x||||||x||||o	AUCCUCUGCAGACGACUG	--	--	-	-	-	-	-	-	-
miR10516-z	Unigene0013141	281	298	-21.3	0.6174	UCGUAGACGUCUGUUGCC	|x|x|||||||||o||x|	AUCCUCUGCAGACGACUG	--	--	-	-	-	-	-	-	-
miR10516-z	Unigene0014936	2695	2712	-27.7	0.7869	CAGGAGGUGUCUGCUGCC	x|||||oo||||||||x|	AUCCUCUGCAGACGACUG	PCMP-E74	PREDICTED: protein CYPRO4 [Fragaria vesca subsp. vesca] [Fragaria vesca]	-	-	-	-	GO:0016020//membrane;GO:0044444//cytoplasmic part	-	GO:0000338//protein deneddylation;GO:0006305//DNA alkylation;GO:0006355//regulation of transcription, DNA-templated;GO:0009639//response to red or far red light;GO:0016458//gene silencing;GO:0032446//protein modification by small protein conjugation;GO:0034968//histone lysine methylation;GO:0048580//regulation of post-embryonic development;GO:0051052//regulation of DNA metabolic process;GO:190199…
miR10516-z	Unigene0018252	1587	1604	-21.1	0.6098	CAGGAGACGUCAGAUGAG	x||||||||||x|x|||x	AUCCUCUGCAGACGACUG	PPDS	PREDICTED: UPF0261 protein SACE_5696 isoform X1 [Malus domestica]	-	-	-	-	-	-	-
miR10516-z	Unigene0018836	499	516	-24	0.6957	UCGGAUACGUCUGCUGAU	|x|||x|||||||||||o	AUCCUCUGCAGACGACUG	At2g20490	PREDICTED: H/ACA ribonucleoprotein complex subunit 3-like protein [Malus domestica]	Genetic Information Processing	Translation	ko03008//Ribosome biogenesis in eukaryotes	K11130	-	-	-
miR10516-z	Unigene0018988	1031	1048	-22.6	0.6439	GAGGAGACGUCGGCUAAA	x||||||||||x|||x|x	AUCCUCUGCAGACGACUG	ABCC10	PREDICTED: ABC transporter C family member 10-like isoform X2 [Fragaria vesca subsp. vesca] [Fragaria vesca]	-	-	-	-	-	-	-
miR10516-z	Unigene0019239	99	116	-31.2	0.9017	GAGGAGACGUCUGCUGCA	x|||||||||||||||xx	AUCCUCUGCAGACGACUG	--	B-block_TFIIIC domain-containing protein [Cephalotus follicularis]	-	-	-	-	-	-	-
miR10516-z	Unigene0019525	2022	2039	-23.3	0.6754	UAAGGGACGUCUUCUGAC	||x|o|||||||x|||||	AUCCUCUGCAGACGACUG	PIGS	PREDICTED: GPI transamidase component PIG-S [Fragaria vesca subsp. vesca] [Fragaria vesca]	Metabolism;Metabolism	Global and overview maps;Glycan biosynthesis and metabolism	ko01100//Metabolic pathways;ko00563//Glycosylphosphatidylinositol(GPI)-anchor biosynthesis	K05291;K05291	-	-	-
miR10516-z	Unigene0019709	1837	1854	-21.1	0.6098	UACGGUACGUCUGUUGAC	||x|ox|||||||o||||	AUCCUCUGCAGACGACUG	ERL2	PREDICTED: LRR receptor-like serine/threonine-protein kinase ERL1 [Fragaria vesca subsp. vesca] [Fragaria vesca]	-	-	-	-	GO:0031224//intrinsic component of membrane	GO:0004672//protein kinase activity;GO:0016791//phosphatase activity;GO:0032550//purine ribonucleoside binding	GO:0006464//cellular protein modification process;GO:0006796//phosphate-containing compound metabolic process
miR10516-z	Unigene0020160	6	23	-26.5	0.7637	UAGGGAACGUCUGCUGAA	||||ox|||||||||||x	AUCCUCUGCAGACGACUG	--	hypothetical protein DCAR_032322 [Daucus carota subsp. sativus] [Daucus carota]	-	-	-	-	-	-	-
miR10516-z	Unigene0023176	1	18	-26.5	0.7703	UAGGAAACGUCUGCUGAA	|||||x|||||||||||x	AUCCUCUGCAGACGACUG	--	senescence-associated protein-like, partial [Pfiesteria piscicida]	-	-	-	-	-	-	-
miR10516-z	Unigene0025916	51	68	-26.5	0.7681	UAGGAAACGUCUGCUGAA	|||||x|||||||||||x	AUCCUCUGCAGACGACUG	--	senescence-associated protein-like, partial [Pfiesteria piscicida]	-	-	-	-	-	-	-
miR10516-z	Unigene0031062	2	19	-26.5	0.7681	UAGGAAACGUCUGCUGAA	|||||x|||||||||||x	AUCCUCUGCAGACGACUG	--	senescence-associated protein-like, partial [Pfiesteria piscicida]	-	-	-	-	-	-	-
miR10516-z	Unigene0031648	471	488	-25.1	0.7131	UUGGAGGCGUCUGCUCAG	|x||||o||||||||x|x	AUCCUCUGCAGACGACUG	--	--	-	-	-	-	-	-	-
miR10516-z	Unigene0036923	890	907	-22	0.6358	UAGGAGACGUCGGCCAAA	|||||||||||x||xx|x	AUCCUCUGCAGACGACUG	HIDM	PREDICTED: probable carboxylesterase 12 [Eucalyptus grandis]	-	-	-	-	-	GO:0003824//catalytic activity	-
miR10516-z	Unigene0037166	3652	3669	-22.3	0.6353	AGGGAGUCGUCUGAUGAC	xo||||x||||||x||||	AUCCUCUGCAGACGACUG	--	FUSC_2 domain-containing protein [Cephalotus follicularis]	-	-	-	-	-	-	-
miR10516-z	Unigene0038895	2309	2326	-20.8	0.6029	AAGGAGACCUCUGCGGAG	x|||||||x|||||x||x	AUCCUCUGCAGACGACUG	CAB36	PREDICTED: chlorophyll a-b binding protein 5, chloroplastic isoform X4 [Fragaria vesca subsp. vesca] [Fragaria vesca]	Metabolism;Metabolism	Global and overview maps;Energy metabolism	ko01100//Metabolic pathways;ko00196//Photosynthesis - antenna proteins	K14172;K14172	-	-	-
miR10516-z	Unigene0040015	1049	1066	-22.8	0.6459	GAGGAGUCGUCUGGAGAC	x|||||x||||||xx|||	AUCCUCUGCAGACGACUG	At4g15545	Interactor of constitutive active ROPs 2 [Theobroma cacao]	-	-	-	-	-	GO:0005215//transporter activity	GO:0044763//single-organism cellular process
miR10516-z	Unigene0040752	282	299	-28.1	0.7915	GAGGCGACGUCUGCUGAG	x|||x||||||||||||x	AUCCUCUGCAGACGACUG	chfr	Zinc finger, RING-type [Corchorus olitorius]	-	-	-	-	-	GO:0043169//cation binding	-
miR10516-z	Unigene0042867	701	718	-25.9	0.7486	AAGGAGUCGUCUGUUGAG	x|||||x||||||o|||x	AUCCUCUGCAGACGACUG	sf3b1	PREDICTED: splicing factor 3B subunit 1 [Prunus mume]	Genetic Information Processing	Transcription	ko03040//Spliceosome	K12828	GO:0009536//plastid	-	-
miR10516-z	Unigene0043772	1669	1686	-22.5	0.6338	UAGGAGACGUCAGAUAAC	|||||||||||x|x|x||	AUCCUCUGCAGACGACUG	DCP2	PREDICTED: mRNA-decapping enzyme subunit 2 [Fragaria vesca subsp. vesca] [Fragaria vesca]	Genetic Information Processing	Folding, sorting and degradation	ko03018//RNA degradation	K12613	-	-	-
miR10516-z	Unigene0047042	143	160	-22.5	0.6503	UUUGAGACGUCUGAUGGC	|xx||||||||||x||o|	AUCCUCUGCAGACGACUG	At5g46100	PREDICTED: pentatricopeptide repeat-containing protein At4g19890-like [Prunus mume]	-	-	-	-	-	-	-
miR10516-z	Unigene0047139	395	412	-28.8	0.8159	UAGGAGACGUCUGCUCUU	|||||||||||||||xxo	AUCCUCUGCAGACGACUG	--	PREDICTED: UPF0695 membrane protein C977.11/PB8B6.06c-like [Fragaria vesca subsp. vesca] [Fragaria vesca]	-	-	-	-	-	-	-
miR10516-z	Unigene0050444	2046	2063	-24.8	0.7168	UAGGAGACGUCUAACGAU	||||||||||||xxx||o	AUCCUCUGCAGACGACUG	TL1	PREDICTED: thaumatin-like protein 1b [Fragaria vesca subsp. vesca] [Fragaria vesca]	-	-	-	-	-	-	-
miR10516-z	Unigene0052733	424	441	-24	0.6838	UAGGAGACGUCUUGUGUU	||||||||||||xx||xo	AUCCUCUGCAGACGACUG	LRR-RLK	PREDICTED: probable LRR receptor-like serine/threonine-protein kinase At1g53440, partial [Prunus mume]	-	-	-	-	GO:0031224//intrinsic component of membrane	GO:0004672//protein kinase activity;GO:0032550//purine ribonucleoside binding	GO:0006464//cellular protein modification process;GO:0006796//phosphate-containing compound metabolic process
miR10516-z	Unigene0056502	2102	2119	-21.5	0.6108	UAGGAAUCGUCUGGUGCC	|||||xx||||||x||x|	AUCCUCUGCAGACGACUG	At5g38730	PREDICTED: pentatricopeptide repeat-containing protein At5g38730 [Fragaria vesca subsp. vesca] [Fragaria vesca]	-	-	-	-	-	-	-
miR10516-z	Unigene0057656	650	667	-22.1	0.6278	GAAGAGACGUCUCUUGAC	x|x|||||||||xo||||	AUCCUCUGCAGACGACUG	--	--	-	-	-	-	-	-	-
miR10516-z	Unigene0059441	3788	3805	-22.8	0.659	UAGGAGACGUCAGCUCUA	|||||||||||x|||xxx	AUCCUCUGCAGACGACUG	NAD-ME1	PREDICTED: NAD-dependent malic enzyme 62 kDa isoform, mitochondrial [Prunus mume]	Metabolism;Metabolism;Metabolism;Metabolism	Global and overview maps;Global and overview maps;Carbohydrate metabolism;Energy metabolism	ko01100//Metabolic pathways;ko01200//Carbon metabolism;ko00620//Pyruvate metabolism;ko00710//Carbon fixation in photosynthetic organisms	K00028;K00028;K00028;K00028	-	-	-
miR10516-z	Unigene0059529	438	455	-22.8	0.6609	UAGGAGACGUCACUUGAG	|||||||||||xxo|||x	AUCCUCUGCAGACGACUG	PUX1	PREDICTED: tether containing UBX domain for GLUT4 [Fragaria vesca subsp. vesca] [Fragaria vesca]	-	-	-	-	-	-	-
miR10516-z	Unigene0059880	2629	2646	-25.4	0.7278	UAGGAGACGUCUUUUGAG	||||||||||||xo|||x	AUCCUCUGCAGACGACUG	TBC1D15	PREDICTED: TBC1 domain family member 15 [Prunus mume]	-	-	-	-	-	-	-
miR10516-z	Unigene0062445	183	200	-24.2	0.6994	UAGGAGGCUUCUGCUGCA	||||||o|x|||||||xx	AUCCUCUGCAGACGACUG	RVE6	PREDICTED: protein REVEILLE 6-like [Fragaria vesca subsp. vesca] [Fragaria vesca]	-	-	-	-	-	GO:0001071//nucleic acid binding transcription factor activity;GO:0005488//binding	GO:0010468//regulation of gene expression
miR10516-z	Unigene0063664	22	39	-24.2	0.6974	UAGAGAACGUCUGCUGAA	|||xox|||||||||||x	AUCCUCUGCAGACGACUG	--	hypothetical protein BVRB_042280, partial [Beta vulgaris subsp. vulgaris] [Beta vulgaris]	-	-	-	-	-	-	-
miR10516-z	Unigene0064562	1346	1363	-21.9	0.6329	UAGGAGGCGUCUCCUAAC	||||||o|||||x||x||	AUCCUCUGCAGACGACUG	SCL1	PREDICTED: scarecrow-like protein 1 [Fragaria vesca subsp. vesca] [Fragaria vesca]	-	-	-	-	-	-	GO:0010468//regulation of gene expression
miR10516-z	Unigene0065259	224	241	-21.5	0.6108	UAAGGGACGUCUGAUGAA	||x|o||||||||x|||x	AUCCUCUGCAGACGACUG	--	--	-	-	-	-	-	-	-
miR10516-z	Unigene0067818	3607	3624	-23	0.6647	UAGGAGACUUCUGCGACC	||||||||x|||||xxx|	AUCCUCUGCAGACGACUG	PPD7	PREDICTED: lysine-specific demethylase JMJ25 isoform X2 [Fragaria vesca subsp. vesca] [Fragaria vesca]	-	-	-	-	-	GO:0046914//transition metal ion binding	GO:0008152//metabolic process
miR10518-z	Unigene0000120	1390	1407	-20.6	0.6519	UCUCUUACACUUCCAUUA	|||||x||||||||x|xx	AGAGAUUGUGAAGGGAUC	BIG5	PREDICTED: brefeldin A-inhibited guanine nucleotide-exchange protein 5 [Cucumis melo]	-	-	-	-	-	-	-
miR10518-z	Unigene0000121	861	878	-19.6	0.6203	UCUUUAACACUUUCACAG	|||o||||||||o|xx||	AGAGAUUGUGAAGGGAUC	MCM8	PREDICTED: probable DNA helicase MCM8 [Fragaria vesca subsp. vesca] [Fragaria vesca]	-	-	-	-	-	-	-
miR10518-z	Unigene0001761	966	983	-21.8	0.6899	CUUCUAAUACUUCCCGAG	xo|||||o|||||||x||	AGAGAUUGUGAAGGGAUC	IAA9	PREDICTED: auxin-responsive protein IAA9 [Fragaria vesca subsp. vesca] [Fragaria vesca]	Environmental Information Processing	Signal transduction	ko04075//Plant hormone signal transduction	K14484	-	GO:0005515//protein binding	GO:0009755//hormone-mediated signaling pathway;GO:0010468//regulation of gene expression;GO:0034645//cellular macromolecule biosynthetic process
miR10518-z	Unigene0002688	324	341	-19.1	0.6161	UCUCUAACUCUUUCCAAA	||||||||x|||o||x|x	AGAGAUUGUGAAGGGAUC	--	--	-	-	-	-	-	-	-
miR10518-z	Unigene0002788	318	335	-20.6	0.6624	UUUAUGACACUUCCCUAA	|o|x|o|||||||||||x	AGAGAUUGUGAAGGGAUC	--	--	-	-	-	-	-	-	-
miR10518-z	Unigene0003058	243	260	-19.3	0.6146	UCUUUUAGACUUUCCUAG	|||o|x|x||||o|||||	AGAGAUUGUGAAGGGAUC	--	--	-	-	-	-	-	-	-
miR10518-z	Unigene0003193	2581	2598	-21.4	0.6772	UCUCUAACACUUCUGUCG	|||||||||||||ox|x|	AGAGAUUGUGAAGGGAUC	SMT	PREDICTED: caffeic acid 3-O-methyltransferase-like [Lupinus angustifolius]	Metabolism;Metabolism;Metabolism	Global and overview maps;Global and overview maps;Biosynthesis of other secondary metabolites	ko01100//Metabolic pathways;ko01110//Biosynthesis of secondary metabolites;ko00940//Phenylpropanoid biosynthesis	K13066;K13066;K13066	-	GO:0005515//protein binding;GO:0008168//methyltransferase activity	GO:0008152//metabolic process
miR10518-z	Unigene0003302	1203	1220	-20.9	0.6786	UCUCUAACACUUUUCCAC	||||||||||||oo|x|x	AGAGAUUGUGAAGGGAUC	RGA2	PREDICTED: disease resistance protein RGA2-like [Malus domestica]	-	-	-	-	-	-	-
miR10518-z	Unigene0003392	1104	1121	-20.1	0.6484	UCUCUAACACUUCUGAUG	|||||||||||||oxxx|	AGAGAUUGUGAAGGGAUC	SGR6	PREDICTED: protein SHOOT GRAVITROPISM 6 isoform X1 [Fragaria vesca subsp. vesca] [Fragaria vesca]	-	-	-	-	-	-	-
miR10518-z	Unigene0004218	1657	1674	-19.7	0.6274	AUUCUACCACUUCCCGAG	xo||||x||||||||x||	AGAGAUUGUGAAGGGAUC	BGLU44	PREDICTED: beta-glucosidase 44-like [Fragaria vesca subsp. vesca] [Fragaria vesca]	Metabolism;Metabolism;Metabolism;Metabolism;Metabolism	Global and overview maps;Global and overview maps;Biosynthesis of other secondary metabolites;Carbohydrate metabolism;Metabolism of other amino acids	ko01100//Metabolic pathways;ko01110//Biosynthesis of secondary metabolites;ko00940//Phenylpropanoid biosynthesis;ko00500//Starch and sucrose metabolism;ko00460//Cyanoamino acid metabolism	K05350;K05350;K05350;K05350;K05350	-	-	GO:0044238//primary metabolic process
miR10518-z	Unigene0005121	35	52	-23.4	0.7597	UCUCUAACUCUUCCCUUU	||||||||x|||||||xx	AGAGAUUGUGAAGGGAUC	--	PREDICTED: trichohyalin-like [Fragaria vesca subsp. vesca] [Fragaria vesca]	-	-	-	-	-	-	-
miR10518-z	Unigene0005684	877	894	-19.6	0.6323	UCUGUAUCACUUCCCAAA	|||x||x||||||||x|x	AGAGAUUGUGAAGGGAUC	tlp	osmotin-like protein [Fragaria x ananassa]	-	-	-	-	-	-	-
miR10518-z	Unigene0006208	682	699	-24.3	0.789	UCUCUUUCACUUCCCUAC	|||||xx||||||||||x	AGAGAUUGUGAAGGGAUC	At1g30570	PREDICTED: probable receptor-like protein kinase At5g24010 [Prunus mume]	-	-	-	-	-	-	-
miR10518-z	Unigene0006229	1053	1070	-19.9	0.6278	CCUCUAACCCUUCCUUAU	x|||||||x|||||o||x	AGAGAUUGUGAAGGGAUC	EMB2001	PREDICTED: GTP-binding protein At2g22870 [Fragaria vesca subsp. vesca] [Fragaria vesca]	-	-	-	-	-	GO:0003824//catalytic activity;GO:0032550//purine ribonucleoside binding	GO:0090529//cell septum assembly
miR10518-z	Unigene0006236	15	32	-19	0.6129	UCUCCAAUACUUCUCUAA	||||x||o|||||o|||x	AGAGAUUGUGAAGGGAUC	--	PREDICTED: interferon-activable protein 203 isoform X1 [Sesamum indicum]	-	-	-	-	-	-	-
miR10518-z	Unigene0006819	938	955	-23.3	0.742	UUUCUAAGACUUCCCUGA	|o|||||x||||||||ox	AGAGAUUGUGAAGGGAUC	Tbc1d8b	PREDICTED: TBC1 domain family member 8B [Fragaria vesca subsp. vesca] [Fragaria vesca]	-	-	-	-	-	-	-
miR10518-z	Unigene0006871	1139	1156	-19.3	0.6088	UUUCCAACACUUCCCAAC	|o||x||||||||||x|x	AGAGAUUGUGAAGGGAUC	TAO1	PREDICTED: TMV resistance protein N-like [Fragaria vesca subsp. vesca] [Fragaria vesca]	-	-	-	-	-	-	-
miR10518-z	Unigene0007290	44	61	-19.3	0.6266	UCUUUUACACUUCCAGAG	|||o|x||||||||xx||	AGAGAUUGUGAAGGGAUC	--	--	-	-	-	-	-	-	-
miR10518-z	Unigene0007290	219	236	-19.3	0.6266	UCUUUUACACUUCCAGAG	|||o|x||||||||xx||	AGAGAUUGUGAAGGGAUC	--	--	-	-	-	-	-	-	-
miR10518-z	Unigene0007341	264	281	-19.1	0.6044	ACUCAAACACUUCGCUAU	x|||x||||||||x|||x	AGAGAUUGUGAAGGGAUC	REM5	PREDICTED: B3 domain-containing protein REM5-like [Fragaria vesca subsp. vesca] [Fragaria vesca]	-	-	-	-	-	-	-
miR10518-z	Unigene0007602	2300	2317	-19.4	0.6178	UUCCUUACACUUCCCUUG	|ox||x||||||||||x|	AGAGAUUGUGAAGGGAUC	At5g15080	PREDICTED: probable receptor-like protein kinase At5g15080 isoform X2 [Fragaria vesca subsp. vesca] [Fragaria vesca]	-	-	-	-	-	GO:0004672//protein kinase activity;GO:0032550//purine ribonucleoside binding	GO:0006464//cellular protein modification process;GO:0006796//phosphate-containing compound metabolic process
miR10518-z	Unigene0007729	292	309	-18.9	0.6136	UCUCAAAGACUUCUCUGG	||||x||x|||||o||o|	AGAGAUUGUGAAGGGAUC	ValCS	PREDICTED: (-)-alpha-pinene synthase-like [Fragaria vesca subsp. vesca] [Fragaria vesca]	-	-	-	-	GO:0044444//cytoplasmic part	GO:0016838//carbon-oxygen lyase activity, acting on phosphates;GO:0046872//metal ion binding	GO:0006721//terpenoid metabolic process
miR10518-z	Unigene0007820	240	257	-20.8	0.6562	UCUUUUACACUUCCCAAC	|||o|x|||||||||x|x	AGAGAUUGUGAAGGGAUC	--	--	-	-	-	-	-	-	-
miR10518-z	Unigene0007854	119	136	-19.6	0.6364	UCUCUAGCACUUCAUUUG	||||||o||||||xo|x|	AGAGAUUGUGAAGGGAUC	--	--	-	-	-	-	-	-	-
miR10518-z	Unigene0008240	35	52	-20.8	0.6753	UUUCUAACACUACCCUUA	|o|||||||||x||||xx	AGAGAUUGUGAAGGGAUC	CSA1	PREDICTED: TMV resistance protein N-like isoform X2 [Fragaria vesca subsp. vesca] [Fragaria vesca]	-	-	-	-	-	-	-
miR10518-z	Unigene0008961	1937	1954	-19.2	0.6234	UCUUUAUCACUUCCCAAA	|||o||x||||||||x|x	AGAGAUUGUGAAGGGAUC	CAF1-7	PREDICTED: probable CCR4-associated factor 1 homolog 7 [Fragaria vesca subsp. vesca] [Fragaria vesca]	Genetic Information Processing	Folding, sorting and degradation	ko03018//RNA degradation	K12581	-	-	-
miR10518-z	Unigene0009741	699	716	-19.4	0.6178	UUUCUACCACUUCUCUAA	|o||||x||||||o|||x	AGAGAUUGUGAAGGGAUC	--	--	-	-	-	-	-	-	-
miR10518-z	Unigene0009765	6795	6812	-21.9	0.711	AUUCUAACACUUACCUAG	xo||||||||||x|||||	AGAGAUUGUGAAGGGAUC	lvsC	PREDICTED: BEACH domain-containing protein lvsC isoform X2 [Fragaria vesca subsp. vesca] [Fragaria vesca]	-	-	-	-	-	-	-
miR10518-z	Unigene0009934	582	599	-19	0.6051	UCUCCGACACUACCCUUG	||||xo|||||x||||x|	AGAGAUUGUGAAGGGAUC	--	--	-	-	-	-	-	-	-
miR10518-z	Unigene0010046	1249	1266	-22.7	0.7229	UUGCUAGCACUUCUCUAG	|ox|||o||||||o||||	AGAGAUUGUGAAGGGAUC	JAC1	PREDICTED: J domain-containing protein required for chloroplast accumulation response 1 [Fragaria vesca subsp. vesca] [Fragaria vesca]	-	-	-	-	-	-	-
miR10518-z	Unigene0010172	3683	3700	-21.9	0.711	UUACUAACACUACCCUAG	|ox||||||||x||||||	AGAGAUUGUGAAGGGAUC	--	mraZ [Gossypium arboreum]	-	-	-	-	-	-	-
miR10518-z	Unigene0010343	416	433	-19.1	0.6201	UCUCAACCACUUCCCUCC	||||x|x|||||||||xx	AGAGAUUGUGAAGGGAUC	--	--	-	-	-	-	-	-	-
miR10518-z	Unigene0010393	148	165	-20.9	0.6786	CGUCUAACACUUCCGUAA	xx||||||||||||x||x	AGAGAUUGUGAAGGGAUC	--	--	-	-	-	-	-	-	-
miR10518-z	Unigene0010456	572	589	-20.5	0.6656	ACUCUAACACUUCGGUAC	x||||||||||||xx||x	AGAGAUUGUGAAGGGAUC	--	--	-	-	-	-	-	-	-
miR10518-z	Unigene0011132	200	217	-20.8	0.6624	ACUCUAUCACUUUCUUAG	x|||||x|||||o|o|||	AGAGAUUGUGAAGGGAUC	--	--	-	-	-	-	-	-	-
miR10518-z	Unigene0011789	3014	3031	-20.8	0.671	UUUUUAACACUUCCCAAA	|o|o|||||||||||x|x	AGAGAUUGUGAAGGGAUC	SNF4	PREDICTED: sucrose nonfermenting 4-like protein [Prunus mume]	-	-	-	-	GO:0043231//intracellular membrane-bounded organelle	GO:0017076//purine nucleotide binding;GO:0019887//protein kinase regulator activity	GO:0001934//positive regulation of protein phosphorylation;GO:0009267//cellular response to starvation
miR10518-z	Unigene0012251	400	417	-21	0.6774	ACUUUAUCACUUCUCUAG	x||o||x||||||o||||	AGAGAUUGUGAAGGGAUC	PU1	PREDICTED: pullulanase 1, chloroplastic-like [Pyrus x bretschneideri]	-	-	-	-	GO:0009536//plastid	GO:0004553//hydrolase activity, hydrolyzing O-glycosyl compounds	GO:0005982//starch metabolic process;GO:0006725//cellular aromatic compound metabolic process;GO:0034641//cellular nitrogen compound metabolic process;GO:0043436//oxoacid metabolic process;GO:0044248//cellular catabolic process;GO:0044249//cellular biosynthetic process;GO:0044711//single-organism biosynthetic process;GO:0046483//heterocycle metabolic process;GO:1901135//carbohydrate derivative me…
miR10518-z	Unigene0012375	26	43	-19.1	0.6201	UUUUUAACACUACCCUAC	|o|o|||||||x|||||x	AGAGAUUGUGAAGGGAUC	--	reverse transcriptase [Corchorus capsularis]	-	-	-	-	-	-	-
miR10518-z	Unigene0013087	149	166	-19.1	0.6161	UCUCUAACUCUUUCCAAA	||||||||x|||o||x|x	AGAGAUUGUGAAGGGAUC	--	--	-	-	-	-	-	-	-
miR10518-z	Unigene0013892	296	313	-19.1	0.6161	UCUCUAACUCUUCCGUUG	||||||||x|||||x|x|	AGAGAUUGUGAAGGGAUC	RPS3A	PREDICTED: 40S ribosomal protein S3a-like [Citrus sinensis]	Genetic Information Processing	Translation	ko03010//Ribosome	K02984	GO:0015935//small ribosomal subunit	GO:0005198//structural molecule activity	GO:0010467//gene expression
miR10518-z	Unigene0014102	674	691	-22.9	0.7224	CCUCUAACACUUCCUCAA	x|||||||||||||ox|x	AGAGAUUGUGAAGGGAUC	At5g02620	PREDICTED: serine/threonine-protein phosphatase 6 regulatory ankyrin repeat subunit B-like [Fragaria vesca subsp. vesca] [Fragaria vesca]	-	-	-	-	-	-	-
miR10518-z	Unigene0014102	884	901	-22.9	0.7224	CCUCUAACACUUCCUCAA	x|||||||||||||ox|x	AGAGAUUGUGAAGGGAUC	At5g02620	PREDICTED: serine/threonine-protein phosphatase 6 regulatory ankyrin repeat subunit B-like [Fragaria vesca subsp. vesca] [Fragaria vesca]	-	-	-	-	-	-	-
miR10518-z	Unigene0014121	221	238	-20.5	0.6656	ACUCUAACACUUACUUUG	x|||||||||||x|o|x|	AGAGAUUGUGAAGGGAUC	CDKG-2	PREDICTED: cyclin-dependent kinase G-2 [Pyrus x bretschneideri]	-	-	-	-	GO:0044444//cytoplasmic part	GO:0004672//protein kinase activity;GO:0032550//purine ribonucleoside binding	GO:0006464//cellular protein modification process;GO:0006796//phosphate-containing compound metabolic process;GO:0009653//anatomical structure morphogenesis;GO:0033043//regulation of organelle organization
miR10518-z	Unigene0014478	704	721	-19.6	0.6364	ACUAUAACACUUCCCGAC	x||x|||||||||||x|x	AGAGAUUGUGAAGGGAUC	GAE3	PREDICTED: UDP-glucuronate 4-epimerase 3 [Prunus mume]	Metabolism;Metabolism	Global and overview maps;Carbohydrate metabolism	ko01100//Metabolic pathways;ko00520//Amino sugar and nucleotide sugar metabolism	K08679;K08679	-	-	-
miR10518-z	Unigene0015005	352	369	-20.8	0.6562	UCUGUAAGACUUCCCUUU	|||x|||x||||||||xx	AGAGAUUGUGAAGGGAUC	PUB13	PREDICTED: U-box domain-containing protein 13 [Fragaria vesca subsp. vesca] [Fragaria vesca]	-	-	-	-	-	-	-
miR10518-z	Unigene0015690	617	634	-22.1	0.7175	UCUUUAACACUUCCUUUA	|||o||||||||||o|xx	AGAGAUUGUGAAGGGAUC	ABCC8	PREDICTED: ABC transporter C family member 8-like [Fragaria vesca subsp. vesca] [Fragaria vesca]	-	-	-	-	-	-	-
miR10518-z	Unigene0016907	3	20	-24.7	0.7968	UCUCUCACACUUCCCUAA	|||||x|||||||||||x	AGAGAUUGUGAAGGGAUC	SPT16	PREDICTED: FACT complex subunit SPT16-like [Fragaria vesca subsp. vesca] [Fragaria vesca]	-	-	-	-	-	-	-
miR10518-z	Unigene0016934	1486	1503	-22.6	0.7152	UUUUUAACGCUUCCCUUG	|o|o||||o|||||||x|	AGAGAUUGUGAAGGGAUC	ULP1A	PREDICTED: ubiquitin-like-specific protease 1A [Ziziphus jujuba]	-	-	-	-	-	-	-
miR10518-z	Unigene0017129	3229	3246	-20.6	0.6561	UCUCUAUUACUUUCCUAU	||||||xo||||o||||x	AGAGAUUGUGAAGGGAUC	ABCC5	PREDICTED: ABC transporter C family member 3-like [Malus domestica]	-	-	-	-	GO:0031224//intrinsic component of membrane	GO:0015405//P-P-bond-hydrolysis-driven transmembrane transporter activity;GO:0017111//nucleoside-triphosphatase activity;GO:0032550//purine ribonucleoside binding	GO:0044763//single-organism cellular process;GO:0051234//establishment of localization
miR10518-z	Unigene0017141	1022	1039	-20.6	0.6561	UCUCAAACACUUCCUUCA	||||x|||||||||o|xx	AGAGAUUGUGAAGGGAUC	--	PREDICTED: midasin isoform X2 [Fragaria vesca subsp. vesca] [Fragaria vesca]	Genetic Information Processing	Translation	ko03008//Ribosome biogenesis in eukaryotes	K14572	-	-	-
miR10518-z	Unigene0017546	250	267	-20.1	0.6401	UCUCUAUUACUUUCUUAG	||||||xo||||o|o|||	AGAGAUUGUGAAGGGAUC	--	--	-	-	-	-	-	-	-
miR10518-z	Unigene0017807	235	252	-24	0.7595	UCUCUAACUCUUCCCUUA	||||||||x|||||||xx	AGAGAUUGUGAAGGGAUC	--	50S ribosomal L3 [Gossypium arboreum]	-	-	-	-	-	-	-
miR10518-z	Unigene0019815	21	38	-19.3	0.6266	GCUUUACCACUUCCCCAG	x||o||x||||||||x||	AGAGAUUGUGAAGGGAUC	--	--	-	-	-	-	-	-	-
miR10518-z	Unigene0020828	227	244	-22.3	0.7035	GCUCUACCACUUCCGUAG	x|||||x|||||||x|||	AGAGAUUGUGAAGGGAUC	--	--	-	-	-	-	-	-	-
miR10518-z	Unigene0023039	46	63	-24.9	0.8084	CUUCUAGCACUUCUCUAG	xo||||o||||||o||||	AGAGAUUGUGAAGGGAUC	--	--	-	-	-	-	-	-	-
miR10518-z	Unigene0023151	56	73	-20.4	0.6623	UCUCUAACACUACCUAAC	|||||||||||x||ox|x	AGAGAUUGUGAAGGGAUC	--	--	-	-	-	-	-	-	-
miR10518-z	Unigene0023251	306	323	-21.3	0.6719	CUUCGAACACUUCCCUAA	xo||x||||||||||||x	AGAGAUUGUGAAGGGAUC	--	PREDICTED: probable ADP-ribosylation factor GTPase-activating protein AGD14 [Pyrus x bretschneideri]	-	-	-	-	-	-	-
miR10518-z	Unigene0023663	537	554	-23.1	0.7357	ACACUGACACUUCUCUAG	x|x||o|||||||o||||	AGAGAUUGUGAAGGGAUC	--	Aerolysin/hemolysin/leukocidin toxin [Corchorus olitorius]	-	-	-	-	-	-	-
miR10518-z	Unigene0025214	352	369	-21.9	0.711	GCUCUGACACUUGCCGAG	x||||o||||||x||x||	AGAGAUUGUGAAGGGAUC	--	--	-	-	-	-	-	-	-
miR10518-z	Unigene0025599	131	148	-19.7	0.6234	UCUCAAAUACUUUCCUAU	||||x||o||||o||||x	AGAGAUUGUGAAGGGAUC	RDR1	PREDICTED: probable RNA-dependent RNA polymerase 1 [Fragaria vesca subsp. vesca] [Fragaria vesca]	-	-	-	-	-	-	-
miR10518-z	Unigene0025600	125	142	-19.7	0.6234	UCUCAAAUACUUUCCUAU	||||x||o||||o||||x	AGAGAUUGUGAAGGGAUC	RDR1	PREDICTED: probable RNA-dependent RNA polymerase 1 [Fragaria vesca subsp. vesca] [Fragaria vesca]	-	-	-	-	-	-	-
miR10518-z	Unigene0025884	48	65	-23.6	0.7662	CCUCUACCACUUCCCUAC	x|||||x||||||||||x	AGAGAUUGUGAAGGGAUC	--	--	-	-	-	-	-	-	-
miR10518-z	Unigene0026560	39	56	-19	0.6129	UCUUUAACACUUUCACAG	|||o||||||||o|xx||	AGAGAUUGUGAAGGGAUC	--	probable DNA helicase MCM8 isoform X3 [Asparagus officinalis]	-	-	-	-	-	-	-
miR10518-z	Unigene0026802	117	134	-19	0.6169	UCUUUAACACUUGCUUAC	|||o||||||||x|o||x	AGAGAUUGUGAAGGGAUC	--	--	-	-	-	-	-	-	-
miR10518-z	Unigene0026803	117	134	-19	0.6169	UCUUUAACACUUGCUUAC	|||o||||||||x|o||x	AGAGAUUGUGAAGGGAUC	--	--	-	-	-	-	-	-	-
miR10518-z	Unigene0028315	271	288	-18.9	0.6136	UCUCUACUGCUUCUCUAG	||||||xoo||||o||||	AGAGAUUGUGAAGGGAUC	--	--	-	-	-	-	-	-	-
miR10518-z	Unigene0029845	305	322	-19.7	0.6355	UUUUUAACACUUUCCUCG	|o|o||||||||o|||x|	AGAGAUUGUGAAGGGAUC	--	--	-	-	-	-	-	-	-
miR10518-z	Unigene0030291	1010	1027	-25.3	0.8214	UCUUUAACACUUCCUUAG	|||o||||||||||o|||	AGAGAUUGUGAAGGGAUC	PCMP-E69	PREDICTED: pentatricopeptide repeat-containing protein At1g74600, chloroplastic [Fragaria vesca subsp. vesca] [Fragaria vesca]	-	-	-	-	-	-	-
miR10518-z	Unigene0032186	197	214	-18.9	0.6019	UCUCUAACCCUCCCUUUG	||||||||x||x||o|x|	AGAGAUUGUGAAGGGAUC	--	PREDICTED: glycerophosphodiester phosphodiesterase protein kinase domain-containing GDPDL2-like [Fragaria vesca subsp. vesca] [Fragaria vesca]	-	-	-	-	-	-	-
miR10518-z	Unigene0032188	465	482	-18.9	0.6019	UCUCUAACCCUCCCUUUG	||||||||x||x||o|x|	AGAGAUUGUGAAGGGAUC	--	PREDICTED: glycerophosphodiester phosphodiesterase protein kinase domain-containing GDPDL2-like [Fragaria vesca subsp. vesca] [Fragaria vesca]	-	-	-	-	-	-	-
miR10518-z	Unigene0033480	860	877	-20.4	0.6623	UCUCUAACACUUUCUAAA	||||||||||||o|ox|x	AGAGAUUGUGAAGGGAUC	TSJT1	PREDICTED: stem-specific protein TSJT1-like [Fragaria vesca subsp. vesca] [Fragaria vesca]	-	-	-	-	-	-	-
miR10518-z	Unigene0034014	377	394	-18.8	0.6104	UCUCCUACACUUCCAAAG	||||xx||||||||xx||	AGAGAUUGUGAAGGGAUC	HSP22	PREDICTED: 23.6 kDa heat shock protein, mitochondrial [Fragaria vesca subsp. vesca] [Fragaria vesca]	Genetic Information Processing	Folding, sorting and degradation	ko04141//Protein processing in endoplasmic reticulum	K13993	-	-	-
miR10518-z	Unigene0035199	1316	1333	-21.1	0.6677	UCUCUACCACUUCCUUUA	||||||x|||||||o|xx	AGAGAUUGUGAAGGGAUC	CYP714A1	PREDICTED: cytochrome P450 714C2-like [Fragaria vesca subsp. vesca] [Fragaria vesca]	-	-	-	-	-	GO:0016491//oxidoreductase activity;GO:0046906//tetrapyrrole binding;GO:0046914//transition metal ion binding	GO:0044710//single-organism metabolic process
miR10518-z	Unigene0035344	569	586	-22.2	0.7161	UCUCACACACUUCCCUAC	||||xx|||||||||||x	AGAGAUUGUGAAGGGAUC	PUX10	PREDICTED: plant UBX domain-containing protein 10-like [Prunus mume]	-	-	-	-	-	-	-
miR10518-z	Unigene0036175	200	217	-20.8	0.6624	ACUCUAUCACUUUCUUAG	x|||||x|||||o|o|||	AGAGAUUGUGAAGGGAUC	--	--	-	-	-	-	-	-	-
miR10518-z	Unigene0036210	965	982	-18.6	0.6039	UCUUAACCACUUCCCUAA	|||ox|x||||||||||x	AGAGAUUGUGAAGGGAUC	HAT22	PREDICTED: homeobox-leucine zipper protein HAT9-like [Fragaria vesca subsp. vesca] [Fragaria vesca]	-	-	-	-	GO:0043231//intracellular membrane-bounded organelle	GO:0001071//nucleic acid binding transcription factor activity;GO:0003677//DNA binding	GO:0010468//regulation of gene expression;GO:0034645//cellular macromolecule biosynthetic process
miR10518-z	Unigene0036986	1137	1154	-20.9	0.672	UCCUUGACACUUCCGUAG	||xo|o||||||||x|||	AGAGAUUGUGAAGGGAUC	BBX21	PREDICTED: B-box zinc finger protein 21 [Fragaria vesca subsp. vesca] [Fragaria vesca]	-	-	-	-	GO:0005622//intracellular	GO:0046872//metal ion binding	-
miR10518-z	Unigene0037050	278	295	-21.7	0.6845	ACUCCAAUACUUCCCUAC	x|||x||o|||||||||x	AGAGAUUGUGAAGGGAUC	--	--	-	-	-	-	-	-	-
miR10518-z	Unigene0037492	52	69	-19.1	0.6161	UCUCUAACUCUUCCGUUG	||||||||x|||||x|x|	AGAGAUUGUGAAGGGAUC	RPS3A	PREDICTED: 40S ribosomal protein S3a [Fragaria vesca subsp. vesca] [Fragaria vesca]	Genetic Information Processing	Translation	ko03010//Ribosome	K02984	-	-	-
miR10518-z	Unigene0038021	798	815	-19	0.6169	UUUCUAAGACUUUCUUAG	|o|||||x||||o|o|||	AGAGAUUGUGAAGGGAUC	At4g04670	PREDICTED: tRNA wybutosine-synthesizing protein 2/3/4 [Prunus mume]	-	-	-	-	-	GO:0016741//transferase activity, transferring one-carbon groups	GO:0000280//nuclear division;GO:0000723//telomere maintenance;GO:0006400//tRNA modification;GO:0010212//response to ionizing radiation;GO:0032844//regulation of homeostatic process;GO:0044765//single-organism transport
miR10518-z	Unigene0038198	785	802	-22.6	0.7338	UCUCUAGCACUUUCUUAC	||||||o|||||o|o||x	AGAGAUUGUGAAGGGAUC	--	--	-	-	-	-	-	-	-
miR10518-z	Unigene0038323	18	35	-19.5	0.627	UCUCUUACCCUUCCCUCU	|||||x||x|||||||xx	AGAGAUUGUGAAGGGAUC	ZFP8	PREDICTED: zinc finger protein 8 [Fragaria vesca subsp. vesca] [Fragaria vesca]	-	-	-	-	-	-	-
miR10518-z	Unigene0038501	581	598	-21.9	0.6975	UCUCUAACACUUCGUUCU	|||||||||||||xo|xx	AGAGAUUGUGAAGGGAUC	--	PREDICTED: heavy metal-associated isoprenylated plant protein 3-like isoform X2 [Juglans regia]	-	-	-	-	-	-	-
miR10518-z	Unigene0040138	1136	1153	-19.8	0.6367	UCCCUAACACUUCUCUUU	||x||||||||||o||xx	AGAGAUUGUGAAGGGAUC	--	inactive rhomboid protein [Arabidopsis thaliana]	-	-	-	-	-	-	-
miR10518-z	Unigene0040170	410	427	-19.1	0.6161	UCUCACGCACUUCGCUAG	||||xxo||||||x||||	AGAGAUUGUGAAGGGAUC	--	PREDICTED: probable LRR receptor-like serine/threonine-protein kinase At5g48740 isoform X1 [Prunus mume]	-	-	-	-	-	-	-
miR10518-z	Unigene0040699	931	948	-19	0.6013	UCUCGUAUACUUACCUAG	||||xx|o||||x|||||	AGAGAUUGUGAAGGGAUC	--	--	-	-	-	-	-	-	-
miR10518-z	Unigene0040826	898	915	-21.8	0.7078	UUUCUAACUCUUCCCUAA	|o||||||x||||||||x	AGAGAUUGUGAAGGGAUC	VPS2.3	PREDICTED: vacuolar protein sorting-associated protein 2 homolog 3-like [Malus domestica]	Cellular Processes	Transport and catabolism	ko04144//Endocytosis	K12192	-	-	-
miR10518-z	Unigene0041232	1565	1582	-22.6	0.7197	UCUUUACCACUUCCCUGC	|||o||x|||||||||ox	AGAGAUUGUGAAGGGAUC	RPL35AC	PREDICTED: 60S ribosomal protein L35a-3 [Fragaria vesca subsp. vesca] [Fragaria vesca]	Genetic Information Processing	Translation	ko03010//Ribosome	K02917	-	-	-
miR10518-z	Unigene0041248	170	187	-19.8	0.6429	UAUCUAACACUUUCCAAA	|x||||||||||o||x|x	AGAGAUUGUGAAGGGAUC	--	BSD domain-containing protein [Cephalotus follicularis]	-	-	-	-	-	-	-
miR10518-z	Unigene0041906	958	975	-20.9	0.6742	UCUCUAACUCUUCCACUG	||||||||x|||||xxx|	AGAGAUUGUGAAGGGAUC	NFYC9	PREDICTED: nuclear transcription factor Y subunit C-9 [Fragaria vesca subsp. vesca] [Fragaria vesca]	-	-	-	-	GO:0090575//RNA polymerase II transcription factor complex	GO:0003677//DNA binding;GO:0046983//protein dimerization activity	GO:0010468//regulation of gene expression
miR10518-z	Unigene0042652	358	375	-22.3	0.724	UCUCUAACUCUUCCGUAG	||||||||x|||||x|||	AGAGAUUGUGAAGGGAUC	At3g47120	PREDICTED: zinc finger CCCH domain-containing protein 25 [Fragaria vesca subsp. vesca] [Fragaria vesca]	-	-	-	-	-	GO:0003676//nucleic acid binding	-
miR10518-z	Unigene0043113	432	449	-23.2	0.7484	CCUCUAACUCUUCCUUAG	x|||||||x|||||o|||	AGAGAUUGUGAAGGGAUC	TOM40-1	PREDICTED: mitochondrial import receptor subunit TOM40-1-like [Malus domestica]	-	-	-	-	-	-	GO:0044763//single-organism cellular process
miR10518-z	Unigene0043304	401	418	-26.8	0.8481	UCUCUAACACUUCCCGUA	|||||||||||||||xxx	AGAGAUUGUGAAGGGAUC	At5g24080	Apple-like protein [Cynara cardunculus var. scolymus] [Cynara cardunculus]	-	-	-	-	-	-	-
miR10518-z	Unigene0043403	348	365	-22	0.7074	UCUUUAACACUUCUCUUU	|||o|||||||||o||xx	AGAGAUUGUGAAGGGAUC	--	--	-	-	-	-	-	-	-
miR10518-z	Unigene0043493	673	690	-21.3	0.6916	UCUCCCACACUUCCCCGG	||||xx|||||||||xo|	AGAGAUUGUGAAGGGAUC	CIPK12	PREDICTED: CBL-interacting serine/threonine-protein kinase 12-like [Fragaria vesca subsp. vesca] [Fragaria vesca]	-	-	-	-	GO:0016020//membrane	GO:0004672//protein kinase activity;GO:0032550//purine ribonucleoside binding	GO:0006464//cellular protein modification process;GO:0006796//phosphate-containing compound metabolic process;GO:0019932//second-messenger-mediated signaling
miR10518-z	Unigene0043673	2128	2145	-20.8	0.6753	UCUUUAACUCUUCCCUCU	|||o||||x|||||||xx	AGAGAUUGUGAAGGGAUC	--	Abi domain-containing protein [Cephalotus follicularis]	-	-	-	-	-	-	-
miR10518-z	Unigene0044088	72	89	-21.3	0.6916	UUUCUAACACUUCCAAAG	|o||||||||||||xx||	AGAGAUUGUGAAGGGAUC	--	UBN2 domain-containing protein [Cephalotus follicularis]	-	-	-	-	-	-	-
miR10518-z	Unigene0044352	1178	1195	-23.1	0.75	UCUCUAGCUCUUCCCUUU	||||||o|x|||||||xx	AGAGAUUGUGAAGGGAUC	At1g55270	PREDICTED: F-box/kelch-repeat protein At1g55270-like [Fragaria vesca subsp. vesca] [Fragaria vesca]	-	-	-	-	-	-	-
miR10518-z	Unigene0044521	753	770	-19.9	0.6338	UCUCUGAAACUUCCUUAU	|||||o|x||||||o||x	AGAGAUUGUGAAGGGAUC	--	PREDICTED: histidine protein methyltransferase 1 homolog [Fragaria vesca subsp. vesca] [Fragaria vesca]	-	-	-	-	-	-	-
miR10518-z	Unigene0044541	498	515	-23.1	0.7287	GCGCUAACACUUUCCUGG	x|x|||||||||o|||o|	AGAGAUUGUGAAGGGAUC	SCPL49	PREDICTED: serine carboxypeptidase-like [Fragaria vesca subsp. vesca] [Fragaria vesca]	-	-	-	-	GO:0043231//intracellular membrane-bounded organelle;GO:0044444//cytoplasmic part	GO:0004180//carboxypeptidase activity	GO:0019538//protein metabolic process
miR10518-z	Unigene0044853	175	192	-22.1	0.7175	CCUUUAACACUUCUCUAU	x||o|||||||||o|||x	AGAGAUUGUGAAGGGAUC	--	--	-	-	-	-	-	-	-
miR10518-z	Unigene0045011	422	439	-24.5	0.7753	ACUCUAACACUACCCUGA	x||||||||||x||||ox	AGAGAUUGUGAAGGGAUC	ACP1	PREDICTED: acyl carrier protein 1, chloroplastic-like [Fragaria vesca subsp. vesca] [Fragaria vesca]	-	-	-	-	-	-	-
miR10518-z	Unigene0045518	1405	1422	-21.9	0.6975	GCUAUGACACUUCCCUAA	x||x|o|||||||||||x	AGAGAUUGUGAAGGGAUC	BOB1	PREDICTED: protein BOBBER 1 [Fragaria vesca subsp. vesca] [Fragaria vesca]	-	-	-	-	-	-	-
miR10518-z	Unigene0046023	215	232	-19.4	0.6299	UCUCAAAUACUACCCUGG	||||x||o|||x||||o|	AGAGAUUGUGAAGGGAUC	--	--	-	-	-	-	-	-	-
miR10518-z	Unigene0047520	855	872	-22.2	0.7138	UCUCUUUCACUUCCCCAA	|||||xx||||||||x|x	AGAGAUUGUGAAGGGAUC	PHR2	PREDICTED: blue-light photoreceptor PHR2 [Prunus mume]	-	-	-	-	-	-	-
miR10518-z	Unigene0047767	3447	3464	-19.3	0.6108	ACUCUAAAACUUCCUUAA	x||||||x||||||o||x	AGAGAUUGUGAAGGGAUC	LOX6	PREDICTED: lipoxygenase 6, chloroplastic [Fragaria vesca subsp. vesca] [Fragaria vesca]	Metabolism;Metabolism;Metabolism;Metabolism	Global and overview maps;Global and overview maps;Lipid metabolism;Lipid metabolism	ko01100//Metabolic pathways;ko01110//Biosynthesis of secondary metabolites;ko00592//alpha-Linolenic acid metabolism;ko00591//Linoleic acid metabolism	K00454;K00454;K00454;K00454	GO:0009536//plastid;GO:0016020//membrane	GO:0016702//oxidoreductase activity, acting on single donors with incorporation of molecular oxygen, incorporation of two atoms of oxygen;GO:0043169//cation binding	GO:0006633//fatty acid biosynthetic process;GO:0006950//response to stress;GO:0009694//jasmonic acid metabolic process;GO:0055114//oxidation-reduction process
miR10518-z	Unigene0048554	1400	1417	-21.7	0.6911	UCUCUAAUACUUUCUUAA	|||||||o||||o|o||x	AGAGAUUGUGAAGGGAUC	CSA1	PREDICTED: protein SUPPRESSOR OF npr1-1, CONSTITUTIVE 1-like [Fragaria vesca subsp. vesca] [Fragaria vesca]	-	-	-	-	-	-	-
miR10518-z	Unigene0049312	176	193	-19.6	0.6364	UCUUUACCACUUCCCCAC	|||o||x||||||||x|x	AGAGAUUGUGAAGGGAUC	--	--	-	-	-	-	-	-	-
miR10518-z	Unigene0049804	714	731	-25	0.8065	UCUUUGACACUUCCCUUA	|||o|o||||||||||xx	AGAGAUUGUGAAGGGAUC	--	PREDICTED: protein MNN4-like [Fragaria vesca subsp. vesca] [Fragaria vesca]	-	-	-	-	-	-	-
miR10518-z	Unigene0051316	350	367	-20.7	0.6721	UCUCUCACACUUUCUUGG	|||||x||||||o|o|o|	AGAGAUUGUGAAGGGAUC	CRK10	PREDICTED: G-type lectin S-receptor-like serine/threonine-protein kinase At1g67520 [Prunus mume]	-	-	-	-	-	-	-
miR10518-z	Unigene0051323	2432	2449	-19.1	0.6201	UUUGAAACACUUUCCUAG	|o|xx|||||||o|||||	AGAGAUUGUGAAGGGAUC	PIP2-2	PREDICTED: aquaporin PIP2-2 [Fragaria vesca subsp. vesca] [Fragaria vesca]	-	-	-	-	GO:0031224//intrinsic component of membrane	-	GO:0051234//establishment of localization
miR10518-z	Unigene0051546	2261	2278	-25.7	0.8344	UCUCUAACACUUCUCUGU	|||||||||||||o||ox	AGAGAUUGUGAAGGGAUC	--	Zinc finger C3HC4-type RING finger family protein [Citrus limon]	-	-	-	-	-	GO:0043169//cation binding	-
miR10518-z	Unigene0051652	920	937	-19.7	0.6274	UCUCUCACACUUCCGAUG	|||||x||||||||xxx|	AGAGAUUGUGAAGGGAUC	--	PREDICTED: MATH domain and coiled-coil domain-containing protein At3g58250-like [Pyrus x bretschneideri]	-	-	-	-	-	-	-
miR10518-z	Unigene0051657	67	84	-19	0.6109	UCUCUAACUCUUCCAUUU	||||||||x|||||x|xx	AGAGAUUGUGAAGGGAUC	LYM1	PREDICTED: lysM domain-containing GPI-anchored protein 1 [Fragaria vesca subsp. vesca] [Fragaria vesca]	-	-	-	-	-	-	-
miR10518-z	Unigene0051938	287	304	-21.3	0.6783	UCACUAACACUUCCCAAU	||x||||||||||||x|x	AGAGAUUGUGAAGGGAUC	--	--	-	-	-	-	-	-	-
miR10518-z	Unigene0051938	311	328	-21.3	0.6783	UCACUAACACUUCCCAAU	||x||||||||||||x|x	AGAGAUUGUGAAGGGAUC	--	--	-	-	-	-	-	-	-
miR10518-z	Unigene0052124	555	572	-22.4	0.7134	CCUCUACCACUUCCUUGG	x|||||x|||||||o|o|	AGAGAUUGUGAAGGGAUC	HDA14	PREDICTED: histone deacetylase 14 isoform X2 [Fragaria vesca subsp. vesca] [Fragaria vesca]	-	-	-	-	-	GO:0003824//catalytic activity	-
miR10518-z	Unigene0052747	1779	1796	-19.4	0.6258	CCUUAAACACUUGCCUAG	x||ox|||||||x|||||	AGAGAUUGUGAAGGGAUC	CRK3	PREDICTED: cysteine-rich receptor-like protein kinase 3 isoform X1 [Fragaria vesca subsp. vesca] [Fragaria vesca]	-	-	-	-	GO:0031224//intrinsic component of membrane	GO:0004713//protein tyrosine kinase activity;GO:0032550//purine ribonucleoside binding	GO:0006468//protein phosphorylation;GO:0009814//defense response, incompatible interaction
miR10518-z	Unigene0052913	452	469	-20.2	0.6392	AGUCUAGCACUUCACUAG	xx||||o||||||x||||	AGAGAUUGUGAAGGGAUC	WDR44	PREDICTED: WD repeat-containing protein 3 [Fragaria vesca subsp. vesca] [Fragaria vesca]	-	-	-	-	-	-	-
miR10518-z	Unigene0053086	204	221	-21.9	0.7042	UCUCCAACACUUCCCGUG	||||x||||||||||xx|	AGAGAUUGUGAAGGGAUC	--	--	-	-	-	-	-	-	-
miR10518-z	Unigene0053087	490	507	-21.9	0.7042	UCUCCAACACUUCCCGUG	||||x||||||||||xx|	AGAGAUUGUGAAGGGAUC	--	--	-	-	-	-	-	-	-
miR10518-z	Unigene0053100	830	847	-19.9	0.6338	UCUCGAAGACUUCCCUCU	||||x||x||||||||xx	AGAGAUUGUGAAGGGAUC	At3g15890	PREDICTED: PTI1-like tyrosine-protein kinase At3g15890 [Fragaria vesca subsp. vesca] [Fragaria vesca]	-	-	-	-	-	GO:0004672//protein kinase activity;GO:0032550//purine ribonucleoside binding	GO:0006464//cellular protein modification process;GO:0006796//phosphate-containing compound metabolic process
miR10518-z	Unigene0053404	663	680	-19.1	0.6025	UCUUUAACACUUUCGAAG	|||o||||||||o|xx||	AGAGAUUGUGAAGGGAUC	FRK1	PREDICTED: probable fructokinase-1 [Malus domestica]	-	-	-	-	-	GO:0016772//transferase activity, transferring phosphorus-containing groups	GO:0016310//phosphorylation
miR10518-z	Unigene0053835	145	162	-19.9	0.6278	CCUCUAACCCUUCCUUAU	x|||||||x|||||o||x	AGAGAUUGUGAAGGGAUC	--	--	-	-	-	-	-	-	-
miR10518-z	Unigene0054406	617	634	-20.9	0.6656	UCACGAACACUUCCUUAG	||x|x|||||||||o|||	AGAGAUUGUGAAGGGAUC	At2g39960	SPC25 domain-containing protein [Cephalotus follicularis]	Genetic Information Processing	Folding, sorting and degradation	ko03060//Protein export	K12947	GO:0031224//intrinsic component of membrane	GO:0016787//hydrolase activity	GO:0016485//protein processing
miR10518-z	Unigene0054407	1428	1445	-20.9	0.6656	UCACGAACACUUCCUUAG	||x|x|||||||||o|||	AGAGAUUGUGAAGGGAUC	At2g39960	PREDICTED: probable signal peptidase complex subunit 2 [Fragaria vesca subsp. vesca] [Fragaria vesca]	Genetic Information Processing	Folding, sorting and degradation	ko03060//Protein export	K12947	GO:0031224//intrinsic component of membrane	GO:0016787//hydrolase activity	GO:0016485//protein processing
miR10518-z	Unigene0054848	2440	2457	-21.2	0.6883	UCUCUAAUACUUCUCAAG	|||||||o|||||o|x||	AGAGAUUGUGAAGGGAUC	CESA6	PREDICTED: cellulose synthase A catalytic subunit 2 [UDP-forming]-like [Fragaria vesca subsp. vesca] [Fragaria vesca]	-	-	-	-	GO:0031224//intrinsic component of membrane	GO:0016759//cellulose synthase activity;GO:0046914//transition metal ion binding	GO:0030243//cellulose metabolic process;GO:0045229//external encapsulating structure organization
miR10518-z	Unigene0055176	375	392	-20.9	0.6742	UCUUUAGCACUUCCUAAG	|||o||o|||||||ox||	AGAGAUUGUGAAGGGAUC	--	--	-	-	-	-	-	-	-
miR10518-z	Unigene0055869	452	469	-19.1	0.6025	UAGUUAACACUUCCCCAG	|xxo|||||||||||x||	AGAGAUUGUGAAGGGAUC	SPA	PREDICTED: protein SPA, chloroplastic [Malus domestica]	-	-	-	-	-	-	-
miR10518-z	Unigene0056055	215	232	-19.9	0.6297	ACUCUAACACUUAACUAA	x|||||||||||xx|||x	AGAGAUUGUGAAGGGAUC	--	--	-	-	-	-	-	-	-
miR10518-z	Unigene0056153	200	217	-20.8	0.6562	UCUUUUACACUUCCCAAC	|||o|x|||||||||x|x	AGAGAUUGUGAAGGGAUC	--	--	-	-	-	-	-	-	-
miR10518-z	Unigene0057261	345	362	-21.4	0.6948	UCUCUAACACUUACCUCC	||||||||||||x|||xx	AGAGAUUGUGAAGGGAUC	At5g38100	PREDICTED: probable S-adenosylmethionine-dependent methyltransferase At5g38100 [Prunus mume]	-	-	-	-	-	-	-
miR10518-z	Unigene0057932	468	485	-19	0.6129	UCUCUAACACUACCAUUG	|||||||||||x||x|x|	AGAGAUUGUGAAGGGAUC	--	reverse transcriptase [Corchorus capsularis]	-	-	-	-	-	-	-
miR10518-z	Unigene0059106	157	174	-20.7	0.6592	UCUCUAACACUCUCCGAA	|||||||||||xo||x|x	AGAGAUUGUGAAGGGAUC	--	DUF2351 domain-containing protein [Cephalotus follicularis]	-	-	-	-	-	-	-
miR10518-z	Unigene0059684	1114	1131	-19.1	0.6161	UCUCUAACACUACCGUUC	|||||||||||x||x|xx	AGAGAUUGUGAAGGGAUC	--	reverse transcriptase [Corchorus capsularis]	-	-	-	-	-	-	-
miR10518-z	Unigene0060078	143	160	-22.8	0.7331	UCUCUAAGACUUCCCCAG	|||||||x|||||||x||	AGAGAUUGUGAAGGGAUC	--	Wings apart-like protein like [Glycine soja]	-	-	-	-	-	-	-
miR10518-z	Unigene0060511	4253	4270	-20.4	0.6456	GCUUUAACACUUCCGUCG	x||o||||||||||x|x|	AGAGAUUGUGAAGGGAUC	SPBC800.10c	PREDICTED: epidermal growth factor receptor substrate 15-like 1 [Fragaria vesca subsp. vesca] [Fragaria vesca]	-	-	-	-	-	-	-
miR10518-z	Unigene0060584	1064	1081	-20.8	0.6582	UUUCUUACACUUCCCAGG	|o|||x|||||||||xo|	AGAGAUUGUGAAGGGAUC	OsI_028228	Dead box ATP-dependent RNA helicase isoform 1 [Theobroma cacao]	-	-	-	-	GO:0043231//intracellular membrane-bounded organelle	GO:0003676//nucleic acid binding;GO:0017111//nucleoside-triphosphatase activity;GO:0032550//purine ribonucleoside binding	-
miR10518-z	Unigene0060938	977	994	-19.6	0.6203	UCUCCAAUACUUCUCUAA	||||x||o|||||o|||x	AGAGAUUGUGAAGGGAUC	BGAL17	PREDICTED: beta-galactosidase 17 [Fragaria vesca subsp. vesca] [Fragaria vesca]	Metabolism;Metabolism;Metabolism;Metabolism;Metabolism;Metabolism	Global and overview maps;Carbohydrate metabolism;Lipid metabolism;Glycan biosynthesis and metabolism;Glycan biosynthesis and metabolism;Glycan biosynthesis and metabolism	ko01100//Metabolic pathways;ko00052//Galactose metabolism;ko00600//Sphingolipid metabolism;ko00511//Other glycan degradation;ko00531//Glycosaminoglycan degradation;ko00604//Glycosphingolipid biosynthesis - ganglio series	K12309;K12309;K12309;K12309;K12309;K12309	GO:0005576//extracellular region	GO:0015925//galactosidase activity	GO:0045491//xylan metabolic process
miR10518-z	Unigene0061130	1889	1906	-20.1	0.6361	UUAAUAACACUUCCUUAG	|oxx||||||||||o|||	AGAGAUUGUGAAGGGAUC	WRKY57	PREDICTED: probable WRKY transcription factor 57 isoform X2 [Fragaria vesca subsp. vesca] [Fragaria vesca]	-	-	-	-	-	-	GO:0006950//response to stress;GO:0009628//response to abiotic stimulus
miR10518-z	Unigene0061132	107	124	-19.2	0.6194	UCAUUAACACUUCCCAAA	||xo|||||||||||x|x	AGAGAUUGUGAAGGGAUC	--	--	-	-	-	-	-	-	-
miR10518-z	Unigene0061143	873	890	-19	0.6109	UCUCCGACACUCCCUUAG	||||xo|||||x||o|||	AGAGAUUGUGAAGGGAUC	Rnf217	PREDICTED: probable E3 ubiquitin-protein ligase RNF144A-A [Fragaria vesca subsp. vesca] [Fragaria vesca]	-	-	-	-	-	GO:0046872//metal ion binding	-
miR10518-z	Unigene0062248	73	90	-22.6	0.7197	ACUCUUAUACUUCCUUAG	x||||x|o||||||o|||	AGAGAUUGUGAAGGGAUC	--	--	-	-	-	-	-	-	-
miR10518-z	Unigene0062913	1940	1957	-24.2	0.7634	AGUCUAACACUUCCCUUC	xx||||||||||||||xx	AGAGAUUGUGAAGGGAUC	TDP1	PREDICTED: tyrosyl-DNA phosphodiesterase 1 [Fragaria vesca subsp. vesca] [Fragaria vesca]	-	-	-	-	-	-	-
miR10518-z	Unigene0063166	3491	3508	-24.6	0.7834	UCUCUAACACUUCAUUAC	|||||||||||||xo||x	AGAGAUUGUGAAGGGAUC	SLAC1	PREDICTED: guard cell S-type anion channel SLAC1 [Fragaria vesca subsp. vesca] [Fragaria vesca]	-	-	-	-	GO:0031224//intrinsic component of membrane	GO:0005244//voltage-gated ion channel activity;GO:0019900//kinase binding;GO:0019902//phosphatase binding	GO:0000302//response to reactive oxygen species;GO:0006820//anion transport;GO:0009415//response to water;GO:0009755//hormone-mediated signaling pathway;GO:0010118//stomatal movement;GO:0015851//nucleobase transport;GO:0030104//water homeostasis;GO:0034765//regulation of ion transmembrane transport;GO:0050801//ion homeostasis
miR10518-z	Unigene0063192	684	701	-25.8	0.8377	ACUCUAACACUACCCUGG	x||||||||||x||||o|	AGAGAUUGUGAAGGGAUC	--	--	-	-	-	-	-	-	-
miR10518-z	Unigene0063536	136	153	-20.8	0.6562	UCUUUUACACUUCCCAAC	|||o|x|||||||||x|x	AGAGAUUGUGAAGGGAUC	--	--	-	-	-	-	-	-	-
miR10518-z	Unigene0063575	227	244	-19.3	0.6146	UCUCUAUUCCUUUCCUAG	||||||xox|||o|||||	AGAGAUUGUGAAGGGAUC	At1g07700	PREDICTED: thioredoxin-like 4, chloroplastic [Fragaria vesca subsp. vesca] [Fragaria vesca]	-	-	-	-	-	-	GO:0044699//single-organism process
miR10518-z	Unigene0064989	56	73	-19.1	0.6201	UUUUUAAGACUUCCUUAG	|o|o|||x||||||o|||	AGAGAUUGUGAAGGGAUC	Asnsd1	PREDICTED: asparagine synthetase domain-containing protein 1 [Fragaria vesca subsp. vesca] [Fragaria vesca]	-	-	-	-	-	-	-
miR10518-z	Unigene0065117	90	107	-19.3	0.6206	ACUCAAACACUUGCUUAG	x|||x|||||||x|o|||	AGAGAUUGUGAAGGGAUC	--	PREDICTED: probable receptor-like protein kinase At1g67000 isoform X1 [Fragaria vesca subsp. vesca] [Fragaria vesca]	-	-	-	-	-	-	-
miR10518-z	Unigene0065429	2	19	-19.8	0.6429	UUUCUAUCUCUUCCCUAG	|o||||x|x|||||||||	AGAGAUUGUGAAGGGAUC	--	--	-	-	-	-	-	-	-
miR10518-z	Unigene0065733	108	125	-22.1	0.7106	UCUCUAACACUGCACUCC	|||||||||||x|x||xx	AGAGAUUGUGAAGGGAUC	TUFB1	PREDICTED: elongation factor Tu, chloroplastic-like [Malus domestica]	Organismal Systems	Environmental adaptation	ko04626//Plant-pathogen interaction	K02358	-	-	-
miR10518-z	Unigene0065859	3731	3748	-22.7	0.7229	UUUCUAACACUUCCUUUC	|o||||||||||||o|xx	AGAGAUUGUGAAGGGAUC	TRAPPC8	PREDICTED: trafficking protein particle complex subunit 8 [Fragaria vesca subsp. vesca] [Fragaria vesca]	-	-	-	-	-	-	-
miR10518-z	Unigene0066268	410	427	-22.9	0.7435	UAACUAACACUUCCCUCG	|xx|||||||||||||x|	AGAGAUUGUGAAGGGAUC	CRK37	PREDICTED: G-type lectin S-receptor-like serine/threonine-protein kinase B120 isoform X2 [Fragaria vesca subsp. vesca] [Fragaria vesca]	-	-	-	-	-	-	-
miR10518-z	Unigene0066664	2862	2879	-21	0.6646	UCUCCAACACUUCCUCUG	||||x|||||||||oxx|	AGAGAUUGUGAAGGGAUC	ASAT1	PREDICTED: U4/U6.U5 tri-snRNP-associated protein 2-like [Fragaria vesca subsp. vesca] [Fragaria vesca]	Genetic Information Processing	Transcription	ko03040//Spliceosome	K12847	-	GO:0016787//hydrolase activity;GO:0046914//transition metal ion binding	GO:0019941//modification-dependent protein catabolic process
miR10518-z	Unigene0066694	1662	1679	-24.7	0.7816	GCUUUAACACUUCCCUUU	x||o||||||||||||xx	AGAGAUUGUGAAGGGAUC	SUN1	PREDICTED: SUN domain-containing protein 3-like [Fragaria vesca subsp. vesca] [Fragaria vesca]	-	-	-	-	-	-	-
miR10518-z	Unigene0068519	515	532	-26.3	0.8297	UUUCUAACGCUUCCCUGU	|o||||||o|||||||ox	AGAGAUUGUGAAGGGAUC	At2g20050/At2g20040	PREDICTED: protein phosphatase 2C and cyclic nucleotide-binding/kinase domain-containing protein [Fragaria vesca subsp. vesca] [Fragaria vesca]	-	-	-	-	GO:0016020//membrane;GO:0044424//intracellular part	GO:0004672//protein kinase activity;GO:0004721//phosphoprotein phosphatase activity;GO:0019887//protein kinase regulator activity;GO:0032550//purine ribonucleoside binding;GO:0043169//cation binding	GO:0001932//regulation of protein phosphorylation
miR10518-z	Unigene0069795	4535	4552	-21.7	0.6845	UCUCUUAUACUUCCCGUG	|||||x|o|||||||xx|	AGAGAUUGUGAAGGGAUC	MED14	PREDICTED: mediator of RNA polymerase II transcription subunit 14 isoform X2 [Fragaria vesca subsp. vesca] [Fragaria vesca]	-	-	-	-	GO:0043234//protein complex	GO:0048037//cofactor binding	GO:0006355//regulation of transcription, DNA-templated
miR10518-z	Unigene0070144	35	52	-20.8	0.6753	UUUCUAACACUACCCUUA	|o|||||||||x||||xx	AGAGAUUGUGAAGGGAUC	RLM1B	PREDICTED: TMV resistance protein N-like [Fragaria vesca subsp. vesca] [Fragaria vesca]	-	-	-	-	-	-	-
miR10518-z	Unigene0070745	103	120	-19.2	0.6076	UCGAUAACACUUCUUUAG	||xx|||||||||oo|||	AGAGAUUGUGAAGGGAUC	--	--	-	-	-	-	-	-	-
miR10518-z	Unigene0072163	80	97	-20.3	0.6591	UAUCUAGCACUUUGCUAG	|x||||o|||||ox||||	AGAGAUUGUGAAGGGAUC	--	--	-	-	-	-	-	-	-
miR10518-z	Unigene0073943	878	895	-20.6	0.6519	UCUCCAACACUUCCUUCU	||||x|||||||||o|xx	AGAGAUUGUGAAGGGAUC	gel1	1,3-beta-glucanosyltransferase gel1 [Symbiodinium microadriaticum]	-	-	-	-	-	-	-
miR10518-z	Unigene0074709	322	339	-24.3	0.769	UCUCUACCGCUUUCCUAG	||||||x|o|||o|||||	AGAGAUUGUGAAGGGAUC	MS5	PREDICTED: protein POLLENLESS 3-LIKE 1-like [Juglans regia]	-	-	-	-	-	-	-
miR10518-z	Unigene0076379	116	133	-20	0.6431	ACUCUAAUACUUCACUUG	x||||||o|||||x||x|	AGAGAUUGUGAAGGGAUC	RPM1	PREDICTED: disease resistance protein RPM1-like [Prunus mume]	Organismal Systems	Environmental adaptation	ko04626//Plant-pathogen interaction	K13457	-	-	-
miR10518-z	Unigene0079472	333	350	-19.1	0.6161	CCUCUAAAACUUCCCAAA	x||||||x|||||||x|x	AGAGAUUGUGAAGGGAUC	--	hypothetical protein VITISV_009132 [Vitis vinifera]	-	-	-	-	-	-	-
miR1079-x	Unigene0001170	100	117	-19.2	0.6598	GUUUGGUUCGAGAAUGAC	|x||||||||||||xo|x	CUAACCAAGCUCUUCUUU	--	PREDICTED: uncharacterized protein LOC101298761 isoform X2 [Fragaria vesca subsp. vesca] [Fragaria vesca]	-	-	-	-	-	-	-
miR1079-x	Unigene0001758	1060	1077	-19.1	0.6609	GCUUGGGUCGAGAGGAAC	|x||||x||||||o|||x	CUAACCAAGCUCUUCUUU	--	DUF569 domain-containing protein [Cephalotus follicularis]	-	-	-	-	-	-	-
miR1079-x	Unigene0003266	818	835	-22.1	0.7621	GGUUAGUUCGAGGAGAAG	|o||x|||||||o||||o	CUAACCAAGCUCUUCUUU	--	--	-	-	-	-	-	-	-
miR1079-x	Unigene0003355	871	888	-19.1	0.6749	GGUAAGUUCGAGAAGAAC	|o|xx||||||||||||x	CUAACCAAGCUCUUCUUU	ALY3	PREDICTED: protein ALWAYS EARLY 3 [Fragaria vesca subsp. vesca] [Fragaria vesca]	-	-	-	-	-	-	-
miR1079-x	Unigene0003366	4608	4625	-20.3	0.7024	GCUUGGGUCGAGAAGGAG	|x||||x||||||||o|o	CUAACCAAGCUCUUCUUU	At2g28960	PREDICTED: probable LRR receptor-like serine/threonine-protein kinase At4g29180 [Fragaria vesca subsp. vesca] [Fragaria vesca]	-	-	-	-	-	-	-
miR1079-x	Unigene0004211	254	271	-20.5	0.7045	GAUUAGUUCGAGGAGAUA	||||x|||||||o|||x|	CUAACCAAGCUCUUCUUU	--	--	-	-	-	-	-	-	-
miR1079-x	Unigene0005873	1534	1551	-20.4	0.7059	GAGUGGCUCGAGAAGAGC	||x|||x|||||||||ox	CUAACCAAGCUCUUCUUU	PUB13	PREDICTED: U-box domain-containing protein 13-like [Fragaria vesca subsp. vesca] [Fragaria vesca]	-	-	-	-	-	GO:0003824//catalytic activity	GO:0032446//protein modification by small protein conjugation
miR1079-x	Unigene0005902	774	791	-22.1	0.7595	UAGUGGUUUGAGAAGAAG	x|x|||||o||||||||o	CUAACCAAGCUCUUCUUU	RSH3	Guanosine-3',5'-bis(Diphosphate) 3'-pyrophosphohydrolase isoform 2 [Theobroma cacao]	-	-	-	-	-	-	-
miR1079-x	Unigene0006505	1285	1302	-17.1	0.6042	GGUUCGUCCGAGAAGAAA	|o||x||x||||||||||	CUAACCAAGCUCUUCUUU	PAE12	PREDICTED: pectin acetylesterase 12-like [Fragaria vesca subsp. vesca] [Fragaria vesca]	-	-	-	-	-	-	-
miR1079-x	Unigene0007602	4011	4028	-17.7	0.6146	GAUUGGUACGAGAUCUAA	|||||||x|||||xxx||	CUAACCAAGCUCUUCUUU	At5g15080	PREDICTED: probable receptor-like protein kinase At5g15080 isoform X2 [Fragaria vesca subsp. vesca] [Fragaria vesca]	-	-	-	-	-	GO:0004672//protein kinase activity;GO:0032550//purine ribonucleoside binding	GO:0006464//cellular protein modification process;GO:0006796//phosphate-containing compound metabolic process
miR1079-x	Unigene0008308	929	946	-17.9	0.6325	CAUUGGUUCGAUAAGAUC	x||||||||||x||||xx	CUAACCAAGCUCUUCUUU	PSYR1	PREDICTED: receptor-like protein 2 [Fragaria vesca subsp. vesca] [Fragaria vesca]	-	-	-	-	-	-	-
miR1079-x	Unigene0008752	1426	1443	-19.9	0.691	CAGUGGUUCGAGUAGGAA	x|x|||||||||x||o||	CUAACCAAGCUCUUCUUU	--	--	-	-	-	-	-	-	-
miR1079-x	Unigene0009469	1311	1328	-17.8	0.6181	GAUUGUUUCGAGACAGAA	|||||x|||||||xxo||	CUAACCAAGCUCUUCUUU	--	--	-	-	-	-	-	-	-
miR1079-x	Unigene0009714	1076	1093	-23.5	0.8131	CAGUGGUUCGAGGAGGAA	x|x|||||||||o||o||	CUAACCAAGCUCUUCUUU	LON2	PREDICTED: lon protease homolog 2, peroxisomal [Fragaria vesca subsp. vesca] [Fragaria vesca]	-	-	-	-	-	-	-
miR1079-x	Unigene0009760	848	865	-18.9	0.6702	CAUUCGUUCGAGGAGAAA	x|||x|||||||o|||||	CUAACCAAGCUCUUCUUU	--	--	-	-	-	-	-	-	-
miR1079-x	Unigene0010225	1845	1862	-17.9	0.613	GAUUGGUACGAGAUCAUA	|||||||x|||||xx|x|	CUAACCAAGCUCUUCUUU	SWEET5	PREDICTED: bidirectional sugar transporter SWEET17-like [Pyrus x bretschneideri]	-	-	-	-	-	-	-
miR1079-x	Unigene0010419	3617	3634	-18.9	0.6473	GAGUGGUUCGAAGAGAAG	||x||||||||xo||||o	CUAACCAAGCUCUUCUUU	MED33A	PREDICTED: mediator of RNA polymerase II transcription subunit 33A-like [Fragaria vesca subsp. vesca] [Fragaria vesca]	-	-	-	-	-	-	-
miR1079-x	Unigene0010781	222	239	-18.9	0.654	GGUUUGUUUGAGAAGAAC	|o||x|||o||||||||x	CUAACCAAGCUCUUCUUU	--	PREDICTED: WAS/WASL-interacting protein family member 1-like isoform X1 [Gossypium hirsutum]	-	-	-	-	-	-	-
miR1079-x	Unigene0010858	118	135	-24	0.8541	GUGUGGUUCGAGAAGAGG	|xx|||||||||||||oo	CUAACCAAGCUCUUCUUU	CHUP1	PREDICTED: protein CHUP1, chloroplastic [Fragaria vesca subsp. vesca] [Fragaria vesca]	-	-	-	-	GO:0009527//plastid outer membrane	-	GO:0006091//generation of precursor metabolites and energy;GO:0006355//regulation of transcription, DNA-templated;GO:0009658//chloroplast organization;GO:0009668//plastid membrane organization;GO:0031399//regulation of protein modification process;GO:0043623//cellular protein complex assembly
miR1079-x	Unigene0011129	11802	11819	-19.6	0.6759	GAUUGGUUAGACGAGAAA	||||||||x||xo|||||	CUAACCAAGCUCUUCUUU	Pol	DUF1162 domain-containing protein/Chorein_N domain-containing protein [Cephalotus follicularis]	-	-	-	-	-	-	-
miR1079-x	Unigene0011523	4069	4086	-24.4	0.8472	UUUUGGUUCGAGAAGGAG	xx|||||||||||||o|o	CUAACCAAGCUCUUCUUU	GB210	PREDICTED: nuclear pore complex protein GP210 [Fragaria vesca subsp. vesca] [Fragaria vesca]	Genetic Information Processing	Translation	ko03013//RNA transport	K14314	-	-	-
miR1079-x	Unigene0011884	2253	2270	-22.2	0.7655	GACUGGUUUGAGAAGGAA	||x|||||o||||||o||	CUAACCAAGCUCUUCUUU	AOC4	PREDICTED: allene oxide cyclase 3, chloroplastic-like [Fragaria vesca subsp. vesca] [Fragaria vesca]	Metabolism;Metabolism;Metabolism	Global and overview maps;Global and overview maps;Lipid metabolism	ko01100//Metabolic pathways;ko01110//Biosynthesis of secondary metabolites;ko00592//alpha-Linolenic acid metabolism	K10525;K10525;K10525	GO:0009536//plastid	GO:0003824//catalytic activity	-
miR1079-x	Unigene0012367	676	693	-22	0.7801	CUUUGGUUUGAGAAGAAA	xx||||||o|||||||||	CUAACCAAGCUCUUCUUU	--	--	-	-	-	-	-	-	-
miR1079-x	Unigene0013379	1152	1169	-20.4	0.7034	GAUUGGUUCGACGAAAAA	|||||||||||xo|x|||	CUAACCAAGCUCUUCUUU	Pol	PREDICTED: LINE-1 retrotransposable element ORF2 protein [Cucumis melo]	-	-	-	-	-	-	-
miR1079-x	Unigene0015058	233	250	-16.9	0.6014	GAUAGGUUCGACAAGAAC	|||x|||||||x|||||x	CUAACCAAGCUCUUCUUU	SF3B4	PREDICTED: spliceosome-associated protein 49 [Fragaria vesca subsp. vesca] [Fragaria vesca]	Genetic Information Processing	Transcription	ko03040//Spliceosome	K12831	-	-	-
miR1079-x	Unigene0016080	24	41	-21.1	0.7251	GUUUGGUUGGAGAAGAAG	|x||||||x||||||||o	CUAACCAAGCUCUUCUUU	--	--	-	-	-	-	-	-	-
miR1079-x	Unigene0016510	2091	2108	-19.2	0.6598	UAUUGGUUUGAGCAGGAA	x|||||||o|||x||o||	CUAACCAAGCUCUUCUUU	BGAL9	PREDICTED: beta-galactosidase 9 [Fragaria vesca subsp. vesca] [Fragaria vesca]	-	-	-	-	GO:0005576//extracellular region;GO:0005618//cell wall;GO:0031090//organelle membrane;GO:0043231//intracellular membrane-bounded organelle	GO:0005488//binding;GO:0015925//galactosidase activity	GO:0044238//primary metabolic process
miR1079-x	Unigene0016585	1201	1218	-18.3	0.6289	GAUUGGUUGGACAAGGAA	||||||||x||x|||o||	CUAACCAAGCUCUUCUUU	Rprd1b	PREDICTED: regulation of nuclear pre-mRNA domain-containing protein 2-like isoform X2 [Fragaria vesca subsp. vesca] [Fragaria vesca]	-	-	-	-	-	-	-
miR1079-x	Unigene0016851	55	72	-21.9	0.7604	GAUUGGUUCGAGAUUUAA	|||||||||||||xxx||	CUAACCAAGCUCUUCUUU	--	--	-	-	-	-	-	-	-
miR1079-x	Unigene0017653	942	959	-25	0.8803	UGUUGGUUCGAGAAGGGA	xo|||||||||||||oo|	CUAACCAAGCUCUUCUUU	manA	PREDICTED: alpha-mannosidase isoform X1 [Fragaria vesca subsp. vesca] [Fragaria vesca]	Metabolism	Glycan biosynthesis and metabolism	ko00511//Other glycan degradation	K01191	-	GO:0015923//mannosidase activity;GO:0046914//transition metal ion binding	GO:0019318//hexose metabolic process
miR1079-x	Unigene0017810	3465	3482	-19.3	0.6678	GAGUGGUUCGAGAGACAA	||x||||||||||oxx||	CUAACCAAGCUCUUCUUU	kinY	Serine/threonine-protein kinase PAK 6 [Morus notabilis]	-	-	-	-	-	GO:0004672//protein kinase activity	GO:0006796//phosphate-containing compound metabolic process
miR1079-x	Unigene0018746	389	406	-25.2	0.8873	AGUUGGUUCGAGAAGAAU	xo|||||||||||||||x	CUAACCAAGCUCUUCUUU	IDE	PREDICTED: insulin-degrading enzyme isoform X2 [Fragaria vesca subsp. vesca] [Fragaria vesca]	-	-	-	-	-	GO:0004175//endopeptidase activity;GO:0043169//cation binding	GO:0019538//protein metabolic process
miR1079-x	Unigene0018746	2220	2237	-22	0.7586	CAUUGGUUCGACGAGGAA	x||||||||||xo||o||	CUAACCAAGCUCUUCUUU	IDE	PREDICTED: insulin-degrading enzyme isoform X2 [Fragaria vesca subsp. vesca] [Fragaria vesca]	-	-	-	-	-	GO:0004175//endopeptidase activity;GO:0043169//cation binding	GO:0019538//protein metabolic process
miR1079-x	Unigene0019009	607	624	-24	0.8304	GAUUGGUUUGAGAAGUGU	||||||||o||||||xox	CUAACCAAGCUCUUCUUU	At1g58390	PREDICTED: probable disease resistance RPP8-like protein 2 [Fragaria vesca subsp. vesca] [Fragaria vesca]	-	-	-	-	-	-	-
miR1079-x	Unigene0019088	1639	1656	-18.6	0.637	GAAGGGUUCGAGAACAAA	||xx||||||||||x|||	CUAACCAAGCUCUUCUUU	EDM2	PREDICTED: protein ENHANCED DOWNY MILDEW 2-like isoform X1 [Fragaria vesca subsp. vesca] [Fragaria vesca]	-	-	-	-	-	-	-
miR1079-x	Unigene0019609	4363	4380	-19	0.6574	GGUAGGUUCGAGUAGACA	|o|x||||||||x|||x|	CUAACCAAGCUCUUCUUU	ARF19	PREDICTED: auxin response factor 19-like [Fragaria vesca subsp. vesca] [Fragaria vesca]	Environmental Information Processing	Signal transduction	ko04075//Plant hormone signal transduction	K14486	GO:0043231//intracellular membrane-bounded organelle	GO:0005515//protein binding	GO:0009755//hormone-mediated signaling pathway;GO:0010468//regulation of gene expression;GO:0034645//cellular macromolecule biosynthetic process
miR1079-x	Unigene0019665	265	282	-17.4	0.6148	UUUUGGUUUGAGACGAAA	xx||||||o||||x||||	CUAACCAAGCUCUUCUUU	rps12-B	PREDICTED: 30S ribosomal protein S12, chloroplastic-like [Ziziphus jujuba]	Genetic Information Processing	Translation	ko03010//Ribosome	K02992	GO:0009536//plastid;GO:0044391//ribosomal subunit	GO:0003723//RNA binding;GO:0005198//structural molecule activity	GO:0010467//gene expression
miR1079-x	Unigene0021478	38	55	-18.7	0.6561	AAUUGGUUGGAGAAAGAA	x|||||||x|||||xo||	CUAACCAAGCUCUUCUUU	--	--	-	-	-	-	-	-	-
miR1079-x	Unigene0023513	949	966	-19.1	0.6749	GAUCGGUUGGAGAGGGAA	|||x||||x||||o|o||	CUAACCAAGCUCUUCUUU	CLE25	PREDICTED: CLAVATA3/ESR (CLE)-related protein 25 [Prunus mume]	-	-	-	-	-	-	-
miR1079-x	Unigene0023514	957	974	-19.1	0.6749	GAUCGGUUGGAGAGGGAA	|||x||||x||||o|o||	CUAACCAAGCUCUUCUUU	CLE25	PREDICTED: CLAVATA3/ESR (CLE)-related protein 25 [Prunus mume]	-	-	-	-	-	-	-
miR1079-x	Unigene0024927	312	329	-19	0.6507	GAUUUGUUCGAGGAAGAA	||||x|||||||o|xo||	CUAACCAAGCUCUUCUUU	--	--	-	-	-	-	-	-	-
miR1079-x	Unigene0025203	409	426	-17.9	0.6303	GGUUAGUGCGAGAAGAAA	|o||x||x||||||||||	CUAACCAAGCUCUUCUUU	--	--	-	-	-	-	-	-	-
miR1079-x	Unigene0025306	133	150	-22.1	0.7809	GAAGGGUUCGAGAAGGUA	||xx|||||||||||ox|	CUAACCAAGCUCUUCUUU	--	--	-	-	-	-	-	-	-
miR1079-x	Unigene0026343	834	851	-23.2	0.8028	GAGAGGUUCGAGAGGAAG	||xx|||||||||o|||o	CUAACCAAGCUCUUCUUU	PARC	PREDICTED: probable glutathione S-transferase isoform X3 [Pyrus x bretschneideri]	Metabolism;Metabolism	Global and overview maps;Metabolism of other amino acids	ko01100//Metabolic pathways;ko00480//Glutathione metabolism	K00799;K00799	-	-	-
miR1079-x	Unigene0026892	66	83	-18.3	0.6332	GGUUGGUACGAGAAUAUA	|o|||||x||||||x|x|	CUAACCAAGCUCUUCUUU	--	--	-	-	-	-	-	-	-
miR1079-x	Unigene0027767	1642	1659	-19.6	0.6901	GACUGGUUGGAGGAGGAA	||x|||||x|||o||o||	CUAACCAAGCUCUUCUUU	IQD31	PREDICTED: protein IQ-DOMAIN 31-like isoform X2 [Fragaria vesca subsp. vesca] [Fragaria vesca]	-	-	-	-	-	-	-
miR1079-x	Unigene0028349	632	649	-18.3	0.6512	UGUUUGUUCGAGAAGAAU	xo||x||||||||||||x	CUAACCAAGCUCUUCUUU	--	--	-	-	-	-	-	-	-
miR1079-x	Unigene0028611	936	953	-22.8	0.7917	GAAGGGUUCGAGAAGAUA	||xx||||||||||||x|	CUAACCAAGCUCUUCUUU	--	--	-	-	-	-	-	-	-
miR1079-x	Unigene0029045	1521	1538	-22.5	0.7759	GAGUGGUUCGAGAAGUGU	||x||||||||||||xox	CUAACCAAGCUCUUCUUU	CYP93A1	PREDICTED: cytochrome P450 93A3-like [Fragaria vesca subsp. vesca] [Fragaria vesca]	-	-	-	-	-	GO:0016491//oxidoreductase activity;GO:0046906//tetrapyrrole binding;GO:0046914//transition metal ion binding	GO:0044710//single-organism metabolic process
miR1079-x	Unigene0029459	203	220	-17.9	0.6151	GAUUGGUGCGACAAGAAC	|||||||x|||x|||||x	CUAACCAAGCUCUUCUUU	At4g08850	PREDICTED: probable leucine-rich repeat receptor-like protein kinase At1g35710 [Fragaria vesca subsp. vesca] [Fragaria vesca]	-	-	-	-	-	-	-
miR1079-x	Unigene0030401	490	507	-20.5	0.7045	GAUUAGUUCGAGGAGAUA	||||x|||||||o|||x|	CUAACCAAGCUCUUCUUU	--	--	-	-	-	-	-	-	-
miR1079-x	Unigene0030402	339	356	-20.5	0.7045	GAUUAGUUCGAGGAGAUA	||||x|||||||o|||x|	CUAACCAAGCUCUUCUUU	--	--	-	-	-	-	-	-	-
miR1079-x	Unigene0030412	286	303	-22.7	0.805	GAUUGGAACGAGAGGAAG	||||||xx|||||o|||o	CUAACCAAGCUCUUCUUU	--	--	-	-	-	-	-	-	-
miR1079-x	Unigene0030525	348	365	-22.3	0.7825	AAUUGGUUGGAGAAGAGA	x|||||||x|||||||o|	CUAACCAAGCUCUUCUUU	--	AT3G14280 [Arabidopsis thaliana]	-	-	-	-	-	-	-
miR1079-x	Unigene0032641	1357	1374	-18	0.6207	GAUUGGUUCGAAUCGAAC	|||||||||||xxx|||x	CUAACCAAGCUCUUCUUU	TOR	PREDICTED: serine/threonine-protein kinase TOR isoform X2 [Pyrus x bretschneideri]	Cellular Processes	Transport and catabolism	ko04136//Autophagy - other eukaryotes	K07203	-	-	-
miR1079-x	Unigene0033424	867	884	-18.1	0.6263	GAUUUGAUCGAGGAGAAG	||||x|x|||||o||||o	CUAACCAAGCUCUUCUUU	EXO	PREDICTED: protein EXORDIUM-like [Fragaria vesca subsp. vesca] [Fragaria vesca]	-	-	-	-	-	-	-
miR1079-x	Unigene0033807	18	35	-22.6	0.7958	GCGUGGUUCGAGAAGACG	|xx|||||||||||||xo	CUAACCAAGCUCUUCUUU	BEE3	PREDICTED: transcription factor BEE 3 [Fragaria vesca subsp. vesca] [Fragaria vesca]	-	-	-	-	-	-	-
miR1079-x	Unigene0034884	671	688	-23.6	0.8082	GAUUGGUUCGAGAUGGAU	|||||||||||||x|o|x	CUAACCAAGCUCUUCUUU	--	DUF761 domain protein [Medicago truncatula]	-	-	-	-	-	-	-
miR1079-x	Unigene0035293	475	492	-18.6	0.6572	GGUUCGUUGGAGAGGAAA	|o||x|||x||||o||||	CUAACCAAGCUCUUCUUU	RPL34	PREDICTED: 60S ribosomal protein L34 [Fragaria vesca subsp. vesca] [Fragaria vesca]	Genetic Information Processing	Translation	ko03010//Ribosome	K02915	GO:0030529//intracellular ribonucleoprotein complex	-	GO:0010467//gene expression
miR1079-x	Unigene0036025	433	450	-18.5	0.6379	GUUAGGUUCGAGGUGAAA	|x|x||||||||ox||||	CUAACCAAGCUCUUCUUU	--	--	-	-	-	-	-	-	-
miR1079-x	Unigene0036081	677	694	-19.9	0.6886	GAUCGGUUCGAGAAACAG	|||x||||||||||xx|o	CUAACCAAGCUCUUCUUU	CPP1	PREDICTED: protein CHAPERONE-LIKE PROTEIN OF POR1, chloroplastic [Pyrus x bretschneideri]	-	-	-	-	GO:0009526//plastid envelope	-	GO:0016265//death
miR1079-x	Unigene0036162	675	692	-22.6	0.7793	GUUGGGUUCGAGAGGAGA	|x|x|||||||||o||o|	CUAACCAAGCUCUUCUUU	NRPB3	PREDICTED: DNA-directed RNA polymerases II, IV and V subunit 3 [Fragaria vesca subsp. vesca] [Fragaria vesca]	Genetic Information Processing	Transcription	ko03020//RNA polymerase	K03011	-	GO:0005515//protein binding;GO:0034062//RNA polymerase activity	GO:0034645//cellular macromolecule biosynthetic process
miR1079-x	Unigene0036855	1269	1286	-23.5	0.8363	GGUUGGGUCGAGAGGAAG	|o||||x||||||o|||o	CUAACCAAGCUCUUCUUU	COR413PM2	PREDICTED: cold-regulated 413 plasma membrane protein 2-like [Jatropha curcas]	-	-	-	-	GO:0031090//organelle membrane;GO:0031224//intrinsic component of membrane	-	-
miR1079-x	Unigene0037079	698	715	-19.7	0.6793	GAAUAGUUCGAGAAGAGA	||x|x|||||||||||o|	CUAACCAAGCUCUUCUUU	At1g10890	Ribosomal protein S7 [Medicago truncatula]	-	-	-	-	-	-	-
miR1079-x	Unigene0037563	1165	1182	-20.4	0.7059	GGUUGCUUCGAGAAGAUG	|o|||x||||||||||xo	CUAACCAAGCUCUUCUUU	--	--	-	-	-	-	-	-	-
miR1079-x	Unigene0037564	710	727	-20.4	0.7059	GGUUGCUUCGAGAAGAUG	|o|||x||||||||||xo	CUAACCAAGCUCUUCUUU	--	--	-	-	-	-	-	-	-
miR1079-x	Unigene0037577	1501	1518	-24.4	0.8592	GGUUGGUUGGAGAAGAAG	|o||||||x||||||||o	CUAACCAAGCUCUUCUUU	ACR4	PREDICTED: serine/threonine-protein kinase-like protein ACR4 [Fragaria vesca subsp. vesca] [Fragaria vesca]	-	-	-	-	GO:0031224//intrinsic component of membrane	GO:0004672//protein kinase activity;GO:0032550//purine ribonucleoside binding	GO:0006464//cellular protein modification process;GO:0006796//phosphate-containing compound metabolic process;GO:0009692//ethylene metabolic process;GO:0009888//tissue development;GO:0010646//regulation of cell communication;GO:0022610//biological adhesion
miR1079-x	Unigene0037879	1749	1766	-17.6	0.6219	GAUGGGUUCGACAAGAGG	|||x|||||||x||||oo	CUAACCAAGCUCUUCUUU	--	PREDICTED: disease resistance protein RPM1-like [Prunus mume]	Organismal Systems	Environmental adaptation	ko04626//Plant-pathogen interaction	K13457	-	-	-
miR1079-x	Unigene0038226	1620	1637	-17.4	0.6105	GUUUGGAUCGAGGAGUAA	|x||||x|||||o||x||	CUAACCAAGCUCUUCUUU	IDD4	PREDICTED: protein indeterminate-domain 4, chloroplastic-like [Fragaria vesca subsp. vesca] [Fragaria vesca]	-	-	-	-	-	-	GO:0009987//cellular process
miR1079-x	Unigene0039022	788	805	-18	0.6164	GGUAGUUUCGAGAAGAAA	|o|x|x||||||||||||	CUAACCAAGCUCUUCUUU	--	DUF1645 domain-containing protein, partial [Cephalotus follicularis]	-	-	-	-	-	-	-
miR1079-x	Unigene0039100	28	45	-22.9	0.7951	AGUUGGUUCGAGAGGUAA	xo|||||||||||o|x||	CUAACCAAGCUCUUCUUU	HI_0077	Ferritin/ribonucleotide reductase-like protein [Cynara cardunculus var. scolymus] [Cynara cardunculus]	-	-	-	-	-	-	-
miR1079-x	Unigene0039642	1160	1177	-21.4	0.7405	GUCUGGUUCGAGAAGUCA	|xx||||||||||||xx|	CUAACCAAGCUCUUCUUU	CPN60-1	PREDICTED: chaperonin CPN60-2, mitochondrial-like [Fragaria vesca subsp. vesca] [Fragaria vesca]	Genetic Information Processing	Folding, sorting and degradation	ko03018//RNA degradation	K04077	GO:0044424//intracellular part	GO:0032550//purine ribonucleoside binding	GO:0006457//protein folding
miR1079-x	Unigene0040228	2745	2762	-17.9	0.6151	AAUUCGUUCGAGAAGAUU	x|||x|||||||||||xx	CUAACCAAGCUCUUCUUU	PGDH2	PREDICTED: D-3-phosphoglycerate dehydrogenase 2, chloroplastic [Fragaria vesca subsp. vesca] [Fragaria vesca]	Metabolism;Metabolism;Metabolism;Metabolism;Metabolism;Metabolism	Global and overview maps;Global and overview maps;Global and overview maps;Global and overview maps;Amino acid metabolism;Amino acid metabolism	ko01100//Metabolic pathways;ko01110//Biosynthesis of secondary metabolites;ko01200//Carbon metabolism;ko01230//Biosynthesis of amino acids;ko00270//Cysteine and methionine metabolism;ko00260//Glycine, serine and threonine metabolism	K00058;K00058;K00058;K00058;K00058;K00058	-	GO:0000166//nucleotide binding;GO:0016614//oxidoreductase activity, acting on CH-OH group of donors;GO:0031406//carboxylic acid binding	GO:0006563//L-serine metabolic process
miR1079-x	Unigene0040465	784	801	-21.3	0.7474	AAUUGGUUUGAGAAGUGA	x|||||||o||||||xo|	CUAACCAAGCUCUUCUUU	--	--	-	-	-	-	-	-	-
miR1079-x	Unigene0040706	947	964	-19	0.6714	GAAUGGAUCGAGAGGAAC	||x|||x||||||o|||x	CUAACCAAGCUCUUCUUU	pgap3	PREDICTED: post-GPI attachment to proteins factor 3 [Fragaria vesca subsp. vesca] [Fragaria vesca]	-	-	-	-	-	-	-
miR1079-x	Unigene0040711	212	229	-21.2	0.7465	AGUUGGGUCGAGAGGAAA	xo||||x||||||o||||	CUAACCAAGCUCUUCUUU	--	--	-	-	-	-	-	-	-
miR1079-x	Unigene0040881	167	184	-18	0.6316	GAUAGAUUCGAGAAGAAG	|||x|x|||||||||||o	CUAACCAAGCUCUUCUUU	--	--	-	-	-	-	-	-	-
miR1079-x	Unigene0040943	1664	1681	-20.4	0.7059	GAUUGUUUCGAGGAGGUA	|||||x||||||o||ox|	CUAACCAAGCUCUUCUUU	NRPE5A	PREDICTED: DNA-directed RNA polymerase V subunit 5A-like [Fragaria vesca subsp. vesca] [Fragaria vesca]	Genetic Information Processing	Transcription	ko03020//RNA polymerase	K03013	GO:0043231//intracellular membrane-bounded organelle	GO:0034062//RNA polymerase activity	GO:0034645//cellular macromolecule biosynthetic process
miR1079-x	Unigene0041256	229	246	-18.1	0.6373	GAUUGGUUUGAGUCUAAA	||||||||o|||xxx|||	CUAACCAAGCUCUUCUUU	BB	PREDICTED: E3 ubiquitin ligase BIG BROTHER [Fragaria vesca subsp. vesca] [Fragaria vesca]	-	-	-	-	-	-	-
miR1079-x	Unigene0041288	2061	2078	-21.1	0.7301	GAAUGGUUCGAGUAGGAG	||x|||||||||x||o|o	CUAACCAAGCUCUUCUUU	PXL2	PREDICTED: leucine-rich repeat receptor-like protein kinase PXL2 [Fragaria vesca subsp. vesca] [Fragaria vesca]	-	-	-	-	GO:0031224//intrinsic component of membrane	GO:0004702//receptor signaling protein serine/threonine kinase activity;GO:0016628//oxidoreductase activity, acting on the CH-CH group of donors, NAD or NADP as acceptor;GO:0032550//purine ribonucleoside binding	GO:0006464//cellular protein modification process;GO:0006796//phosphate-containing compound metabolic process;GO:0044710//single-organism metabolic process
miR1079-x	Unigene0041703	1730	1747	-23.5	0.8048	GAGUGGUUCGAGAAGGCC	||x||||||||||||oxx	CUAACCAAGCUCUUCUUU	--	--	-	-	-	-	-	-	-
miR1079-x	Unigene0042270	837	854	-22.3	0.7637	AAUUGGUUGGAGGAGAAG	x|||||||x|||o||||o	CUAACCAAGCUCUUCUUU	eIF3-S10	PREDICTED: uncharacterized protein LOC101305340 isoform X1 [Fragaria vesca subsp. vesca] [Fragaria vesca]	-	-	-	-	-	-	-
miR1079-x	Unigene0042661	247	264	-18	0.6338	AGUUGGUUCGAAAAGACA	xo|||||||||x||||x|	CUAACCAAGCUCUUCUUU	MTERF3	PREDICTED: transcription termination factor MTERF4, chloroplastic [Malus domestica]	-	-	-	-	GO:0043231//intracellular membrane-bounded organelle	-	GO:0010468//regulation of gene expression
miR1079-x	Unigene0042762	1152	1169	-28.6	0.9862	GAUUGGUUCGAGGAGAGC	||||||||||||o|||ox	CUAACCAAGCUCUUCUUU	Ahsa1	PREDICTED: activator of 90 kDa heat shock protein ATPase homolog [Fragaria vesca subsp. vesca] [Fragaria vesca]	-	-	-	-	GO:0044444//cytoplasmic part	GO:0005515//protein binding	GO:0000302//response to reactive oxygen species;GO:0009642//response to light intensity;GO:0033554//cellular response to stress;GO:0043462//regulation of ATPase activity;GO:0044267//cellular protein metabolic process
miR1079-x	Unigene0044237	453	470	-17.5	0.6162	GGUCAGUUCGAGAAGUAA	|o|xx||||||||||x||	CUAACCAAGCUCUUCUUU	At1g13580	PREDICTED: LAG1 longevity assurance homolog 3-like [Fragaria vesca subsp. vesca] [Fragaria vesca]	Metabolism;Metabolism	Global and overview maps;Lipid metabolism	ko01100//Metabolic pathways;ko00600//Sphingolipid metabolism	K04710;K04710	-	-	-
miR1079-x	Unigene0044447	1200	1217	-18.1	0.6263	GAGUGGGUCGAGAAGUUA	||x|||x||||||||xx|	CUAACCAAGCUCUUCUUU	At4g29530	PREDICTED: inorganic pyrophosphatase 3 [Fragaria vesca subsp. vesca] [Fragaria vesca]	Metabolism;Metabolism	Global and overview maps;Metabolism of cofactors and vitamins	ko01100//Metabolic pathways;ko00750//Vitamin B6 metabolism	K13248;K13248	-	GO:0016791//phosphatase activity;GO:0043169//cation binding	GO:0006796//phosphate-containing compound metabolic process;GO:0051259//protein oligomerization
miR1079-x	Unigene0045046	1100	1117	-17.3	0.6007	UAUUGGAUCGAGAACGAA	x|||||x|||||||xo||	CUAACCAAGCUCUUCUUU	PRMT1	PREDICTED: probable protein arginine N-methyltransferase 1 [Fragaria vesca subsp. vesca] [Fragaria vesca]	-	-	-	-	-	-	-
miR1079-x	Unigene0045092	1156	1173	-19.7	0.677	GUUUAGUUCGAGAAGGAG	|x||x||||||||||o|o	CUAACCAAGCUCUUCUUU	SPE2	PREDICTED: arginine decarboxylase-like [Fragaria vesca subsp. vesca] [Fragaria vesca]	Metabolism;Metabolism	Global and overview maps;Amino acid metabolism	ko01100//Metabolic pathways;ko00330//Arginine and proline metabolism	K01583;K01583	-	GO:0016831//carboxy-lyase activity	GO:0006525//arginine metabolic process;GO:0006596//polyamine biosynthetic process
miR1079-x	Unigene0045142	274	291	-18.3	0.6332	GAUUGGCUCGAGAUUAAG	||||||x||||||xx||o	CUAACCAAGCUCUUCUUU	--	S-adenosyl-L-methionine-dependent methyltransferase [Arabidopsis thaliana]	-	-	-	-	-	GO:0003824//catalytic activity	GO:0008152//metabolic process
miR1079-x	Unigene0045614	1545	1562	-22.5	0.7759	GAGUGGUUCGAGAAGUGU	||x||||||||||||xox	CUAACCAAGCUCUUCUUU	CYP93A1	PREDICTED: cytochrome P450 93A2-like [Fragaria vesca subsp. vesca] [Fragaria vesca]	-	-	-	-	-	GO:0016491//oxidoreductase activity;GO:0046906//tetrapyrrole binding;GO:0046914//transition metal ion binding	GO:0044710//single-organism metabolic process
miR1079-x	Unigene0047682	1555	1572	-19.1	0.6749	GAUUGGUUCGAUAAUAGA	|||||||||||x||x|o|	CUAACCAAGCUCUUCUUU	WAK3	PREDICTED: cyclic nucleotide-gated ion channel 1-like [Prunus mume]	-	-	-	-	-	-	-
miR1079-x	Unigene0048472	688	705	-18.3	0.631	GUUUGGGUCGAGAAGCAC	|x||||x||||||||x|x	CUAACCAAGCUCUUCUUU	At4g31390	PREDICTED: uncharacterized aarF domain-containing protein kinase At4g31390, chloroplastic isoform X1 [Fragaria vesca subsp. vesca] [Fragaria vesca]	-	-	-	-	GO:0044434//chloroplast part	GO:0016301//kinase activity;GO:0032550//purine ribonucleoside binding	GO:0006464//cellular protein modification process;GO:0006787//porphyrin-containing compound catabolic process;GO:0006796//phosphate-containing compound metabolic process;GO:0006979//response to oxidative stress
miR1079-x	Unigene0049276	1494	1511	-22.6	0.793	GGUUGGAGCGAGGAGAAA	|o||||xx||||o|||||	CUAACCAAGCUCUUCUUU	--	PREDICTED: uncharacterized protein LOC103337574 [Prunus mume]	-	-	-	-	-	-	-
miR1079-x	Unigene0049310	1278	1295	-18.9	0.654	GAGUCGUUCGAGAGGAGA	||x|x||||||||o||o|	CUAACCAAGCUCUUCUUU	--	--	-	-	-	-	-	-	-
miR1079-x	Unigene0049933	1469	1486	-24.5	0.8657	UGAUGGUUCGAGAAGAAG	xox||||||||||||||o	CUAACCAAGCUCUUCUUU	BASS3	PREDICTED: probable sodium/metabolite cotransporter BASS3, chloroplastic [Fragaria vesca subsp. vesca] [Fragaria vesca]	-	-	-	-	-	-	-
miR1079-x	Unigene0050838	940	957	-18.2	0.6233	GAGUGGUUUGAGUAGAAC	||x|||||o|||x||||x	CUAACCAAGCUCUUCUUU	NET2D	PREDICTED: protein NETWORKED 2D [Fragaria vesca subsp. vesca] [Fragaria vesca]	-	-	-	-	-	-	-
miR1079-x	Unigene0051005	468	485	-22.1	0.7595	GGUUCGUUCGAGAAGAGG	|o||x|||||||||||oo	CUAACCAAGCUCUUCUUU	PYM	PREDICTED: protein POLYCHOME-like [Fragaria vesca subsp. vesca] [Fragaria vesca]	-	-	-	-	-	-	-
miR1079-x	Unigene0051547	1019	1036	-19	0.6738	GAUUCGUUCGAGAAGUUC	||||x||||||||||xxx	CUAACCAAGCUCUUCUUU	At5g24010	PREDICTED: probable receptor-like protein kinase At5g24010 [Pyrus x bretschneideri]	-	-	-	-	-	-	-
miR1079-x	Unigene0051714	1864	1881	-19.8	0.6851	GGUGGUUUCGAGAGGAAA	|o|x|x|||||||o||||	CUAACCAAGCUCUUCUUU	--	Cation-transporting ATPase 4 [Gossypium arboreum]	-	-	-	-	-	-	-
miR1079-x	Unigene0052111	719	736	-18.3	0.631	GGUUGGAUCGAGAAUAAC	|o||||x|||||||x||x	CUAACCAAGCUCUUCUUU	HGSNAT	PREDICTED: heparan-alpha-glucosaminide N-acetyltransferase-like isoform X1 [Fragaria vesca subsp. vesca] [Fragaria vesca]	Metabolism;Metabolism	Global and overview maps;Glycan biosynthesis and metabolism	ko01100//Metabolic pathways;ko00531//Glycosaminoglycan degradation	K10532;K10532	-	-	-
miR1079-x	Unigene0052113	44	61	-18.3	0.631	GGUUGGAUCGAGAAUAAC	|o||||x|||||||x||x	CUAACCAAGCUCUUCUUU	--	PREDICTED: heparan-alpha-glucosaminide N-acetyltransferase-like isoform X3 [Malus domestica]	Metabolism;Metabolism	Global and overview maps;Glycan biosynthesis and metabolism	ko01100//Metabolic pathways;ko00531//Glycosaminoglycan degradation	K10532;K10532	-	-	-
miR1079-x	Unigene0052946	767	784	-20.9	0.7207	CAUUGGUUCGAGAGUGAA	x||||||||||||oxo||	CUAACCAAGCUCUUCUUU	--	ATS3 domain-containing protein [Cephalotus follicularis]	-	-	-	-	-	-	-
miR1079-x	Unigene0053212	1220	1237	-20	0.692	GACGGGUUCGAGACGAGA	||xx|||||||||x||o|	CUAACCAAGCUCUUCUUU	FKBP42	PREDICTED: peptidyl-prolyl cis-trans isomerase FKBP42 [Fragaria vesca subsp. vesca] [Fragaria vesca]	-	-	-	-	GO:0031090//organelle membrane;GO:0031224//intrinsic component of membrane;GO:0043231//intracellular membrane-bounded organelle	GO:0005515//protein binding;GO:0016859//cis-trans isomerase activity	GO:0009755//hormone-mediated signaling pathway;GO:0016192//vesicle-mediated transport;GO:0030243//cellulose metabolic process;GO:0044267//cellular protein metabolic process;GO:0048827//phyllome development
miR1079-x	Unigene0053918	309	326	-17.7	0.6082	GGUUAGUUCGAGAACGAA	|o||x|||||||||xo||	CUAACCAAGCUCUUCUUU	AAO	ascorbate oxidase, partial [Rosa roxburghii]	Metabolism;Metabolism	Global and overview maps;Carbohydrate metabolism	ko01100//Metabolic pathways;ko00053//Ascorbate and aldarate metabolism	K00423;K00423	-	-	-
miR1079-x	Unigene0054317	2483	2500	-19.9	0.6862	GUUUGGUUUGAGAAGUAG	|x||||||o||||||x|o	CUAACCAAGCUCUUCUUU	At5g58480	PREDICTED: glucan endo-1,3-beta-glucosidase 9 [Fragaria vesca subsp. vesca] [Fragaria vesca]	-	-	-	-	GO:0030312//external encapsulating structure;GO:0031225//anchored component of membrane	GO:0008422//beta-glucosidase activity	GO:0006950//response to stress;GO:0009755//hormone-mediated signaling pathway;GO:0044238//primary metabolic process;GO:0051301//cell division
miR1079-x	Unigene0054581	597	614	-17.5	0.6055	GUUUGGUUCGAGACAACA	|x|||||||||||xx|x|	CUAACCAAGCUCUUCUUU	FAS1	PREDICTED: chromatin assembly factor 1 subunit FAS1 [Fragaria vesca subsp. vesca] [Fragaria vesca]	-	-	-	-	-	-	-
miR1079-x	Unigene0054625	1522	1539	-18.7	0.6448	GGAUGGUUCGAGAAUCAA	|ox|||||||||||xx||	CUAACCAAGCUCUUCUUU	WRKY53	PREDICTED: probable WRKY transcription factor 53 [Fragaria vesca subsp. vesca] [Fragaria vesca]	-	-	-	-	-	-	-
miR1079-x	Unigene0054966	846	863	-23.2	0.7973	GAAUGGUUCGAGGAGACG	||x|||||||||o|||xo	CUAACCAAGCUCUUCUUU	CYCH1-1	PREDICTED: cyclin-H1-1 [Fragaria vesca subsp. vesca] [Fragaria vesca]	Genetic Information Processing;Genetic Information Processing	Replication and repair;Transcription	ko03420//Nucleotide excision repair;ko03022//Basal transcription factors	K06634;K06634	GO:0044451//nucleoplasm part	GO:0019887//protein kinase regulator activity;GO:0019900//kinase binding	GO:0010468//regulation of gene expression;GO:0034645//cellular macromolecule biosynthetic process
miR1079-x	Unigene0055257	1527	1544	-19.1	0.6564	GCUUGGUUCGAGAAAAUA	|x||||||||||||x|x|	CUAACCAAGCUCUUCUUU	CTR1	PB1 domain-containing protein/Pkinase_Tyr domain-containing protein, partial [Cephalotus follicularis]	-	-	-	-	-	GO:0016301//kinase activity	GO:0016310//phosphorylation
miR1079-x	Unigene0055780	3111	3128	-21.4	0.7354	UAGUGGUUUGAGGAGAAA	x|x|||||o|||o|||||	CUAACCAAGCUCUUCUUU	EFTUD1	PREDICTED: elongation factor Tu GTP-binding domain-containing protein 1 [Fragaria vesca subsp. vesca] [Fragaria vesca]	Genetic Information Processing	Translation	ko03008//Ribosome biogenesis in eukaryotes	K14536	GO:0030529//intracellular ribonucleoprotein complex;GO:0044444//cytoplasmic part	GO:0008135//translation factor activity, RNA binding;GO:0017111//nucleoside-triphosphatase activity;GO:0032550//purine ribonucleoside binding	GO:0034645//cellular macromolecule biosynthetic process
miR1079-x	Unigene0055922	367	384	-19.3	0.6632	GGAUGGUUCGAGUCGAAA	|ox|||||||||xx||||	CUAACCAAGCUCUUCUUU	KAI2	Alpha/beta-Hydrolases superfamily protein [Theobroma cacao]	-	-	-	-	GO:0044444//cytoplasmic part	GO:0003824//catalytic activity	GO:0009411//response to UV;GO:0009639//response to red or far red light;GO:0009812//flavonoid metabolic process;GO:0034285//response to disaccharide
miR1079-x	Unigene0058039	1922	1939	-20.4	0.7083	GAUUCGGUCGAGAAGGAG	||||x|x||||||||o|o	CUAACCAAGCUCUUCUUU	At4g19190	PREDICTED: uncharacterized zinc finger CCHC domain-containing protein At4g19190 [Fragaria vesca subsp. vesca] [Fragaria vesca]	-	-	-	-	-	-	-
miR1079-x	Unigene0058374	794	811	-21.9	0.7604	GAUUGGUUCGAGAUUUAA	|||||||||||||xxx||	CUAACCAAGCUCUUCUUU	--	--	-	-	-	-	-	-	-
miR1079-x	Unigene0058476	1469	1486	-18.7	0.6585	GUUUAGUUCGAGAGGGAA	|x||x||||||||o|o||	CUAACCAAGCUCUUCUUU	TET8	PREDICTED: tetraspanin-8-like [Fragaria vesca subsp. vesca] [Fragaria vesca]	-	-	-	-	GO:0031224//intrinsic component of membrane	-	-
miR1079-x	Unigene0058500	869	886	-20.4	0.7034	GAUACGUUCGAGAAGAGC	|||xx|||||||||||ox	CUAACCAAGCUCUUCUUU	ftsH	PREDICTED: ATP-dependent zinc metalloprotease FtsH [Fragaria vesca subsp. vesca] [Fragaria vesca]	-	-	-	-	-	-	-
miR1079-x	Unigene0059211	4138	4155	-22.7	0.7828	GAUUUGUUCGAGAAGAAG	||||x||||||||||||o	CUAACCAAGCUCUUCUUU	RABA1C	PREDICTED: ras-related protein RABA1d [Fragaria vesca subsp. vesca] [Fragaria vesca]	Cellular Processes	Transport and catabolism	ko04144//Endocytosis	K07904	-	GO:0032550//purine ribonucleoside binding	GO:0008104//protein localization;GO:0035556//intracellular signal transduction
miR1079-x	Unigene0059481	3433	3450	-19.6	0.6735	GUUCGGUUCGAGACGAAA	|x|x|||||||||x||||	CUAACCAAGCUCUUCUUU	RMI1	PREDICTED: recQ-mediated genome instability protein 1 [Fragaria vesca subsp. vesca] [Fragaria vesca]	-	-	-	-	-	-	-
miR1079-x	Unigene0060010	130	147	-22	0.7586	CAUUGGUUCGACGAGGAA	x||||||||||xo||o||	CUAACCAAGCUCUUCUUU	--	PREDICTED: nardilysin isoform X1 [Fragaria vesca subsp. vesca] [Fragaria vesca]	-	-	-	-	-	-	-
miR1079-x	Unigene0061703	309	326	-20	0.7067	GCGUGGUUCGAGCAGAAA	|xx|||||||||x|||||	CUAACCAAGCUCUUCUUU	CDC48B	PREDICTED: cell division control protein 48 homolog B [Fragaria vesca subsp. vesca] [Fragaria vesca]	-	-	-	-	GO:0043231//intracellular membrane-bounded organelle;GO:0043232//intracellular non-membrane-bounded organelle;GO:0044444//cytoplasmic part	GO:0016462//pyrophosphatase activity;GO:0032550//purine ribonucleoside binding	GO:0003006//developmental process involved in reproduction;GO:0008104//protein localization;GO:0044763//single-organism cellular process;GO:0051234//establishment of localization
miR1079-x	Unigene0062630	1620	1637	-21	0.7447	GGUUGGUUCGAGACAAAU	|o|||||||||||xx||x	CUAACCAAGCUCUUCUUU	--	Glutathione transport system permease protein gsiD [Anthurium amnicola]	-	-	-	-	-	-	GO:0006139//nucleobase-containing compound metabolic process;GO:0044260//cellular macromolecule metabolic process;GO:0044710//single-organism metabolic process;GO:0044763//single-organism cellular process
miR1079-x	Unigene0063068	5409	5426	-17.5	0.6055	GAUUUGUUCGAGAGAAAA	||||x||||||||ox|||	CUAACCAAGCUCUUCUUU	--	BAH domain-containing protein/Agenet domain-containing protein, partial [Cephalotus follicularis]	-	-	-	-	-	-	-
miR1079-x	Unigene0063199	115	132	-22.1	0.7595	UAGUGGUUUGAGAAGAAG	x|x|||||o||||||||o	CUAACCAAGCUCUUCUUU	spoT	GTP pyrophosphokinase [Cajanus cajan]	-	-	-	-	-	-	-
miR1079-x	Unigene0063589	2186	2203	-23	0.7986	GAGUGGUUCGAGGAGACG	||x|||||||||o|||xo	CUAACCAAGCUCUUCUUU	--	spectrin beta chain, brain [Arabidopsis thaliana]	-	-	-	-	-	-	-
miR1079-x	Unigene0063949	1744	1761	-22.3	0.7936	AAUUGGUUUGAGAAGACA	x|||||||o|||||||x|	CUAACCAAGCUCUUCUUU	--	Cytochrome P450 [Gossypium arboreum]	-	-	-	-	-	-	-
miR1079-x	Unigene0063983	2100	2117	-19.7	0.6961	CGUUGGUUCGAGAAAAGA	xo||||||||||||x|o|	CUAACCAAGCUCUUCUUU	--	DUF761 domain-containing protein/DUF4408 domain-containing protein [Cephalotus follicularis]	-	-	-	-	-	-	-
miR1079-x	Unigene0064597	1111	1128	-21.9	0.7739	GGAUGGUUCGAGAAGUAA	|ox||||||||||||x||	CUAACCAAGCUCUUCUUU	PRR73	PREDICTED: two-component response regulator-like PRR37 isoform X4 [Juglans regia]	Organismal Systems	Environmental adaptation	ko04712//Circadian rhythm - plant	K12129	-	-	-
miR1079-x	Unigene0065609	332	349	-23.5	0.8275	AGAUGGUUCGAGAAGAAU	xox||||||||||||||x	CUAACCAAGCUCUUCUUU	RPN2A	PREDICTED: nardilysin-like [Juglans regia]	-	-	-	-	-	-	-
miR1079-x	Unigene0067108	459	476	-24.4	0.8385	GGGUGGUUCGAGAAGAAC	|ox||||||||||||||x	CUAACCAAGCUCUUCUUU	At2g16250	PREDICTED: probable LRR receptor-like serine/threonine-protein kinase At2g16250 [Fragaria vesca subsp. vesca] [Fragaria vesca]	-	-	-	-	GO:0031224//intrinsic component of membrane	GO:0016628//oxidoreductase activity, acting on the CH-CH group of donors, NAD or NADP as acceptor;GO:0016772//transferase activity, transferring phosphorus-containing groups;GO:0032550//purine ribonucleoside binding	GO:0006464//cellular protein modification process;GO:0006796//phosphate-containing compound metabolic process;GO:0044710//single-organism metabolic process
miR1079-x	Unigene0068689	1190	1207	-18.1	0.6263	GAAUGGUACGAGAAGUAA	||x||||x|||||||x||	CUAACCAAGCUCUUCUUU	DUR3	PREDICTED: urea-proton symporter DUR3 [Fragaria vesca subsp. vesca] [Fragaria vesca]	-	-	-	-	-	-	-
miR1079-x	Unigene0068732	21	38	-17.8	0.6181	GAUUGUUUCGAGACAGAA	|||||x|||||||xxo||	CUAACCAAGCUCUUCUUU	--	--	-	-	-	-	-	-	-
miR1079-x	Unigene0068794	6145	6162	-17.6	0.6219	GACUGGUGCGAGAAGUAC	||x||||x|||||||x|x	CUAACCAAGCUCUUCUUU	--	dentin sialophosphoprotein [Populus trichocarpa]	-	-	-	-	-	-	-
miR1079-x	Unigene0069656	1334	1351	-17.6	0.6263	GAUUCCUUCGAGAAGGAA	||||xx|||||||||o||	CUAACCAAGCUCUUCUUU	ST2	PREDICTED: sulfate transporter 1.3 [Fragaria vesca subsp. vesca] [Fragaria vesca]	-	-	-	-	-	-	-
miR1079-x	Unigene0070705	133	150	-17.9	0.6325	CAUUGGUUCGAUAAGAUC	x||||||||||x||||xx	CUAACCAAGCUCUUCUUU	--	--	-	-	-	-	-	-	-
miR1079-x	Unigene0073444	410	427	-20.1	0.7128	CAGUGGUUUGAGAAGAUA	x|x|||||o|||||||x|	CUAACCAAGCUCUUCUUU	--	--	-	-	-	-	-	-	-
miR1079-x	Unigene0073540	6	23	-18.3	0.6289	GACUGGUGCGAGAAGUAC	||x||||x|||||||x|x	CUAACCAAGCUCUUCUUU	TRS	--	-	-	-	-	-	-	-
miR1079-x	Unigene0074185	246	263	-19.9	0.7007	GAACGGUUCGAGAAGUAU	||xx|||||||||||x|x	CUAACCAAGCUCUUCUUU	--	--	-	-	-	-	-	-	-
miR1079-x	Unigene0075405	17	34	-19.3	0.6868	UGUUUGUUCGAGAAGAAG	xo||x||||||||||||o	CUAACCAAGCUCUUCUUU	--	--	-	-	-	-	-	-	-
miR1079-x	Unigene0076194	37	54	-17.7	0.6103	GAUUGGUACGAGAUCAUA	|||||||x|||||xx|x|	CUAACCAAGCUCUUCUUU	--	--	-	-	-	-	-	-	-
miR1079-x	Unigene0081261	239	256	-25.1	0.8655	GAUUGGUUUGAGAAGGUC	||||||||o||||||oxx	CUAACCAAGCUCUUCUUU	PME8	PREDICTED: probable pectinesterase 8 [Fragaria vesca subsp. vesca] [Fragaria vesca]	-	-	-	-	GO:0030312//external encapsulating structure	GO:0052689//carboxylic ester hydrolase activity	GO:0000272//polysaccharide catabolic process;GO:0071555//cell wall organization
miR10983-z	Unigene0000403	187	207	-23.3	0.649	AUCUACUUUUGUCUGUACCCU	x||||x|||||||||o|||x|	CAGAUCAAAACAGACGUGGAA	--	--	-	-	-	-	-	-	-
miR10983-z	Unigene0000620	4568	4588	-25.1	0.6992	AUCUACUUUUGUCUGCACCCU	x||||x|||||||||||||x|	CAGAUCAAAACAGACGUGGAA	CNGC1	PREDICTED: cyclic nucleotide-gated ion channel 1-like [Fragaria vesca subsp. vesca] [Fragaria vesca]	Organismal Systems	Environmental adaptation	ko04626//Plant-pathogen interaction	K05391	-	-	-
miR10983-z	Unigene0056621	25	45	-26.6	0.7409	AUCUACUUUUGUCUGCACCUU	x||||x|||||||||||||||	CAGAUCAAAACAGACGUGGAA	--	--	-	-	-	-	-	-	-
miR10983-z	Unigene0064812	5214	5234	-24.8	0.6851	GUUUCGUUAUGUCUGCACCUG	||o|x|||x|||||||||||x	CAGAUCAAAACAGACGUGGAA	--	Error-prone DNA polymerase 2 [Gossypium arboreum]	-	-	-	-	GO:0005911//cell-cell junction	-	GO:0000904//cell morphogenesis involved in differentiation;GO:0007015//actin filament organization
miR10983-z	Unigene0069511	72	92	-25.1	0.6992	AUCUACUUUUGUCUGCACCCU	x||||x|||||||||||||x|	CAGAUCAAAACAGACGUGGAA	--	--	-	-	-	-	-	-	-
miR10983-z	Unigene0069512	74	94	-25.1	0.6992	AUCUACUUUUGUCUGCACCCU	x||||x|||||||||||||x|	CAGAUCAAAACAGACGUGGAA	--	--	-	-	-	-	-	-	-
miR10983-z	Unigene0069513	187	207	-25.1	0.6992	AUCUACUUUUGUCUGCACCCU	x||||x|||||||||||||x|	CAGAUCAAAACAGACGUGGAA	--	--	-	-	-	-	-	-	-
miR10986-z	Unigene0013630	2607	2627	-30.7	0.758	GCAGUGGUUUCAGUGGUGGUA	o|x|||||||||||||||o|x	UGGCACCAAAGUCACCACUAG	lacZ	PREDICTED: beta-galactosidase [Fragaria vesca subsp. vesca] [Fragaria vesca]	Metabolism;Metabolism;Metabolism;Metabolism	Global and overview maps;Carbohydrate metabolism;Lipid metabolism;Glycan biosynthesis and metabolism	ko01100//Metabolic pathways;ko00052//Galactose metabolism;ko00600//Sphingolipid metabolism;ko00511//Other glycan degradation	K01190;K01190;K01190;K01190	GO:1902494//catalytic complex	GO:0005488//binding;GO:0015925//galactosidase activity	GO:0044238//primary metabolic process
miR10986-z	Unigene0014670	1223	1243	-27.5	0.674	ACCGUGGGUUCAUGGGUGAUA	|||||||x||||xx||||||x	UGGCACCAAAGUCACCACUAG	AtMg00810	PREDICTED: uncharacterized mitochondrial protein AtMg00810-like [Prunus mume]	-	-	-	-	-	-	-
miR10986-z	Unigene0015954	1956	1976	-40.7	1	ACCGUGGUUUCAGUGGUGAUC	|||||||||||||||||||||	UGGCACCAAAGUCACCACUAG	co-2	PREDICTED: polyphenol oxidase, chloroplastic-like [Fragaria vesca subsp. vesca] [Fragaria vesca]	Metabolism;Metabolism;Metabolism;Metabolism	Global and overview maps;Global and overview maps;Amino acid metabolism;Biosynthesis of other secondary metabolites	ko01100//Metabolic pathways;ko01110//Biosynthesis of secondary metabolites;ko00350//Tyrosine metabolism;ko00950//Isoquinoline alkaloid biosynthesis	K00422;K00422;K00422;K00422	-	-	GO:0044710//single-organism metabolic process
miR10986-z	Unigene0015954	3164	3184	-32.3	0.7936	ACCGUGGUUUCAGUGGAAUUA	||||||||||||||||xxx|x	UGGCACCAAAGUCACCACUAG	co-2	PREDICTED: polyphenol oxidase, chloroplastic-like [Fragaria vesca subsp. vesca] [Fragaria vesca]	Metabolism;Metabolism;Metabolism;Metabolism	Global and overview maps;Global and overview maps;Amino acid metabolism;Biosynthesis of other secondary metabolites	ko01100//Metabolic pathways;ko01110//Biosynthesis of secondary metabolites;ko00350//Tyrosine metabolism;ko00950//Isoquinoline alkaloid biosynthesis	K00422;K00422;K00422;K00422	-	-	GO:0044710//single-organism metabolic process
miR10986-z	Unigene0015954	4809	4829	-32.3	0.7936	ACCGUGGUUUCAGUGGAACUA	||||||||||||||||xxx|x	UGGCACCAAAGUCACCACUAG	co-2	PREDICTED: polyphenol oxidase, chloroplastic-like [Fragaria vesca subsp. vesca] [Fragaria vesca]	Metabolism;Metabolism;Metabolism;Metabolism	Global and overview maps;Global and overview maps;Amino acid metabolism;Biosynthesis of other secondary metabolites	ko01100//Metabolic pathways;ko01110//Biosynthesis of secondary metabolites;ko00350//Tyrosine metabolism;ko00950//Isoquinoline alkaloid biosynthesis	K00422;K00422;K00422;K00422	-	-	GO:0044710//single-organism metabolic process
miR10986-z	Unigene0037514	140	160	-37.5	0.9124	GCCGUGGUUUCGGUGGUGAUG	o||||||||||o||||||||x	UGGCACCAAAGUCACCACUAG	--	--	-	-	-	-	-	-	-
miR10986-z	Unigene0041471	2032	2052	-37.8	0.9242	GCCGUGGUUUCAGUGGUGGUG	o|||||||||||||||||o|x	UGGCACCAAAGUCACCACUAG	AS1	PREDICTED: polyphenol oxidase, chloroplastic-like [Fragaria vesca subsp. vesca] [Fragaria vesca]	Metabolism;Metabolism;Metabolism;Metabolism	Global and overview maps;Global and overview maps;Amino acid metabolism;Biosynthesis of other secondary metabolites	ko01100//Metabolic pathways;ko01110//Biosynthesis of secondary metabolites;ko00350//Tyrosine metabolism;ko00950//Isoquinoline alkaloid biosynthesis	K00422;K00422;K00422;K00422	-	-	-
miR10986-z	Unigene0065889	247	267	-37.3	0.9165	UCCGUGGUUUCAGUGGUGGUG	x|||||||||||||||||o|x	UGGCACCAAAGUCACCACUAG	co-1	PREDICTED: polyphenol oxidase, chloroplastic-like [Fragaria vesca subsp. vesca] [Fragaria vesca]	Metabolism;Metabolism;Metabolism;Metabolism	Global and overview maps;Global and overview maps;Amino acid metabolism;Biosynthesis of other secondary metabolites	ko01100//Metabolic pathways;ko01110//Biosynthesis of secondary metabolites;ko00350//Tyrosine metabolism;ko00950//Isoquinoline alkaloid biosynthesis	K00422;K00422;K00422;K00422	-	-	-
miR10986-z	Unigene0065890	1325	1345	-36.9	0.9066	CCCGUGGUUUCAGUGGUGGUG	x|||||||||||||||||o|x	UGGCACCAAAGUCACCACUAG	co-1	PREDICTED: polyphenol oxidase, chloroplastic-like [Fragaria vesca subsp. vesca] [Fragaria vesca]	Metabolism;Metabolism;Metabolism;Metabolism	Global and overview maps;Global and overview maps;Amino acid metabolism;Biosynthesis of other secondary metabolites	ko01100//Metabolic pathways;ko01110//Biosynthesis of secondary metabolites;ko00350//Tyrosine metabolism;ko00950//Isoquinoline alkaloid biosynthesis	K00422;K00422;K00422;K00422	-	-	-
miR11011-z	Unigene0000122	964	984	-32.2	0.9847	GUUCAAGUAGGUUUGUGGUGG	o||||||||||||||||||ox	UAAGUUCAUCCAAACACCAUA	N	PREDICTED: TMV resistance protein N-like [Prunus mume]	-	-	-	-	-	-	-
miR11011-z	Unigene0001800	164	184	-27.6	0.844	GUUCAAGUAGGUUCGUGGUGC	o||||||||||||x|||||ox	UAAGUUCAUCCAAACACCAUA	N	PREDICTED: TMV resistance protein N-like [Prunus mume]	-	-	-	-	-	-	-
miR11011-z	Unigene0001813	634	654	-26	0.7975	GUUCAAGGAGGUUUGUGGUUC	o||||||x|||||||||||xx	UAAGUUCAUCCAAACACCAUA	N	PREDICTED: probable disease resistance protein At4g27220 isoform X1 [Fragaria vesca subsp. vesca] [Fragaria vesca]	-	-	-	-	-	-	-
miR11011-z	Unigene0002083	810	830	-27.3	0.8374	GUUCAAGUAGGUUCGUGGUAC	o||||||||||||x||||||x	UAAGUUCAUCCAAACACCAUA	N	PREDICTED: TMV resistance protein N-like [Pyrus x bretschneideri]	-	-	-	-	-	-	-
miR11011-z	Unigene0003532	947	967	-20.9	0.6411	AUUUAGGUAGGUUUCUGGAAU	|||o|o||||||||x|||x||	UAAGUUCAUCCAAACACCAUA	UBC8	PREDICTED: ubiquitin-conjugating enzyme E2-17 kDa isoform X1 [Jatropha curcas]	Genetic Information Processing;Genetic Information Processing	Folding, sorting and degradation;Folding, sorting and degradation	ko04141//Protein processing in endoplasmic reticulum;ko04120//Ubiquitin mediated proteolysis	K06689;K06689	-	-	-
miR11011-z	Unigene0004051	116	136	-22.5	0.686	AUUGAAGUAGGUUUGUGUUUC	|||x|||||||||||||x|xx	UAAGUUCAUCCAAACACCAUA	Dml	PREDICTED: petal death protein isoform X1 [Fragaria vesca subsp. vesca] [Fragaria vesca]	-	-	-	-	GO:0009536//plastid	-	-
miR11011-z	Unigene0005395	178	198	-22.1	0.6758	UUUCAAGUAGGGUUGGGGUAU	x||||||||||x|||x|||||	UAAGUUCAUCCAAACACCAUA	--	--	-	-	-	-	-	-	-
miR11011-z	Unigene0006643	1573	1593	-30.4	0.9297	GCUCAAGUAGGUUUGUGGUGG	ox|||||||||||||||||ox	UAAGUUCAUCCAAACACCAUA	N	PREDICTED: LOW QUALITY PROTEIN: protein VARIATION IN COMPOUND TRIGGERED ROOT growth response-like, partial [Prunus mume]	-	-	-	-	-	-	-
miR11011-z	Unigene0006651	558	578	-27.8	0.8502	GUUCAAGUAGGUUCGUGGUGA	o||||||||||||x|||||ox	UAAGUUCAUCCAAACACCAUA	N	PREDICTED: TMV resistance protein N-like isoform X1 [Pyrus x bretschneideri]	-	-	-	-	-	-	-
miR11011-z	Unigene0006664	233	253	-30.4	0.9297	GCUCAAGUAGGUUUGUGGUGG	ox|||||||||||||||||ox	UAAGUUCAUCCAAACACCAUA	N	PREDICTED: TMV resistance protein N-like [Prunus mume]	-	-	-	-	-	-	-
miR11011-z	Unigene0007489	1306	1326	-25.3	0.7785	GUUAGAGUAGGUUUGUGGUAC	o||xo|||||||||||||||x	UAAGUUCAUCCAAACACCAUA	N	PREDICTED: TMV resistance protein N-like [Fragaria vesca subsp. vesca] [Fragaria vesca]	-	-	-	-	-	-	-
miR11011-z	Unigene0007757	559	579	-26.1	0.8006	GUUCAAGUAGGUUCGUGGUUG	o||||||||||||x|||||xx	UAAGUUCAUCCAAACACCAUA	N	PREDICTED: TMV resistance protein N-like isoform X1 [Fragaria vesca subsp. vesca] [Fragaria vesca]	-	-	-	-	-	-	-
miR11011-z	Unigene0010457	593	613	-27.2	0.8369	GUUCAAGUAGGUUCGUGGUAC	o||||||||||||x||||||x	UAAGUUCAUCCAAACACCAUA	N	PREDICTED: TMV resistance protein N-like [Fragaria vesca subsp. vesca] [Fragaria vesca]	-	-	-	-	-	-	-
miR11011-z	Unigene0010689	373	393	-27.3	0.8374	GUUCAAGUAGGUUCGUGGUAC	o||||||||||||x||||||x	UAAGUUCAUCCAAACACCAUA	TAO1	PREDICTED: TMV resistance protein N-like [Fragaria vesca subsp. vesca] [Fragaria vesca]	-	-	-	-	-	-	-
miR11011-z	Unigene0010937	737	757	-22.8	0.6972	CUUUAAGUUGGUUUGUGGUUU	x||o||||x||||||||||x|	UAAGUUCAUCCAAACACCAUA	TAF4B	PREDICTED: transcription initiation factor TFIID subunit 4b isoform X1 [Pyrus x bretschneideri]	-	-	-	-	-	-	-
miR11011-z	Unigene0014706	350	370	-31.8	0.9815	AUUCAAGUAGGUUUGUGGUAC	||||||||||||||||||||x	UAAGUUCAUCCAAACACCAUA	N	PREDICTED: TMV resistance protein N-like [Prunus mume]	-	-	-	-	-	-	-
miR11011-z	Unigene0016300	193	213	-27.4	0.8405	AUUCAAGGAGGUUUGUGGUAC	|||||||x||||||||||||x	UAAGUUCAUCCAAACACCAUA	N	PREDICTED: probable disease resistance protein At4g27220 [Fragaria vesca subsp. vesca] [Fragaria vesca]	-	-	-	-	-	-	-
miR11011-z	Unigene0016583	1272	1292	-26.2	0.8037	UUUCGAGUAGGUUCGUGGUAC	x|||o||||||||x||||||x	UAAGUUCAUCCAAACACCAUA	N	PREDICTED: TMV resistance protein N-like [Fragaria vesca subsp. vesca] [Fragaria vesca]	-	-	-	-	-	-	-
miR11011-z	Unigene0016627	468	488	-29.6	0.9108	AGUCAAGUGGGUUUGUGGUAC	|x||||||o|||||||||||x	UAAGUUCAUCCAAACACCAUA	N	PREDICTED: probable disease resistance protein At4g27220 isoform X2 [Fragaria vesca subsp. vesca] [Fragaria vesca]	-	-	-	-	-	-	-
miR11011-z	Unigene0016744	381	401	-28.1	0.862	AUUCGUGUAGGUUUGUGGUAC	||||ox||||||||||||||x	UAAGUUCAUCCAAACACCAUA	N	PREDICTED: probable disease resistance protein At4g27220 isoform X4 [Fragaria vesca subsp. vesca] [Fragaria vesca]	-	-	-	-	-	-	-
miR11011-z	Unigene0016774	1523	1543	-25.2	0.773	GUUCAAGUAGGUUCGUGGAAC	o||||||||||||x||||x|x	UAAGUUCAUCCAAACACCAUA	N	PREDICTED: TMV resistance protein N-like, partial [Fragaria vesca subsp. vesca] [Fragaria vesca]	-	-	-	-	-	-	-
miR11011-z	Unigene0016782	2601	2621	-21.1	0.6512	ACUCAAGGAGGUUCGUGGUAC	|x|||||x|||||x||||||x	UAAGUUCAUCCAAACACCAUA	At4g27220	PREDICTED: protein SUPPRESSOR OF npr1-1, CONSTITUTIVE 1-like isoform X3 [Fragaria vesca subsp. vesca] [Fragaria vesca]	-	-	-	-	-	-	-
miR11011-z	Unigene0016789	689	709	-28.2	0.8704	AGUUAAGUAGGUUUGUGGUAG	|x|o||||||||||||||||x	UAAGUUCAUCCAAACACCAUA	N	PREDICTED: probable disease resistance protein At4g27220 [Fragaria vesca subsp. vesca] [Fragaria vesca]	-	-	-	-	-	-	-
miR11011-z	Unigene0016790	173	193	-25.8	0.7963	AGUCAAGGAGGUUUGUGGUAC	|x|||||x||||||||||||x	UAAGUUCAUCCAAACACCAUA	At4g27220	PREDICTED: disease resistance protein At4g27190-like [Fragaria vesca subsp. vesca] [Fragaria vesca]	-	-	-	-	-	-	-
miR11011-z	Unigene0016809	758	778	-26	0.7975	GUUCAAGCAGGUUUGUGGUUC	o||||||x|||||||||||xx	UAAGUUCAUCCAAACACCAUA	At4g27190	PREDICTED: disease resistance protein At4g27190-like [Fragaria vesca subsp. vesca] [Fragaria vesca]	-	-	-	-	-	-	-
miR11011-z	Unigene0016811	279	299	-25.8	0.7963	GGUCAAGGAGGUUUGUGGUAC	ox|||||x||||||||||||x	UAAGUUCAUCCAAACACCAUA	N	PREDICTED: probable disease resistance protein At4g27220 isoform X2 [Fragaria vesca subsp. vesca] [Fragaria vesca]	-	-	-	-	-	-	-
miR11011-z	Unigene0016817	962	982	-31.8	0.9755	AUUCAAGUAGGUUUGUGGUAC	||||||||||||||||||||x	UAAGUUCAUCCAAACACCAUA	N	PREDICTED: probable disease resistance protein At4g27220 [Fragaria vesca subsp. vesca] [Fragaria vesca]	-	-	-	-	-	-	-
miR11011-z	Unigene0018595	732	752	-32.1	0.9817	GUUCAAGUAGGUUUGUGGUGA	o||||||||||||||||||ox	UAAGUUCAUCCAAACACCAUA	N	PREDICTED: TMV resistance protein N-like [Prunus mume]	-	-	-	-	-	-	-
miR11011-z	Unigene0018856	392	412	-29.8	0.9198	AUUCAAGUAGGUUUGUGGCCC	||||||||||||||||||xxx	UAAGUUCAUCCAAACACCAUA	RPP1	PREDICTED: disease resistance protein At4g27190-like [Fragaria vesca subsp. vesca] [Fragaria vesca]	-	-	-	-	-	-	-
miR11011-z	Unigene0019788	612	632	-27.3	0.8349	GUUCAAGUAGGUUCGUGGUAC	o||||||||||||x||||||x	UAAGUUCAUCCAAACACCAUA	TAO1	PREDICTED: TMV resistance protein N-like [Fragaria vesca subsp. vesca] [Fragaria vesca]	-	-	-	-	-	-	-
miR11011-z	Unigene0020104	867	887	-25.7	0.7932	AAUCAAGGAGGUUUGUGGUAC	|x|||||x||||||||||||x	UAAGUUCAUCCAAACACCAUA	N	PREDICTED: disease resistance protein At4g27190 isoform X2 [Fragaria vesca subsp. vesca] [Fragaria vesca]	-	-	-	-	-	-	-
miR11011-z	Unigene0020118	422	442	-25.9	0.7994	AAUCAAGGAGGUUUGUGGUAA	|x|||||x||||||||||||x	UAAGUUCAUCCAAACACCAUA	TIR	PREDICTED: probable disease resistance protein At4g27220 [Fragaria vesca subsp. vesca] [Fragaria vesca]	-	-	-	-	-	-	-
miR11011-z	Unigene0020119	119	139	-25.7	0.7908	AAUCAAGGAGGUUUGUGGUAC	|x|||||x||||||||||||x	UAAGUUCAUCCAAACACCAUA	At4g27190	PREDICTED: probable disease resistance protein At4g27220 isoform X2 [Fragaria vesca subsp. vesca] [Fragaria vesca]	Organismal Systems	Environmental adaptation	ko04626//Plant-pathogen interaction	K13459	-	-	-
miR11011-z	Unigene0020146	218	238	-25.7	0.7932	AAUCAAGGAGGUUUGUGGUAC	|x|||||x||||||||||||x	UAAGUUCAUCCAAACACCAUA	N	PREDICTED: disease resistance protein At4g27190 isoform X2 [Fragaria vesca subsp. vesca] [Fragaria vesca]	-	-	-	-	-	-	-
miR11011-z	Unigene0020156	379	399	-26	0.815	AAUCAAGGAGGUUUGUGGUGC	|x|||||x|||||||||||ox	UAAGUUCAUCCAAACACCAUA	N	PREDICTED: disease resistance protein At4g27190 isoform X2 [Fragaria vesca subsp. vesca] [Fragaria vesca]	-	-	-	-	-	-	-
miR11011-z	Unigene0022341	219	239	-27.9	0.8532	AGUUAAGUAGGUUUGUGGUAC	|x|o||||||||||||||||x	UAAGUUCAUCCAAACACCAUA	TIR	PREDICTED: TMV resistance protein N-like [Fragaria vesca subsp. vesca] [Fragaria vesca]	-	-	-	-	-	-	-
miR11011-z	Unigene0024591	78	98	-24.7	0.7577	AAUCAAGUAGGUUCGUGGUUC	|x|||||||||||x|||||xx	UAAGUUCAUCCAAACACCAUA	N	PREDICTED: probable disease resistance protein At4g27220 isoform X4 [Fragaria vesca subsp. vesca] [Fragaria vesca]	Metabolism;Metabolism;Cellular Processes;Metabolism;Metabolism	Global and overview maps;Global and overview maps;Transport and catabolism;Lipid metabolism;Lipid metabolism	ko01100//Metabolic pathways;ko01110//Biosynthesis of secondary metabolites;ko04144//Endocytosis;ko00564//Glycerophospholipid metabolism;ko00565//Ether lipid metabolism	K01115;K01115;K01115;K01115;K01115	-	-	-
miR11011-z	Unigene0030897	100	120	-30	0.9174	GCUCAAGUAGGUUUGUGGUAA	ox||||||||||||||||||x	UAAGUUCAUCCAAACACCAUA	N	PREDICTED: TMV resistance protein N-like [Prunus mume]	-	-	-	-	-	-	-
miR11011-z	Unigene0033765	889	909	-20.7	0.633	AUUCAAAUAGGUGUGUGGUUU	||||||x|||||x||||||x|	UAAGUUCAUCCAAACACCAUA	At2g28370	PREDICTED: CASP-like protein 5A2 [Fragaria vesca subsp. vesca] [Fragaria vesca]	-	-	-	-	GO:0031224//intrinsic component of membrane	-	-
miR11011-z	Unigene0035956	597	617	-25.6	0.7877	GUUCAAGUAGGUUUGCGGAAA	o||||||||||||||x||x|x	UAAGUUCAUCCAAACACCAUA	TIR	PREDICTED: TMV resistance protein N-like [Pyrus x bretschneideri]	-	-	-	-	-	-	-
miR11011-z	Unigene0036109	859	879	-25.9	0.7994	AAUCAAGGAGGUUUGUGGUAA	|x|||||x||||||||||||x	UAAGUUCAUCCAAACACCAUA	TIR	PREDICTED: probable disease resistance protein At4g27220 [Fragaria vesca subsp. vesca] [Fragaria vesca]	-	-	-	-	-	-	-
miR11011-z	Unigene0037213	660	680	-27.3	0.8374	GUUCAAGCAGGUUUGUGGUAA	o||||||x||||||||||||x	UAAGUUCAUCCAAACACCAUA	N	PREDICTED: TMV resistance protein N-like [Fragaria vesca subsp. vesca] [Fragaria vesca]	-	-	-	-	-	-	-
miR11011-z	Unigene0037609	373	393	-25.4	0.7791	GCUCAAGAAGGUUUGUGGUAC	ox|||||x||||||||||||x	UAAGUUCAUCCAAACACCAUA	At4g27220	PREDICTED: probable disease resistance protein At4g27220 isoform X4 [Fragaria vesca subsp. vesca] [Fragaria vesca]	-	-	-	-	-	-	-
miR11011-z	Unigene0037609	928	948	-25.3	0.7761	ACUCAUGUAGGUUUGUGGUAC	|x|||x||||||||||||||x	UAAGUUCAUCCAAACACCAUA	At4g27220	PREDICTED: probable disease resistance protein At4g27220 isoform X4 [Fragaria vesca subsp. vesca] [Fragaria vesca]	-	-	-	-	-	-	-
miR11011-z	Unigene0038493	129	149	-28.7	0.8777	GCUCAAGUAGGUUUGUGGUUG	ox|||||||||||||||||xx	UAAGUUCAUCCAAACACCAUA	RLM1A	PREDICTED: LOW QUALITY PROTEIN: disease resistance protein RML1A-like [Malus domestica]	-	-	-	-	-	-	-
miR11011-z	Unigene0040146	345	365	-25.3	0.7785	GUUAGAGUAGGUUUGUGGUAC	o||xo|||||||||||||||x	UAAGUUCAUCCAAACACCAUA	N	PREDICTED: TMV resistance protein N-like isoform X1 [Fragaria vesca subsp. vesca] [Fragaria vesca]	-	-	-	-	-	-	-
miR11011-z	Unigene0040309	314	334	-26.1	0.7982	AGUCAAGUAGGUUCGUGGUAA	|x|||||||||||x||||||x	UAAGUUCAUCCAAACACCAUA	N	PREDICTED: TMV resistance protein N-like [Fragaria vesca subsp. vesca] [Fragaria vesca]	-	-	-	-	-	-	-
miR11011-z	Unigene0041741	1141	1161	-26.1	0.8006	GUUCAAGUAGGUUCGUGGUUC	o||||||||||||x|||||xx	UAAGUUCAUCCAAACACCAUA	N	PREDICTED: TMV resistance protein N-like isoform X1 [Fragaria vesca subsp. vesca] [Fragaria vesca]	-	-	-	-	-	-	-
miR11011-z	Unigene0042375	416	436	-30.3	0.9266	GCUCAAGUAGGUUUGUGGUGA	ox|||||||||||||||||ox	UAAGUUCAUCCAAACACCAUA	N	PREDICTED: toll/interleukin-1 receptor-like protein [Malus domestica]	-	-	-	-	-	-	-
miR11011-z	Unigene0042376	465	485	-30.3	0.9266	GCUCAAGUAGGUUUGUGGUGA	ox|||||||||||||||||ox	UAAGUUCAUCCAAACACCAUA	N	PREDICTED: TMV resistance protein N-like isoform X2 [Fragaria vesca subsp. vesca] [Fragaria vesca]	-	-	-	-	-	-	-
miR11011-z	Unigene0042377	512	532	-30.1	0.9205	GCUCAAGUAGGUUUGUGGUGC	ox|||||||||||||||||ox	UAAGUUCAUCCAAACACCAUA	N	PREDICTED: toll/interleukin-1 receptor-like protein [Malus domestica]	-	-	-	-	-	-	-
miR11011-z	Unigene0042913	149	169	-27.6	0.844	GUUCAAGUAGGUUCGUGGUGC	o||||||||||||x|||||ox	UAAGUUCAUCCAAACACCAUA	TIR	PREDICTED: TMV resistance protein N-like [Pyrus x bretschneideri]	-	-	-	-	-	-	-
miR11011-z	Unigene0043904	45	65	-26.3	0.8067	AUUCAAGGAGGUUUGUGGUUC	|||||||x|||||||||||xx	UAAGUUCAUCCAAACACCAUA	N	PREDICTED: toll/interleukin-1 receptor-like protein [Fragaria vesca subsp. vesca] [Fragaria vesca]	-	-	-	-	-	-	-
miR11011-z	Unigene0044517	358	378	-31.8	0.9755	AUUCAAGUAGGUUUGUGGUAC	||||||||||||||||||||x	UAAGUUCAUCCAAACACCAUA	TIR	PREDICTED: TMV resistance protein N-like [Prunus mume]	-	-	-	-	-	-	-
miR11011-z	Unigene0049407	2146	2166	-26.9	0.8277	AACUAAGUAGGUUUGUGGUAC	|xxo||||||||||||||||x	UAAGUUCAUCCAAACACCAUA	--	--	-	-	-	-	-	-	-
miR11011-z	Unigene0052836	2488	2508	-19.8	0.6074	GUUCUCGUAGGUUUGUCGUAU	o|||xx||||||||||x||||	UAAGUUCAUCCAAACACCAUA	PLDDELTA	PREDICTED: phospholipase D delta-like [Prunus mume]	Metabolism;Metabolism;Cellular Processes;Metabolism;Metabolism	Global and overview maps;Global and overview maps;Transport and catabolism;Lipid metabolism;Lipid metabolism	ko01100//Metabolic pathways;ko01110//Biosynthesis of secondary metabolites;ko04144//Endocytosis;ko00564//Glycerophospholipid metabolism;ko00565//Ether lipid metabolism	K01115;K01115;K01115;K01115;K01115	-	GO:0004620//phospholipase activity;GO:0046872//metal ion binding	GO:0006650//glycerophospholipid metabolic process
miR11011-z	Unigene0053588	358	378	-30.3	0.9266	GCUCAAGUAGGUUUGUGGUGA	ox|||||||||||||||||ox	UAAGUUCAUCCAAACACCAUA	N	PREDICTED: TMV resistance protein N-like [Lupinus angustifolius]	-	-	-	-	-	-	-
miR11011-z	Unigene0053589	375	395	-30.3	0.9266	GCUCAAGUAGGUUUGUGGUGA	ox|||||||||||||||||ox	UAAGUUCAUCCAAACACCAUA	N	HD domain class transcription factor [Malus domestica]	-	-	-	-	-	-	-
miR11011-z	Unigene0053709	370	390	-30.1	0.9205	GCUCAAGUAGGUUUGUGGUGC	ox|||||||||||||||||ox	UAAGUUCAUCCAAACACCAUA	N	PREDICTED: TMV resistance protein N-like isoform X2 [Fragaria vesca subsp. vesca] [Fragaria vesca]	-	-	-	-	-	-	-
miR11011-z	Unigene0053710	370	390	-30.1	0.9205	GCUCAAGUAGGUUUGUGGUGC	ox|||||||||||||||||ox	UAAGUUCAUCCAAACACCAUA	N	PREDICTED: TMV resistance protein N-like isoform X2 [Fragaria vesca subsp. vesca] [Fragaria vesca]	-	-	-	-	-	-	-
miR11011-z	Unigene0053711	370	390	-30.1	0.9205	GCUCAAGUAGGUUUGUGGUGC	ox|||||||||||||||||ox	UAAGUUCAUCCAAACACCAUA	N	PREDICTED: TMV resistance protein N-like isoform X2 [Fragaria vesca subsp. vesca] [Fragaria vesca]	-	-	-	-	-	-	-
miR11011-z	Unigene0057744	560	580	-26.2	0.8012	UUUCAAGUAGGUUCGUGGUAC	x||||||||||||x||||||x	UAAGUUCAUCCAAACACCAUA	N	PREDICTED: TMV resistance protein N-like [Fragaria vesca subsp. vesca] [Fragaria vesca]	-	-	-	-	-	-	-
miR11011-z	Unigene0060043	1736	1756	-20.1	0.6166	AUUCGAGGAGGAUAGUGGUAU	||||o||x|||x|x|||||||	UAAGUUCAUCCAAACACCAUA	MED15A	PREDICTED: mediator of RNA polymerase II transcription subunit 15a isoform X2 [Fragaria vesca subsp. vesca] [Fragaria vesca]	-	-	-	-	-	-	GO:0010468//regulation of gene expression
miR11011-z	Unigene0060474	232	252	-23.5	0.7165	GUUCAAGUAGGGUUGGGGUGU	o||||||||||x|||x|||o|	UAAGUUCAUCCAAACACCAUA	--	--	-	-	-	-	-	-	-
miR11011-z	Unigene0060852	33	53	-32.1	0.9817	GUUCAAGUAGGUUUGUGGUGA	o||||||||||||||||||ox	UAAGUUCAUCCAAACACCAUA	N	PREDICTED: TMV resistance protein N-like [Prunus mume]	-	-	-	-	-	-	-
miR11011-z	Unigene0060854	279	299	-27.8	0.8502	GUUCAAGUAGGUUCGUGGUGA	o||||||||||||x|||||ox	UAAGUUCAUCCAAACACCAUA	N	PREDICTED: TMV resistance protein N-like [Prunus mume]	Genetic Information Processing;Genetic Information Processing;Genetic Information Processing;Genetic Information Processing	Replication and repair;Replication and repair;Replication and repair;Replication and repair	ko03440//Homologous recombination;ko03420//Nucleotide excision repair;ko03030//DNA replication;ko03430//Mismatch repair	K07466;K07466;K07466;K07466	-	-	-
miR11011-z	Unigene0064140	45	65	-29	0.8896	GAUCAAGUAGGUUUGUGGUCG	ox|||||||||||||||||xx	UAAGUUCAUCCAAACACCAUA	N	PREDICTED: TMV resistance protein N-like [Malus domestica]	-	-	-	-	-	-	-
miR11011-z	Unigene0064143	11	31	-29	0.8896	GAUCAAGUAGGUUUGUGGUUG	ox|||||||||||||||||xx	UAAGUUCAUCCAAACACCAUA	N	PREDICTED: TMV resistance protein N-like [Malus domestica]	-	-	-	-	-	-	-
miR11011-z	Unigene0065014	569	589	-31.5	0.9663	GUUCAAGUAGGUUUGUGGUAC	o|||||||||||||||||||x	UAAGUUCAUCCAAACACCAUA	TIR	PREDICTED: disease resistance protein At4g27190-like [Fragaria vesca subsp. vesca] [Fragaria vesca]	-	-	-	-	-	-	-
miR11011-z	Unigene0065597	389	409	-24.4	0.7485	ACUCAAGUAGGUUCGUGGUUC	|x|||||||||||x|||||xx	UAAGUUCAUCCAAACACCAUA	N	PREDICTED: TMV resistance protein N-like [Fragaria vesca subsp. vesca] [Fragaria vesca]	-	-	-	-	-	-	-
miR11011-z	Unigene0065909	1582	1602	-26.4	0.8098	UUUCGAGUAGGUUCGUGGUAA	x|||o||||||||x||||||x	UAAGUUCAUCCAAACACCAUA	ULT2	PREDICTED: protein ULTRAPETALA 2-like [Malus domestica]	-	-	-	-	-	-	-
miR11011-z	Unigene0066815	92	112	-25.7	0.7859	AAUCAAGGAGGUUUGUGGUAC	|x|||||x||||||||||||x	UAAGUUCAUCCAAACACCAUA	N	PREDICTED: toll/interleukin-1 receptor-like protein [Fragaria vesca subsp. vesca] [Fragaria vesca]	-	-	-	-	-	-	-
miR11011-z	Unigene0070493	346	366	-29.3	0.8933	GGACAAGUAGGUUUGUGGUAG	oxx|||||||||||||||||x	UAAGUUCAUCCAAACACCAUA	DLD	PREDICTED: D-lactate dehydrogenase [cytochrome], mitochondrial-like isoform X1 [Prunus mume]	Metabolism;Metabolism	Global and overview maps;Carbohydrate metabolism	ko01100//Metabolic pathways;ko00620//Pyruvate metabolism	K00102;K00102	-	-	-
miR11011-z	Unigene0070712	859	879	-27.2	0.8369	GUUCAAGUAGGUUCGUGGUAC	o||||||||||||x||||||x	UAAGUUCAUCCAAACACCAUA	N	PREDICTED: TMV resistance protein N-like [Fragaria vesca subsp. vesca] [Fragaria vesca]	-	-	-	-	-	-	-
miR11011-z	Unigene0071594	753	773	-27.6	0.844	GUUCAAGUAGGUUCGUGGUGC	o||||||||||||x|||||ox	UAAGUUCAUCCAAACACCAUA	N	PREDICTED: TMV resistance protein N-like [Pyrus x bretschneideri]	-	-	-	-	-	-	-
miR11011-z	Unigene0077855	42	62	-27.5	0.8436	AUUCAAGUAGGUUCGUGGUAC	|||||||||||||x||||||x	UAAGUUCAUCCAAACACCAUA	N	PREDICTED: probable disease resistance protein At4g27220 [Fragaria vesca subsp. vesca] [Fragaria vesca]	-	-	-	-	-	-	-
miR11023-z	Unigene0000189	1955	1972	-15.5	0.7243	AAUACUGGAAAAUGAAAA	||xx||o||||||||||x	UUUAGAUCUUUUACUUUG	CYP704B1	PREDICTED: cytochrome P450 704B1 [Fragaria vesca subsp. vesca] [Fragaria vesca]	-	-	-	-	-	GO:0016705//oxidoreductase activity, acting on paired donors, with incorporation or reduction of molecular oxygen;GO:0046872//metal ion binding	GO:0008152//metabolic process;GO:0010208//pollen wall assembly
miR11023-z	Unigene0000440	2012	2029	-13.4	0.6204	AGAGCUGGAAAAUGACAC	|o|x||o||||||||x||	UUUAGAUCUUUUACUUUG	--	transducin family protein [Populus trichocarpa]	-	-	-	-	-	-	-
miR11023-z	Unigene0000860	41	58	-15	0.7009	AAAUCUAGGAAAAGAGAU	||||||||o|||x||o|o	UUUAGAUCUUUUACUUUG	--	--	-	-	-	-	-	-	-
miR11023-z	Unigene0001922	382	399	-16.8	0.7778	AAAUCUAGAAAAUGCUCU	||||||||||||||xxxo	UUUAGAUCUUUUACUUUG	--	--	-	-	-	-	-	-	-
miR11023-z	Unigene0002189	491	508	-14.4	0.6667	UAAUCUAGAAAGUAUAAC	x||||||||||o|xx|||	UUUAGAUCUUUUACUUUG	At1g17230	PREDICTED: receptor-like protein 12 [Malus domestica]	-	-	-	-	-	-	-
miR11023-z	Unigene0002596	86	103	-18.1	0.838	AAGUCUAGAAAAUAGAAA	||o||||||||||xo||x	UUUAGAUCUUUUACUUUG	dnaJ	PREDICTED: chaperone protein dnaJ 1, mitochondrial [Fragaria vesca subsp. vesca] [Fragaria vesca]	-	-	-	-	-	GO:0005515//protein binding;GO:0043169//cation binding	GO:0006950//response to stress;GO:0044267//cellular protein metabolic process
miR11023-z	Unigene0003505	693	710	-14.7	0.6743	AAAACUAGAAAAUGAACA	|||x||||||||||||xx	UUUAGAUCUUUUACUUUG	--	--	-	-	-	-	-	-	-
miR11023-z	Unigene0003591	1755	1772	-13.8	0.633	AGAUAUAGAAAAUGAAAA	|o||x||||||||||||x	UUUAGAUCUUUUACUUUG	rft1	PREDICTED: protein RFT1 homolog [Fragaria vesca subsp. vesca] [Fragaria vesca]	-	-	-	-	-	-	-
miR11023-z	Unigene0003713	3288	3305	-13.3	0.6073	ACGUCCAGAAAAUGAAAG	|xo||x|||||||||||x	UUUAGAUCUUUUACUUUG	--	PREDICTED: dentin sialophosphoprotein isoform X2 [Fragaria vesca subsp. vesca] [Fragaria vesca]	-	-	-	-	-	-	-
miR11023-z	Unigene0004018	943	960	-15.3	0.6986	ACGUCUAGAAAAGGAAGC	|xo|||||||||x|||o|	UUUAGAUCUUUUACUUUG	AZF2	PREDICTED: zinc finger protein 197 [Prunus mume]	-	-	-	-	-	-	-
miR11023-z	Unigene0004460	435	452	-14.5	0.6621	ACGUAUAGAAAAUGGAAC	|xo|x|||||||||o|||	UUUAGAUCUUUUACUUUG	RGA2	PREDICTED: disease resistance protein RGA2-like [Prunus mume]	-	-	-	-	-	-	-
miR11023-z	Unigene0004460	464	481	-14.5	0.6621	ACGUAUAGAAAAUGGAAC	|xo|x|||||||||o|||	UUUAGAUCUUUUACUUUG	RGA2	PREDICTED: disease resistance protein RGA2-like [Prunus mume]	-	-	-	-	-	-	-
miR11023-z	Unigene0004475	395	412	-14.6	0.6667	AAAUUUAGAAAACGAAAC	||||o|||||||x|||||	UUUAGAUCUUUUACUUUG	--	--	-	-	-	-	-	-	-
miR11023-z	Unigene0004583	899	916	-16.1	0.7285	AGUCCUAGAAAAUGAAAA	|oxx|||||||||||||x	UUUAGAUCUUUUACUUUG	--	PREDICTED: ranBP2-type zinc finger protein At1g67325 [Fragaria vesca subsp. vesca] [Fragaria vesca]	-	-	-	-	-	-	-
miR11023-z	Unigene0005805	208	225	-18.1	0.819	AGUCCUAGAAAAUGAAAC	|oxx||||||||||||||	UUUAGAUCUUUUACUUUG	--	PREDICTED: probable serine/threonine-protein kinase WNK9 [Prunus mume]	-	-	-	-	-	-	-
miR11023-z	Unigene0005874	1200	1217	-17.6	0.8148	AAGUCUAGAAAAUGAUGC	||o||||||||||||xo|	UUUAGAUCUUUUACUUUG	Os04g0252200	PREDICTED: cleavage and polyadenylation specificity factor subunit 1 [Prunus mume]	Genetic Information Processing	Translation	ko03015//mRNA surveillance pathway	K14401	GO:0043231//intracellular membrane-bounded organelle	-	-
miR11023-z	Unigene0006076	159	176	-14.2	0.6484	AACUUUAGAAAGUGAAAA	||x|o||||||o|||||x	UUUAGAUCUUUUACUUUG	TIM17-1	PREDICTED: mitochondrial import inner membrane translocase subunit TIM17-2-like [Malus domestica]	-	-	-	-	-	-	-
miR11023-z	Unigene0006079	1593	1610	-13.2	0.6168	AGAUCUAUAAAAUGGAAA	|o|||||x||||||o||x	UUUAGAUCUUUUACUUUG	BPA1	PREDICTED: binding partner of ACD11 1 isoform X2 [Prunus mume]	-	-	-	-	-	GO:0097159//organic cyclic compound binding	-
miR11023-z	Unigene0007034	798	815	-13.2	0.6027	AAUCUUAGAAAAAGAAAC	||xxo|||||||x|||||	UUUAGAUCUUUUACUUUG	POT1A	PREDICTED: protection of telomeres protein 1a-like [Fragaria vesca subsp. vesca] [Fragaria vesca]	-	-	-	-	-	-	-
miR11023-z	Unigene0007197	1780	1797	-14.5	0.6744	AAACCUCGAAAGUGAAAC	|||x||x||||o||||||	UUUAGAUCUUUUACUUUG	GT5	PREDICTED: anthocyanidin 3-O-glucosyltransferase 5-like [Fragaria vesca subsp. vesca] [Fragaria vesca]	Metabolism	Biosynthesis of other secondary metabolites	ko00940//Phenylpropanoid biosynthesis	K12356	-	GO:0016740//transferase activity	-
miR11023-z	Unigene0007342	865	882	-15	0.6787	AAGUUGAGAAAAUGGAAC	||o|ox||||||||o|||	UUUAGAUCUUUUACUUUG	At4g27190	PREDICTED: disease resistance protein At4g27190-like, partial [Malus domestica]	-	-	-	-	-	-	-
miR11023-z	Unigene0007446	1688	1705	-14.5	0.6744	AAGUAUAGAAAAUGGGAC	||o|x|||||||||oo||	UUUAGAUCUUUUACUUUG	--	PREDICTED: KHG/KDPG aldolase-like [Malus domestica]	-	-	-	-	-	GO:0016832//aldehyde-lyase activity	-
miR11023-z	Unigene0007484	1261	1278	-15.9	0.7195	AAACUUAGAAAGUGAGAC	|||xo||||||o|||o||	UUUAGAUCUUUUACUUUG	N	PREDICTED: TMV resistance protein N-like [Fragaria vesca subsp. vesca] [Fragaria vesca]	-	-	-	-	-	-	-
miR11023-z	Unigene0007493	563	580	-15.9	0.7195	AAACUUAGAAAGUGAGAC	|||xo||||||o|||o||	UUUAGAUCUUUUACUUUG	N	PREDICTED: TMV resistance protein N-like [Pyrus x bretschneideri]	-	-	-	-	-	-	-
miR11023-z	Unigene0008032	1951	1968	-13.2	0.6027	UAAACUAGAAAGAGAAAC	x||x|||||||ox|||||	UUUAGAUCUUUUACUUUG	CSP41B	PREDICTED: chloroplast stem-loop binding protein of 41 kDa b, chloroplastic [Fragaria vesca subsp. vesca] [Fragaria vesca]	-	-	-	-	-	-	-
miR11023-z	Unigene0008246	3730	3747	-15.3	0.6923	AGAUCAAGAAAAUGGAAG	|o|||x||||||||o||x	UUUAGAUCUUUUACUUUG	ATK4	PREDICTED: kinesin-like protein KIF3C [Fragaria vesca subsp. vesca] [Fragaria vesca]	-	-	-	-	GO:0015630//microtubule cytoskeleton;GO:0043234//protein complex;GO:0044430//cytoskeletal part	GO:0005488//binding	-
miR11023-z	Unigene0009390	290	307	-13.6	0.6154	AAAUCUAUAAAGUGGAAG	|||||||x|||o||o||x	UUUAGAUCUUUUACUUUG	--	--	-	-	-	-	-	-	-
miR11023-z	Unigene0009473	224	241	-14.3	0.6471	CACUUUAGAAAAUGAAAU	x|x|o||||||||||||o	UUUAGAUCUUUUACUUUG	PDCD5	PREDICTED: DNA-binding protein DDB_G0278111 isoform X2 [Fragaria vesca subsp. vesca] [Fragaria vesca]	-	-	-	-	-	-	-
miR11023-z	Unigene0009723	1024	1041	-18.7	0.8698	AAGUCUAGAAAGUGAACG	||o||||||||o||||xx	UUUAGAUCUUUUACUUUG	DNAJC7	DnaJ domain-containing protein/TPR_11 domain-containing protein [Cephalotus follicularis]	-	-	-	-	-	-	-
miR11023-z	Unigene0009890	841	858	-13.3	0.6018	AACGCUAGAAAAAGAAAC	||xx||||||||x|||||	UUUAGAUCUUUUACUUUG	At1g01350	PREDICTED: zinc finger CCCH domain-containing protein 1-like [Fragaria vesca subsp. vesca] [Fragaria vesca]	-	-	-	-	-	-	-
miR11023-z	Unigene0009913	3170	3187	-16.1	0.7285	GACGCUAGAAAAUGAAAG	o|xx|||||||||||||x	UUUAGAUCUUUUACUUUG	PCMP-H8	PREDICTED: pentatricopeptide repeat-containing protein At1g18485 [Prunus mume]	-	-	-	-	-	-	-
miR11023-z	Unigene0009952	2590	2607	-13.4	0.6147	AAGUCUAGAAAAGAUAAC	||o|||||||||xxx|||	UUUAGAUCUUUUACUUUG	fhaA	PREDICTED: glycine-rich protein A3-like [Fragaria vesca subsp. vesca] [Fragaria vesca]	-	-	-	-	-	-	-
miR11023-z	Unigene0010682	1149	1166	-17	0.7763	AAAUUUGGAAAAUGAGAU	||||o|o||||||||o|o	UUUAGAUCUUUUACUUUG	--	Alpha-1,6-mannosyl-glycoprotein 2-beta-N-acetylglucosaminyltransferase [Theobroma cacao]	-	-	-	-	-	GO:0016740//transferase activity	GO:0006355//regulation of transcription, DNA-templated
miR11023-z	Unigene0010684	852	869	-13.9	0.6347	AAAUCUAAAAAGUGAGAA	|||||||x|||o|||o|x	UUUAGAUCUUUUACUUUG	INVH	PREDICTED: alkaline/neutral invertase A, mitochondrial [Fragaria vesca subsp. vesca] [Fragaria vesca]	-	-	-	-	-	GO:0004553//hydrolase activity, hydrolyzing O-glycosyl compounds	-
miR11023-z	Unigene0010863	202	219	-16.1	0.7285	AGUCCUAGAAAAUGAAAA	|oxx|||||||||||||x	UUUAGAUCUUUUACUUUG	WNK1	PREDICTED: probable serine/threonine-protein kinase WNK9 isoform X2 [Fragaria vesca subsp. vesca] [Fragaria vesca]	-	-	-	-	-	GO:0016772//transferase activity, transferring phosphorus-containing groups	-
miR11023-z	Unigene0010913	707	724	-14.4	0.6606	GAAUCUAAAAAAUGGGAC	o||||||x||||||oo||	UUUAGAUCUUUUACUUUG	FER	PREDICTED: receptor-like protein kinase FERONIA [Pyrus x bretschneideri]	-	-	-	-	-	-	-
miR11023-z	Unigene0011008	1424	1441	-15.2	0.6941	AUCUCUAGAAAAUGAAUU	|xx|||||||||||||xo	UUUAGAUCUUUUACUUUG	Pol	reverse transcriptase [Corchorus capsularis]	-	-	-	-	-	-	-
miR11023-z	Unigene0011023	3170	3187	-13.8	0.633	AGAUCUAGGAAACGAACC	|o||||||o|||x|||x|	UUUAGAUCUUUUACUUUG	--	Serine/arginine repetitive matrix protein 2 isoform 2 [Theobroma cacao]	-	-	-	-	-	-	-
miR11023-z	Unigene0011300	578	595	-13.7	0.6199	ACAUCUUGAAAAUGAAGA	|x||||x|||||||||ox	UUUAGAUCUUUUACUUUG	SAC7	PREDICTED: phosphoinositide phosphatase SAC6 [Fragaria vesca subsp. vesca] [Fragaria vesca]	-	-	-	-	-	-	-
miR11023-z	Unigene0011363	959	976	-13.2	0.6083	AGAUCUAGAAAAAGACUC	|o||||||||||x||xx|	UUUAGAUCUUUUACUUUG	PNP2	PREDICTED: polyribonucleotide nucleotidyltransferase 2, mitochondrial [Fragaria vesca subsp. vesca] [Fragaria vesca]	Genetic Information Processing	Folding, sorting and degradation	ko03018//RNA degradation	K00962	GO:0043231//intracellular membrane-bounded organelle	GO:0003676//nucleic acid binding;GO:0004518//nuclease activity;GO:0016779//nucleotidyltransferase activity;GO:0046914//transition metal ion binding	GO:0000959//mitochondrial RNA metabolic process;GO:0006396//RNA processing;GO:0006399//tRNA metabolic process;GO:0006401//RNA catabolic process;GO:0006606//protein import into nucleus;GO:0016072//rRNA metabolic process;GO:0019627//urea metabolic process;GO:0090501//RNA phosphodiester bond hydrolysis
miR11023-z	Unigene0012484	500	517	-13.4	0.6175	ACGUCUAGAAAGUUAAAC	|xo||||||||o|x||||	UUUAGAUCUUUUACUUUG	PROC	PREDICTED: pyrroline-5-carboxylate reductase [Fragaria vesca subsp. vesca] [Fragaria vesca]	Metabolism;Metabolism;Metabolism;Metabolism	Global and overview maps;Global and overview maps;Global and overview maps;Amino acid metabolism	ko01100//Metabolic pathways;ko01110//Biosynthesis of secondary metabolites;ko01230//Biosynthesis of amino acids;ko00330//Arginine and proline metabolism	K00286;K00286;K00286;K00286	GO:0030312//external encapsulating structure;GO:0044424//intracellular part	GO:0003824//catalytic activity	GO:0006561//proline biosynthetic process;GO:0006566//threonine metabolic process
miR11023-z	Unigene0012685	1758	1775	-13.4	0.6175	AAAUAAAGAAAAAGUAAC	||||xx||||||x|x|||	UUUAGAUCUUUUACUUUG	VTE1	PREDICTED: tocopherol cyclase, chloroplastic [Fragaria vesca subsp. vesca] [Fragaria vesca]	Metabolism;Metabolism;Metabolism	Global and overview maps;Global and overview maps;Metabolism of cofactors and vitamins	ko01100//Metabolic pathways;ko01110//Biosynthesis of secondary metabolites;ko00130//Ubiquinone and other terpenoid-quinone biosynthesis	K09834;K09834;K09834	GO:0009526//plastid envelope;GO:0044434//chloroplast part	-	GO:0044283//small molecule biosynthetic process;GO:0044763//single-organism cellular process;GO:0046483//heterocycle metabolic process;GO:0050896//response to stimulus;GO:1901360//organic cyclic compound metabolic process;GO:1901617//organic hydroxy compound biosynthetic process
miR11023-z	Unigene0013959	2872	2889	-17.2	0.8	AAAUCUAGGAAAUGAUUU	||||||||o||||||xxo	UUUAGAUCUUUUACUUUG	Ric1	PREDICTED: RAB6A-GEF complex partner protein 1-like [Pyrus x bretschneideri]	-	-	-	-	-	-	-
miR11023-z	Unigene0014714	1689	1706	-14	0.6422	GUAUCUAGAAAAUCAAAG	ox|||||||||||x|||x	UUUAGAUCUUUUACUUUG	ABCB29	PREDICTED: ABC transporter B family member 29, chloroplastic isoform X1 [Fragaria vesca subsp. vesca] [Fragaria vesca]	-	-	-	-	-	-	-
miR11023-z	Unigene0014786	1620	1637	-13.3	0.6129	AAGACUAGAAACUGGAAC	||ox|||||||x||o|||	UUUAGAUCUUUUACUUUG	APM1	PREDICTED: aminopeptidase M1 [Fragaria vesca subsp. vesca] [Fragaria vesca]	-	-	-	-	-	-	-
miR11023-z	Unigene0014810	36	53	-13.1	0.6009	AAAUCUGAGAAAAGAAAC	||||||oxo|||x|||||	UUUAGAUCUUUUACUUUG	UGT709C2	PREDICTED: 7-deoxyloganetic acid glucosyltransferase-like [Fragaria vesca subsp. vesca] [Fragaria vesca]	-	-	-	-	-	-	-
miR11023-z	Unigene0016287	2331	2348	-14.1	0.6498	AUAUCUAGAAAUUGGAAU	|x|||||||||x||o||o	UUUAGAUCUUUUACUUUG	MSH1	PREDICTED: DNA mismatch repair protein MSH1, mitochondrial [Fragaria vesca subsp. vesca] [Fragaria vesca]	-	-	-	-	GO:0009536//plastid	GO:0003690//double-stranded DNA binding;GO:0032550//purine ribonucleoside binding	GO:0000725//recombinational repair;GO:0006260//DNA replication;GO:0006305//DNA alkylation;GO:0006355//regulation of transcription, DNA-templated;GO:0007049//cell cycle;GO:0016458//gene silencing;GO:0034968//histone lysine methylation;GO:0048229//gametophyte development;GO:0051052//regulation of DNA metabolic process
miR11023-z	Unigene0016362	4632	4649	-15	0.6977	CUAUCUAGAAAAUGUACC	xx||||||||||||x|x|	UUUAGAUCUUUUACUUUG	SRF3	PREDICTED: protein STRUBBELIG-RECEPTOR FAMILY 3-like isoform X1 [Fragaria vesca subsp. vesca] [Fragaria vesca]	-	-	-	-	GO:0031224//intrinsic component of membrane	GO:0016740//transferase activity;GO:0032550//purine ribonucleoside binding	GO:0006464//cellular protein modification process
miR11023-z	Unigene0016512	3150	3167	-13.5	0.6109	AAAUCUAGAAAUCUGAAC	|||||||||||xxxo|||	UUUAGAUCUUUUACUUUG	At4g29180	PREDICTED: probable LRR receptor-like serine/threonine-protein kinase At4g29180 [Fragaria vesca subsp. vesca] [Fragaria vesca]	-	-	-	-	-	GO:0004672//protein kinase activity;GO:0032550//purine ribonucleoside binding	GO:0006464//cellular protein modification process;GO:0006796//phosphate-containing compound metabolic process
miR11023-z	Unigene0017023	1816	1833	-14.6	0.6667	AUAGCUAGAAAAUGAACU	|x|x||||||||||||xo	UUUAGAUCUUUUACUUUG	--	reverse transcriptase [Corchorus capsularis]	-	-	-	-	-	-	-
miR11023-z	Unigene0017316	372	389	-15.1	0.6959	AAAUUUAGAAAAGGAGAC	||||o|||||||x||o||	UUUAGAUCUUUUACUUUG	NPF5.10	PREDICTED: protein NRT1/ PTR FAMILY 5.10-like [Fragaria vesca subsp. vesca] [Fragaria vesca]	-	-	-	-	-	-	GO:0051234//establishment of localization
miR11023-z	Unigene0018323	2567	2584	-14.6	0.6759	AGAUCUAUUAAAUGGAAC	|o|||||xx|||||o|||	UUUAGAUCUUUUACUUUG	GAE1	PREDICTED: UDP-glucuronate 4-epimerase 1 [Fragaria vesca subsp. vesca] [Fragaria vesca]	Metabolism;Metabolism	Global and overview maps;Carbohydrate metabolism	ko01100//Metabolic pathways;ko00520//Amino sugar and nucleotide sugar metabolism	K08679;K08679	GO:0000139//Golgi membrane;GO:0031224//intrinsic component of membrane;GO:0031984//organelle subcompartment	GO:0016857//racemase and epimerase activity, acting on carbohydrates and derivatives;GO:0048037//cofactor binding	GO:0044238//primary metabolic process
miR11023-z	Unigene0018421	828	845	-14.8	0.6758	AAGUGUAGAAAAUGAACG	||o|x|||||||||||xx	UUUAGAUCUUUUACUUUG	--	--	-	-	-	-	-	-	-
miR11023-z	Unigene0018731	4518	4535	-13.5	0.6279	AAAUAUAGAAAAUGAAAG	||||x||||||||||||x	UUUAGAUCUUUUACUUUG	CCDC132	PREDICTED: syndetin isoform X2 [Prunus mume]	-	-	-	-	-	-	-
miR11023-z	Unigene0019169	1881	1898	-14.8	0.6789	GGAUCUACAAAAUGAGAC	oo|||||x|||||||o||	UUUAGAUCUUUUACUUUG	CRK26	PREDICTED: cysteine-rich receptor-like protein kinase 10 isoform X1 [Pyrus x bretschneideri]	-	-	-	-	-	-	-
miR11023-z	Unigene0019251	1908	1925	-15.8	0.7248	AAGUCUAGGAAUUGAAAG	||o|||||o||x|||||x	UUUAGAUCUUUUACUUUG	AAE7	PREDICTED: acetate/butyrate--CoA ligase AAE7, peroxisomal-like [Pyrus x bretschneideri]	-	-	-	-	-	-	-
miR11023-z	Unigene0019578	1410	1427	-17.1	0.7844	GAAUUUAGAAAAUGAAAU	o|||o||||||||||||o	UUUAGAUCUUUUACUUUG	At3g12360	PREDICTED: ankyrin repeat-containing protein At5g02620-like [Fragaria vesca subsp. vesca] [Fragaria vesca]	-	-	-	-	-	-	-
miR11023-z	Unigene0021457	421	438	-14	0.6422	AAAUGUGGAAAAUGAACU	||||x|o|||||||||xo	UUUAGAUCUUUUACUUUG	--	--	-	-	-	-	-	-	-
miR11023-z	Unigene0023775	214	231	-13.2	0.6055	AAGUCGAGAAAAUGUUAC	||o||x||||||||xx||	UUUAGAUCUUUUACUUUG	RPL38A	PREDICTED: 60S ribosomal protein L38 [Phoenix dactylifera]	Genetic Information Processing	Translation	ko03010//Ribosome	K02923	-	-	-
miR11023-z	Unigene0023776	135	152	-13.2	0.6055	AAGUCGAGAAAAUGUUAC	||o||x||||||||xx||	UUUAGAUCUUUUACUUUG	RPL38A	PREDICTED: 60S ribosomal protein L38 [Musa acuminata subsp. malaccensis] [Musa acuminata]	Genetic Information Processing	Translation	ko03010//Ribosome	K02923	-	-	-
miR11023-z	Unigene0024292	60	77	-14.6	0.6791	GAAACUAGAAAAUGAAUA	o||x||||||||||||xx	UUUAGAUCUUUUACUUUG	--	--	-	-	-	-	-	-	-
miR11023-z	Unigene0026116	407	424	-13.4	0.6147	AAAUCGAGAAAGUGUAAC	|||||x|||||o||x|||	UUUAGAUCUUUUACUUUG	SSA1	heat shock protein 70KD (nucleomorph) [Chroomonas mesostigmatica CCMP1168]	Genetic Information Processing;Genetic Information Processing;Cellular Processes	Folding, sorting and degradation;Transcription;Transport and catabolism	ko04141//Protein processing in endoplasmic reticulum;ko03040//Spliceosome;ko04144//Endocytosis	K03283;K03283;K03283	-	GO:0032550//purine ribonucleoside binding	-
miR11023-z	Unigene0026626	983	1000	-16.6	0.765	AACCCUGGAAAAUGAAAC	||xx||o|||||||||||	UUUAGAUCUUUUACUUUG	ATJ10	PREDICTED: chaperone protein dnaJ 10-like isoform X1 [Fragaria vesca subsp. vesca] [Fragaria vesca]	-	-	-	-	-	-	-
miR11023-z	Unigene0026956	231	248	-15.3	0.7051	AAAUCUAUAAAAUGAAAC	|||||||x||||||||||	UUUAGAUCUUUUACUUUG	--	--	-	-	-	-	-	-	-
miR11023-z	Unigene0030308	452	469	-15.5	0.7209	AAAUCUCUAAAAUAAAAA	||||||xx|||||x|||x	UUUAGAUCUUUUACUUUG	--	--	-	-	-	-	-	-	-
miR11023-z	Unigene0032097	302	319	-15.5	0.7143	GAAUCUAGAAAAGGAAGA	o|||||||||||x|||ox	UUUAGAUCUUUUACUUUG	At4g04980	hydroxyproline-rich glycoprotein [Populus trichocarpa]	-	-	-	-	-	-	-
miR11023-z	Unigene0032437	1227	1244	-15	0.6787	AAAUAAAGAAAAUGAAAC	||||xx||||||||||||	UUUAGAUCUUUUACUUUG	--	--	-	-	-	-	-	-	-
miR11023-z	Unigene0032663	378	395	-13.4	0.6233	AAAUCUAGAAAGUAUAAU	|||||||||||o|xx||o	UUUAGAUCUUUUACUUUG	--	--	-	-	-	-	-	-	-
miR11023-z	Unigene0033006	763	780	-14.9	0.6866	GAAUCUAAUAAAUGAGAC	o||||||xx||||||o||	UUUAGAUCUUUUACUUUG	Os04g0620700	PREDICTED: nucleolin 2 isoform X1 [Prunus mume]	-	-	-	-	-	-	-
miR11023-z	Unigene0033042	1279	1296	-13.2	0.6055	AAAUCUAGAAAAUAACUU	|||||||||||||x|xxo	UUUAGAUCUUUUACUUUG	FLA7	PREDICTED: fasciclin-like arabinogalactan protein 7 [Fragaria vesca subsp. vesca] [Fragaria vesca]	-	-	-	-	-	-	-
miR11023-z	Unigene0033452	464	481	-15.3	0.6986	UAAUCUAGCAAAUGAGAU	x|||||||x||||||o|o	UUUAGAUCUUUUACUUUG	MED31	PREDICTED: mediator of RNA polymerase II transcription subunit 31-like [Camelina sativa]	-	-	-	-	-	-	-
miR11023-z	Unigene0033886	652	669	-13.1	0.6009	AAAUGUAGAAAGUGUAAA	||||x||||||o||x||x	UUUAGAUCUUUUACUUUG	--	Myosin-2 [Anthurium amnicola]	-	-	-	-	-	-	-
miR11023-z	Unigene0034466	567	584	-13.2	0.6027	GAGUCUAGAAAAAGUAAC	o|o|||||||||x|x|||	UUUAGAUCUUUUACUUUG	--	--	-	-	-	-	-	-	-
miR11023-z	Unigene0034539	330	347	-14.4	0.6606	AAGACUAGGAAAUGAACC	||ox||||o|||||||x|	UUUAGAUCUUUUACUUUG	PUB24	PREDICTED: E3 ubiquitin-protein ligase PUB24 [Fragaria vesca subsp. vesca] [Fragaria vesca]	-	-	-	-	-	-	-
miR11023-z	Unigene0035013	1534	1551	-13.8	0.6301	AAAUUUAGUAAGUGAAAA	||||o|||x||o|||||x	UUUAGAUCUUUUACUUUG	--	Ribonuclease H [Medicago truncatula]	-	-	-	-	-	-	-
miR11023-z	Unigene0037380	6	23	-13.6	0.621	AAAUCUAGAAAAUCAUUU	|||||||||||||x|xxo	UUUAGAUCUUUUACUUUG	CYP90D1	PREDICTED: 3-epi-6-deoxocathasterone 23-monooxygenase isoform X1 [Fragaria vesca subsp. vesca] [Fragaria vesca]	Metabolism;Metabolism;Metabolism	Global and overview maps;Global and overview maps;Metabolism of terpenoids and polyketides	ko01100//Metabolic pathways;ko01110//Biosynthesis of secondary metabolites;ko00905//Brassinosteroid biosynthesis	K12638;K12638;K12638	-	GO:0016491//oxidoreductase activity;GO:0046906//tetrapyrrole binding;GO:0046914//transition metal ion binding	GO:0044710//single-organism metabolic process
miR11023-z	Unigene0039255	1024	1041	-15.3	0.7018	AAGUCUAGAAAAGAAAAA	||o|||||||||xx|||x	UUUAGAUCUUUUACUUUG	--	--	-	-	-	-	-	-	-
miR11023-z	Unigene0039368	1276	1293	-16.1	0.7285	AGUUCUGGAAAAUGAAAA	|ox|||o||||||||||x	UUUAGAUCUUUUACUUUG	ndhH	hypothetical chloroplast RF1 (chloroplast) [Fragaria chiloensis]	Metabolism;Metabolism	Global and overview maps;Energy metabolism	ko01100//Metabolic pathways;ko00190//Oxidative phosphorylation	K05579;K05579	GO:0044434//chloroplast part	GO:0000166//nucleotide binding;GO:0003954//NADH dehydrogenase activity;GO:0048037//cofactor binding	GO:0006091//generation of precursor metabolites and energy;GO:0044710//single-organism metabolic process;GO:0051234//establishment of localization
miR11023-z	Unigene0039727	605	622	-15.1	0.6991	AACUCUAGAAAGUGGACC	||x||||||||o||o|x|	UUUAGAUCUUUUACUUUG	At1g11900	PREDICTED: pentatricopeptide repeat-containing protein At1g11900 [Prunus mume]	-	-	-	-	-	-	-
miR11023-z	Unigene0039795	555	572	-13.7	0.6313	AAAACUAGAAAAGGAGAC	|||x||||||||x||o||	UUUAGAUCUUUUACUUUG	YAB5	PREDICTED: axial regulator YABBY 5-like isoform X2 [Fragaria vesca subsp. vesca] [Fragaria vesca]	-	-	-	-	-	-	-
miR11023-z	Unigene0039806	1069	1086	-13.6	0.621	GAAGCUAGAAAAUGUGAC	o||x||||||||||xo||	UUUAGAUCUUUUACUUUG	MYB39	PREDICTED: protein ODORANT1-like [Fragaria vesca subsp. vesca] [Fragaria vesca]	-	-	-	-	-	GO:0005488//binding	-
miR11023-z	Unigene0040324	616	633	-13.4	0.6119	GAAUAUAGAAAAUGAAAA	o|||x||||||||||||x	UUUAGAUCUUUUACUUUG	--	--	-	-	-	-	-	-	-
miR11023-z	Unigene0040498	1881	1898	-15.3	0.6986	AAGUCUGGAAAAGGAAAA	||o|||o|||||x||||x	UUUAGAUCUUUUACUUUG	PRFB1	PREDICTED: peptide chain release factor PrfB1, chloroplastic [Fragaria vesca subsp. vesca] [Fragaria vesca]	-	-	-	-	-	-	-
miR11023-z	Unigene0040498	2593	2610	-16.6	0.7615	GAAUCUCGGAAAUGAGAC	o|||||x|o||||||o||	UUUAGAUCUUUUACUUUG	PRFB1	PREDICTED: peptide chain release factor PrfB1, chloroplastic [Fragaria vesca subsp. vesca] [Fragaria vesca]	-	-	-	-	-	-	-
miR11023-z	Unigene0041016	48	65	-13	0.6019	CAAGCUAGAAAAAGAAAC	x||x||||||||x|||||	UUUAGAUCUUUUACUUUG	--	--	-	-	-	-	-	-	-
miR11023-z	Unigene0041499	121	138	-20.1	0.9349	AAAUCUAGAAAGUGAAAG	|||||||||||o|||||x	UUUAGAUCUUUUACUUUG	--	--	-	-	-	-	-	-	-
miR11023-z	Unigene0043850	39	56	-13.7	0.6343	AUAUCGAGAAAGUGAAAA	|x|||x|||||o|||||x	UUUAGAUCUUUUACUUUG	FPS1	farnesyl pyrophosphate synthase [Rosa rugosa]	Metabolism;Metabolism;Metabolism	Global and overview maps;Global and overview maps;Metabolism of terpenoids and polyketides	ko01100//Metabolic pathways;ko01110//Biosynthesis of secondary metabolites;ko00900//Terpenoid backbone biosynthesis	K00787;K00787;K00787	-	-	-
miR11023-z	Unigene0043851	1051	1068	-13.7	0.6343	AUAUCGAGAAAGUGAAAA	|x|||x|||||o|||||x	UUUAGAUCUUUUACUUUG	FPS2	PREDICTED: farnesyl pyrophosphate synthase 1-like [Fragaria vesca subsp. vesca] [Fragaria vesca]	Metabolism;Metabolism;Metabolism	Global and overview maps;Global and overview maps;Metabolism of terpenoids and polyketides	ko01100//Metabolic pathways;ko01110//Biosynthesis of secondary metabolites;ko00900//Terpenoid backbone biosynthesis	K00787;K00787;K00787	-	-	-
miR11023-z	Unigene0043916	2294	2311	-13.6	0.621	UAAUGUAGGAAAUGAUAC	x|||x|||o||||||x||	UUUAGAUCUUUUACUUUG	Os05g0239150	PREDICTED: zinc finger BED domain-containing protein RICESLEEPER 2-like [Malus domestica]	-	-	-	-	-	-	-
miR11023-z	Unigene0045585	136	153	-16.6	0.7615	AAGUCUAGGAAACGAAGC	||o|||||o|||x|||o|	UUUAGAUCUUUUACUUUG	--	--	-	-	-	-	-	-	-
miR11023-z	Unigene0045587	136	153	-16.6	0.7615	AAGUCUAGGAAACGAAGC	||o|||||o|||x|||o|	UUUAGAUCUUUUACUUUG	--	--	-	-	-	-	-	-	-
miR11023-z	Unigene0045612	147	164	-15.3	0.6986	AGAUCUACGAAAUGAAAC	|o|||||xo|||||||||	UUUAGAUCUUUUACUUUG	GLC1	PREDICTED: glucan endo-1,3-beta-glucosidase [Fragaria vesca subsp. vesca] [Fragaria vesca]	-	-	-	-	-	GO:0016798//hydrolase activity, acting on glycosyl bonds	GO:0044238//primary metabolic process
miR11023-z	Unigene0047828	544	561	-17.8	0.8128	UAAACUAGGAAAUGAAAC	x||x||||o|||||||||	UUUAGAUCUUUUACUUUG	--	--	-	-	-	-	-	-	-
miR11023-z	Unigene0047970	1423	1440	-14.4	0.6575	AAAUCUAUUAAAUGAGGC	|||||||xx||||||oo|	UUUAGAUCUUUUACUUUG	ACO3	PREDICTED: 1-aminocyclopropane-1-carboxylate oxidase homolog 1-like [Gossypium arboreum]	-	-	-	-	-	-	-
miR11023-z	Unigene0048343	1489	1506	-19.3	0.8733	CAGUCUAGAAAGUGAAAA	x|o||||||||o|||||x	UUUAGAUCUUUUACUUUG	EXPA7	alpha expansin [Rosa hybrid cultivar]	-	-	-	-	GO:0030312//external encapsulating structure	-	GO:0071555//cell wall organization
miR11023-z	Unigene0048811	37	54	-15.4	0.7064	GAAUCUAGAAAAGGAAAA	o|||||||||||x||||x	UUUAGAUCUUUUACUUUG	ATL11	PREDICTED: RING-H2 finger protein ATL34-like [Fragaria vesca subsp. vesca] [Fragaria vesca]	-	-	-	-	-	-	-
miR11023-z	Unigene0048947	7	24	-13.4	0.6119	AACACUAGAAAAAGAAAC	||xx||||||||x|||||	UUUAGAUCUUUUACUUUG	At2g29900	PREDICTED: presenilin-like protein At2g29900 [Fragaria vesca subsp. vesca] [Fragaria vesca]	-	-	-	-	GO:0031090//organelle membrane;GO:0031224//intrinsic component of membrane;GO:0043231//intracellular membrane-bounded organelle	GO:0004175//endopeptidase activity	GO:0007166//cell surface receptor signaling pathway;GO:0019538//protein metabolic process
miR11023-z	Unigene0049238	2562	2579	-14.2	0.6514	AAGUCAAGAAAGUGAACC	||o||x|||||o||||x|	UUUAGAUCUUUUACUUUG	BHLH30	PREDICTED: transcription factor bHLH106-like [Fragaria vesca subsp. vesca] [Fragaria vesca]	-	-	-	-	-	-	-
miR11023-z	Unigene0049741	9	26	-14.5	0.6651	AAGUCUAGAAAGAUAAAC	||o||||||||oxx||||	UUUAGAUCUUUUACUUUG	--	--	-	-	-	-	-	-	-
miR11023-z	Unigene0050030	106	123	-14.2	0.6514	AAAAAUGGAAAAUGAAAC	|||xx|o|||||||||||	UUUAGAUCUUUUACUUUG	NUDT8	PREDICTED: nudix hydrolase 8 [Fragaria vesca subsp. vesca] [Fragaria vesca]	-	-	-	-	-	-	-
miR11023-z	Unigene0052226	1014	1031	-15.4	0.7032	GAAUUUAGAAAAUGUAAA	o|||o|||||||||x||x	UUUAGAUCUUUUACUUUG	At5g27750	PREDICTED: F-box/FBD/LRR-repeat protein At5g22700-like isoform X2 [Fragaria vesca subsp. vesca] [Fragaria vesca]	-	-	-	-	-	-	-
miR11023-z	Unigene0052366	558	575	-13.5	0.6221	GAAGCUAGAAAAUGUAGC	o||x||||||||||x|o|	UUUAGAUCUUUUACUUUG	--	--	-	-	-	-	-	-	-
miR11023-z	Unigene0052370	97	114	-13.5	0.6221	GAAGCUAGAAAAUGUAGC	o||x||||||||||x|o|	UUUAGAUCUUUUACUUUG	--	--	-	-	-	-	-	-	-
miR11023-z	Unigene0053198	17	34	-13.4	0.6147	AGAUAUAGGAAAUGAAAU	|o||x|||o||||||||o	UUUAGAUCUUUUACUUUG	--	Protein-L-isoaspartate O-methyltransferase, partial [Anthurium amnicola]	-	-	-	-	-	-	-
miR11023-z	Unigene0053199	785	802	-13.4	0.6147	AGAUAUAGGAAAUGAAAU	|o||x|||o||||||||o	UUUAGAUCUUUUACUUUG	--	IGR domain-containing protein [Cephalotus follicularis]	-	-	-	-	-	-	-
miR11023-z	Unigene0053534	372	389	-13.8	0.633	AAGAGUAGAAAAUGAAAA	||oxx||||||||||||x	UUUAGAUCUUUUACUUUG	PP2AB2	PREDICTED: serine/threonine protein phosphatase 2A 55 kDa regulatory subunit B beta isoform isoform X4 [Prunus mume]	Genetic Information Processing	Translation	ko03015//mRNA surveillance pathway	K04354	-	-	-
miR11023-z	Unigene0053554	2041	2058	-15.1	0.6895	AGAUCUAGAAAAAGAAGA	|o||||||||||x|||ox	UUUAGAUCUUUUACUUUG	PAT08	PREDICTED: protein S-acyltransferase 8 [Fragaria vesca subsp. vesca] [Fragaria vesca]	-	-	-	-	GO:0031224//intrinsic component of membrane	GO:0016409//palmitoyltransferase activity;GO:0046914//transition metal ion binding	-
miR11023-z	Unigene0055169	2299	2316	-16.2	0.75	GGAUCGAGAAAAUGAAAC	oo|||x||||||||||||	UUUAGAUCUUUUACUUUG	PCMP-H81	PREDICTED: pentatricopeptide repeat-containing protein At3g57430, chloroplastic [Fragaria vesca subsp. vesca] [Fragaria vesca]	-	-	-	-	GO:0043231//intracellular membrane-bounded organelle	-	GO:0006396//RNA processing
miR11023-z	Unigene0055903	2278	2295	-15	0.6849	AAAAAUAGAAAGUGAGAC	|||xx||||||o|||o||	UUUAGAUCUUUUACUUUG	MYB44	PREDICTED: transcription factor MYB86-like [Fragaria vesca subsp. vesca] [Fragaria vesca]	-	-	-	-	-	-	-
miR11023-z	Unigene0056109	1783	1800	-14.3	0.656	GGAUCUGGAAAAUUAAAC	oo||||o||||||x||||	UUUAGAUCUUUUACUUUG	--	Haloacid dehalogenase-like hydrolase superfamily protein [Theobroma cacao]	-	-	-	-	-	GO:0042578//phosphoric ester hydrolase activity	GO:0009166//nucleotide catabolic process
miR11023-z	Unigene0056534	1738	1755	-15.3	0.7018	AAAUCAAGGAAAUGAGAG	|||||x||o||||||o|x	UUUAGAUCUUUUACUUUG	clpX	PREDICTED: ATP-dependent Clp protease ATP-binding subunit clpX-like, mitochondrial isoform X3 [Fragaria vesca subsp. vesca] [Fragaria vesca]	-	-	-	-	-	-	-
miR11023-z	Unigene0056710	2884	2901	-14.2	0.6484	AUAUCUAGAAAAUAAGAC	|x|||||||||||x|o||	UUUAGAUCUUUUACUUUG	RPL13	PREDICTED: 50S ribosomal protein L13, chloroplastic [Fragaria vesca subsp. vesca] [Fragaria vesca]	Genetic Information Processing	Translation	ko03010//Ribosome	K02871	GO:0030529//intracellular ribonucleoprotein complex	-	GO:0010467//gene expression
miR11023-z	Unigene0056925	51	68	-16.8	0.7602	UUAUCUAGAAAAUGAAUU	xx||||||||||||||xo	UUUAGAUCUUUUACUUUG	--	--	-	-	-	-	-	-	-
miR11023-z	Unigene0057126	1638	1655	-13.9	0.629	AAGUCUACAAAAUGAGAA	||o||||x|||||||o|x	UUUAGAUCUUUUACUUUG	--	--	-	-	-	-	-	-	-
miR11023-z	Unigene0058930	2801	2818	-13.5	0.6279	AAGUCUAGGAAAGUAAAC	||o|||||o|||xx||||	UUUAGAUCUUUUACUUUG	RH30	PREDICTED: DEAD-box ATP-dependent RNA helicase 20 [Fragaria vesca subsp. vesca] [Fragaria vesca]	Genetic Information Processing	Transcription	ko03040//Spliceosome	K12823	GO:0043231//intracellular membrane-bounded organelle	GO:0003676//nucleic acid binding;GO:0032550//purine ribonucleoside binding;GO:0042623//ATPase activity, coupled	GO:0000956//nuclear-transcribed mRNA catabolic process;GO:0016072//rRNA metabolic process;GO:0022613//ribonucleoprotein complex biogenesis
miR11023-z	Unigene0059702	1097	1114	-13.3	0.6157	AAAUCUACGAAAUGAGAA	|||||||xo||||||o|x	UUUAGAUCUUUUACUUUG	BHLH66	PREDICTED: transcription factor bHLH66-like [Fragaria vesca subsp. vesca] [Fragaria vesca]	-	-	-	-	-	-	-
miR11023-z	Unigene0060114	815	832	-15.3	0.7051	UGUUCUAGAAAAUGAACC	xox|||||||||||||x|	UUUAGAUCUUUUACUUUG	RPK2	PREDICTED: LRR receptor-like serine/threonine-protein kinase RPK2 [Fragaria vesca subsp. vesca] [Fragaria vesca]	-	-	-	-	GO:0031224//intrinsic component of membrane	GO:0004672//protein kinase activity;GO:0032550//purine ribonucleoside binding	GO:0006464//cellular protein modification process;GO:0006796//phosphate-containing compound metabolic process
miR11023-z	Unigene0060152	929	946	-13.2	0.6055	AAAGAUAGAAAAUGAAGU	|||xx|||||||||||oo	UUUAGAUCUUUUACUUUG	MSL10	Mechanosensitive ion channel protein 10 [Glycine soja]	-	-	-	-	-	-	GO:0044763//single-organism cellular process
miR11023-z	Unigene0060940	475	492	-14.7	0.6774	UAGUCCAGAAAAUGAAAG	x|o||x|||||||||||x	UUUAGAUCUUUUACUUUG	--	Arginine--tRNA ligase [Gossypium arboreum]	-	-	-	-	-	-	-
miR11023-z	Unigene0061156	96	113	-15.1	0.6833	AAGUCUUUAAAAUGAAAC	||o|||xx||||||||||	UUUAGAUCUUUUACUUUG	--	PREDICTED: phosphatidylinositol/phosphatidylcholine transfer protein SFH9 isoform X2 [Fragaria vesca subsp. vesca] [Fragaria vesca]	-	-	-	-	-	-	-
miR11023-z	Unigene0061157	96	113	-15.1	0.6833	AAGUCUUUAAAAUGAAAC	||o|||xx||||||||||	UUUAGAUCUUUUACUUUG	--	PREDICTED: phosphatidylinositol/phosphatidylcholine transfer protein SFH9 isoform X2 [Fragaria vesca subsp. vesca] [Fragaria vesca]	-	-	-	-	-	-	-
miR11023-z	Unigene0061223	484	501	-16.5	0.7466	GUAUGUAGAAAAUGAAAC	ox||x|||||||||||||	UUUAGAUCUUUUACUUUG	SPAC2F3.16	Uncharacterized RING finger protein [Morus notabilis]	-	-	-	-	-	-	-
miR11023-z	Unigene0061502	490	507	-14.2	0.6425	AAAUCUAGGAACUGAAUA	||||||||o||x||||xx	UUUAGAUCUUUUACUUUG	CLASP	PREDICTED: CLIP-associated protein isoform X1 [Fragaria vesca subsp. vesca] [Fragaria vesca]	-	-	-	-	-	-	-
miR11023-z	Unigene0061825	1651	1668	-15.8	0.7248	AAAUCUAGAAAAGGAAGA	||||||||||||x|||ox	UUUAGAUCUUUUACUUUG	--	Telomere repeat-binding protein 4 [Morus notabilis]	-	-	-	-	-	-	-
miR11023-z	Unigene0061880	2154	2171	-14.1	0.6498	AGGUCUUGAAAAUGAACC	|oo|||x|||||||||x|	UUUAGAUCUUUUACUUUG	At1g09600	PREDICTED: probable serine/threonine-protein kinase At1g54610 [Fragaria vesca subsp. vesca] [Fragaria vesca]	-	-	-	-	-	GO:0004672//protein kinase activity	GO:0006796//phosphate-containing compound metabolic process
miR11023-z	Unigene0062481	3713	3730	-14.4	0.6729	AAAUGCAGGAAAUGGAAC	||||xx||o|||||o|||	UUUAGAUCUUUUACUUUG	MRE11	PREDICTED: double-strand break repair protein MRE11 [Fragaria vesca subsp. vesca] [Fragaria vesca]	Genetic Information Processing;Genetic Information Processing	Replication and repair;Replication and repair	ko03440//Homologous recombination;ko03450//Non-homologous end-joining	K10865;K10865	GO:0000785//chromatin;GO:0044454//nuclear chromosome part	GO:0004518//nuclease activity;GO:0046914//transition metal ion binding	GO:0000280//nuclear division;GO:0006281//DNA repair;GO:0030908//protein splicing
miR11023-z	Unigene0062605	2461	2478	-14.1	0.6498	ACAUUUAGGAAAUGACAC	|x||o|||o||||||x||	UUUAGAUCUUUUACUUUG	BRIP1	PREDICTED: Fanconi anemia group J protein homolog isoform X1 [Fragaria vesca subsp. vesca] [Fragaria vesca]	Genetic Information Processing	Replication and repair	ko03440//Homologous recombination	K15362	-	GO:0004386//helicase activity;GO:0042623//ATPase activity, coupled;GO:0097159//organic cyclic compound binding;GO:1901363//heterocyclic compound binding	GO:0009987//cellular process
miR11023-z	Unigene0062630	3527	3544	-17.8	0.8128	AGAUCUAGAAAAUGGUAA	|o||||||||||||ox|x	UUUAGAUCUUUUACUUUG	--	Glutathione transport system permease protein gsiD [Anthurium amnicola]	-	-	-	-	-	-	GO:0006139//nucleobase-containing compound metabolic process;GO:0044260//cellular macromolecule metabolic process;GO:0044710//single-organism metabolic process;GO:0044763//single-organism cellular process
miR11023-z	Unigene0062644	884	901	-15.3	0.6923	GAGUCAAGAAAAUGAAAG	o|o||x|||||||||||x	UUUAGAUCUUUUACUUUG	hxlB	PREDICTED: 3-hexulose-6-phosphate isomerase isoform X1 [Ziziphus jujuba]	-	-	-	-	-	GO:0003824//catalytic activity;GO:0005488//binding	-
miR11023-z	Unigene0063411	3903	3920	-16.1	0.7352	GGGUCUAGAAAACGAAAC	ooo|||||||||x|||||	UUUAGAUCUUUUACUUUG	ube2d2	PREDICTED: ubiquitin-conjugating enzyme E2 11-like [Fragaria vesca subsp. vesca] [Fragaria vesca]	Genetic Information Processing;Genetic Information Processing	Folding, sorting and degradation;Folding, sorting and degradation	ko04141//Protein processing in endoplasmic reticulum;ko04120//Ubiquitin mediated proteolysis	K06689;K06689	-	-	-
miR11023-z	Unigene0063416	505	522	-16.9	0.7824	AUUUCUAGAAAGUGAAAG	|xx||||||||o|||||x	UUUAGAUCUUUUACUUUG	PYD1	PREDICTED: dihydropyrimidine dehydrogenase (NADP(+)), chloroplastic [Prunus mume]	Metabolism;Metabolism;Metabolism;Metabolism	Global and overview maps;Nucleotide metabolism;Metabolism of other amino acids;Metabolism of cofactors and vitamins	ko01100//Metabolic pathways;ko00240//Pyrimidine metabolism;ko00410//beta-Alanine metabolism;ko00770//Pantothenate and CoA biosynthesis	K00207;K00207;K00207;K00207	GO:0044424//intracellular part	GO:0016635//oxidoreductase activity, acting on the CH-CH group of donors, quinone or related compound as acceptor	GO:0009174//pyrimidine ribonucleoside monophosphate biosynthetic process
miR11023-z	Unigene0064060	1060	1077	-17.8	0.8203	AGAUUUAGAAAGUGAAAU	|o||o||||||o|||||o	UUUAGAUCUUUUACUUUG	SUVH1	PREDICTED: histone-lysine N-methyltransferase, H3 lysine-9 specific SUVH1 [Fragaria vesca subsp. vesca] [Fragaria vesca]	Metabolism;Metabolism	Global and overview maps;Amino acid metabolism	ko01100//Metabolic pathways;ko00310//Lysine degradation	K11420;K11420	-	GO:0005488//binding;GO:0008168//methyltransferase activity	GO:0016571//histone methylation
miR11023-z	Unigene0064259	225	242	-13.4	0.6147	AAAAUCAGAAAAUGAUAC	|||xox|||||||||x||	UUUAGAUCUUUUACUUUG	CBP60D	PREDICTED: calmodulin-binding protein 60 G-like [Prunus mume]	-	-	-	-	-	-	-
miR11023-z	Unigene0064813	1558	1575	-14.9	0.6866	ACUUCUAGGAAAUGAAUC	|xx|||||o|||||||x|	UUUAGAUCUUUUACUUUG	rabepk	PREDICTED: RING finger protein B [Fragaria vesca subsp. vesca] [Fragaria vesca]	-	-	-	-	-	-	-
miR11023-z	Unigene0065110	1956	1973	-13.7	0.6372	UAACUUAGAAAAUGAAAA	x||xo||||||||||||x	UUUAGAUCUUUUACUUUG	GDPDL3	PREDICTED: glycerophosphodiester phosphodiesterase GDPDL3-like [Fragaria vesca subsp. vesca] [Fragaria vesca]	-	-	-	-	-	GO:0008081//phosphoric diester hydrolase activity	GO:0044238//primary metabolic process
miR11023-z	Unigene0065421	1599	1616	-13.2	0.6027	AAAUUAAGAAAAUGAAAU	||||ox|||||||||||o	UUUAGAUCUUUUACUUUG	--	--	-	-	-	-	-	-	-
miR11023-z	Unigene0066601	652	669	-13.8	0.633	AGAUCUAGGAAACGAACC	|o||||||o|||x|||x|	UUUAGAUCUUUUACUUUG	--	Histone acetyltransferases subunit 3 [Corchorus capsularis]	-	-	-	-	-	-	-
miR11023-z	Unigene0066716	1924	1941	-13.8	0.633	AGAUCUAGGAAACGAACC	|o||||||o|||x|||x|	UUUAGAUCUUUUACUUUG	Tf2-9	PREDICTED: retrovirus-related Pol polyprotein from transposon 297 [Fragaria vesca subsp. vesca] [Fragaria vesca]	-	-	-	-	-	-	-
miR11023-z	Unigene0068561	3475	3492	-14.4	0.6698	AAAUCUGGAAAAAGGAAU	||||||o|||||x|o||o	UUUAGAUCUUUUACUUUG	At1g54570	PREDICTED: acyltransferase-like protein At1g54570, chloroplastic [Fragaria vesca subsp. vesca] [Fragaria vesca]	-	-	-	-	GO:0044434//chloroplast part	GO:0016746//transferase activity, transferring acyl groups	GO:0006641//triglyceride metabolic process;GO:0016101//diterpenoid metabolic process
miR11023-z	Unigene0068796	3024	3041	-13.9	0.6347	CAAUGUAGAAAAUGAACA	x|||x|||||||||||xx	UUUAGAUCUUUUACUUUG	MMS19	PREDICTED: MMS19 nucleotide excision repair protein homolog [Prunus mume]	-	-	-	-	-	-	-
miR11023-z	Unigene0068982	302	319	-16.8	0.785	GAGUCUAGGAAAGGAAAC	o|o|||||o|||x|||||	UUUAGAUCUUUUACUUUG	MED12	PREDICTED: mediator of RNA polymerase II transcription subunit 12 [Fragaria vesca subsp. vesca] [Fragaria vesca]	-	-	-	-	GO:0043234//protein complex	-	GO:0006355//regulation of transcription, DNA-templated
miR11023-z	Unigene0069110	183	200	-13.9	0.6406	AAGUGCAGAAAAUGAAAG	||o|xx|||||||||||x	UUUAGAUCUUUUACUUUG	Tf2-9	PREDICTED: transposon Tf2-1 polyprotein [Malus domestica]	-	-	-	-	-	-	-
miR11023-z	Unigene0069197	90	107	-13.6	0.6267	AAAUCUAAAAAGUGAAGA	|||||||x|||o||||ox	UUUAGAUCUUUUACUUUG	--	DNA helicase PIF1, ATP-dependent [Corchorus olitorius]	-	-	-	-	-	-	-
miR11023-z	Unigene0069310	422	439	-13.2	0.6027	AAUCUUAGAAAAAGAAAC	||xxo|||||||x|||||	UUUAGAUCUUUUACUUUG	POT1A	PREDICTED: protection of telomeres protein 1a-like [Fragaria vesca subsp. vesca] [Fragaria vesca]	-	-	-	-	-	-	-
miR11023-z	Unigene0070278	216	233	-13	0.6047	AAAUCAAGAAAUUGAGAC	|||||x|||||x|||o||	UUUAGAUCUUUUACUUUG	CSLG1	PREDICTED: cellulose synthase-like protein G3 [Prunus mume]	-	-	-	-	GO:0031224//intrinsic component of membrane	GO:0016759//cellulose synthase activity	GO:0030243//cellulose metabolic process
miR11023-z	Unigene0071049	1116	1133	-14.3	0.662	UAAUCUAGAAAGUCUAAC	x||||||||||o|xx|||	UUUAGAUCUUUUACUUUG	EMS1	PREDICTED: receptor-like protein 12 [Fragaria vesca subsp. vesca] [Fragaria vesca]	-	-	-	-	-	-	-
miR11023-z	Unigene0073052	739	756	-18.1	0.8265	ACAUCUAGGAAAUGAGAG	|x||||||o||||||o|x	UUUAGAUCUUUUACUUUG	--	--	-	-	-	-	-	-	-
miR11023-z	Unigene0076890	224	241	-15.3	0.6923	AGAUCUAGAAAAAGAAGA	|o||||||||||x|||ox	UUUAGAUCUUUUACUUUG	--	--	-	-	-	-	-	-	-
miR11023-z	Unigene0079100	1173	1190	-14.2	0.6514	AAGAUUAGAAAAUGAAAU	||oxo||||||||||||o	UUUAGAUCUUUUACUUUG	JAL19	PREDICTED: protein SUPPRESSOR OF npr1-1, CONSTITUTIVE 1-like [Fragaria vesca subsp. vesca] [Fragaria vesca]	-	-	-	-	-	-	-
miR11023-z	Unigene0079564	183	200	-16.7	0.7767	UAAUUUAGAAAGUGAAAA	x|||o||||||o|||||x	UUUAGAUCUUUUACUUUG	--	--	-	-	-	-	-	-	-
miR11023-z	Unigene0081355	11	28	-15.7	0.7104	UAGUCUAGUAAAUGAAAU	x|o|||||x||||||||o	UUUAGAUCUUUUACUUUG	--	Coiled-coil domain-containing protein 157 [Anthurium amnicola]	-	-	-	-	-	-	-
miR11034-z	Unigene0000686	25	43	-18.6	0.7209	AACCUUAACAAGCUACUUA	|||||x|||||o||||x||	UUGGAUUUGUUUGAUGUAU	Lcmt2	PREDICTED: tRNA wybutosine-synthesizing protein 4 [Fragaria vesca subsp. vesca] [Fragaria vesca]	-	-	-	-	-	GO:0003824//catalytic activity	GO:0008152//metabolic process;GO:0009648//photoperiodism
miR11034-z	Unigene0000806	255	273	-16.8	0.6437	CACGUAAACAAAUUACAAA	x||x||||||||o||||x|	UUGGAUUUGUUUGAUGUAU	--	--	-	-	-	-	-	-	-
miR11034-z	Unigene0000978	662	680	-15.8	0.6077	AACGUAAACAAACUAACUA	|||x|||||||||||xx||	UUGGAUUUGUUUGAUGUAU	--	--	-	-	-	-	-	-	-
miR11034-z	Unigene0001135	511	529	-15.9	0.6092	AAGGUAAACAAACUAUAUA	||xx|||||||||||o|||	UUGGAUUUGUUUGAUGUAU	--	--	-	-	-	-	-	-	-
miR11034-z	Unigene0001744	384	402	-16.1	0.6192	AACGUACACAAACUACACG	|||x||x||||||||||xo	UUGGAUUUGUUUGAUGUAU	Zfp36l3	PREDICTED: mRNA decay activator protein ZFP36L1-like [Beta vulgaris subsp. vulgaris] [Beta vulgaris]	-	-	-	-	-	-	-
miR11034-z	Unigene0001752	1839	1857	-19.9	0.7654	AUCCUAGACAAAUUACACA	|x||||o|||||o||||x|	UUGGAUUUGUUUGAUGUAU	HIR1	PREDICTED: hypersensitive-induced response protein 1 [Fragaria vesca subsp. vesca] [Fragaria vesca]	-	-	-	-	-	-	-
miR11034-z	Unigene0001850	7776	7794	-15.4	0.6016	AACAUAAACAAAGUACAUG	|||x||||||||x|||||o	UUGGAUUUGUUUGAUGUAU	WDFY3	PREDICTED: BEACH domain-containing protein lvsA isoform X1 [Fragaria vesca subsp. vesca] [Fragaria vesca]	-	-	-	-	-	-	-
miR11034-z	Unigene0003366	3972	3990	-16.2	0.6207	GACCUGAAGAAACUAAAUA	o||||o||x||||||x|||	UUGGAUUUGUUUGAUGUAU	At2g28960	PREDICTED: probable LRR receptor-like serine/threonine-protein kinase At4g29180 [Fragaria vesca subsp. vesca] [Fragaria vesca]	-	-	-	-	-	-	-
miR11034-z	Unigene0003422	328	346	-15.8	0.6077	AACUUAAUGAAACUACAUU	|||o|||xx|||||||||x	UUGGAUUUGUUUGAUGUAU	--	--	-	-	-	-	-	-	-
miR11034-z	Unigene0003726	303	321	-16	0.613	GACCUAAACAAAGUAAAUU	o|||||||||||x||x||x	UUGGAUUUGUUUGAUGUAU	--	--	-	-	-	-	-	-	-
miR11034-z	Unigene0005774	351	369	-18.3	0.7066	AACCUAGUGAAACUACAUU	||||||oxx|||||||||x	UUGGAUUUGUUUGAUGUAU	--	--	-	-	-	-	-	-	-
miR11034-z	Unigene0006044	85	103	-16.1	0.6265	AAUCUACACAAACUAGAUA	||o|||x||||||||x|||	UUGGAUUUGUUUGAUGUAU	WAKL22	PREDICTED: wall-associated receptor kinase-like 1 [Fragaria vesca subsp. vesca] [Fragaria vesca]	-	-	-	-	-	-	-
miR11034-z	Unigene0007076	302	320	-18.7	0.7192	CACCUGAACAAACUCCACA	x||||o||||||||x||x|	UUGGAUUUGUUUGAUGUAU	PCMP-H3	PREDICTED: pentatricopeptide repeat-containing protein At4g14820 [Pyrus x bretschneideri]	-	-	-	-	-	-	-
miR11034-z	Unigene0007770	1009	1027	-15.8	0.6054	UAUCUAAAGAAACUACCUA	x|o|||||x|||||||x||	UUGGAUUUGUUUGAUGUAU	--	protein ALP1-like [Asparagus officinalis]	-	-	-	-	-	-	-
miR11034-z	Unigene0009430	239	257	-20.1	0.7731	GACCUAAAUAAACUACUUC	o|||||||o|||||||x|x	UUGGAUUUGUUUGAUGUAU	PDF2	PREDICTED: homeobox-leucine zipper protein MERISTEM L1-like [Capsicum annuum]	-	-	-	-	-	-	-
miR11034-z	Unigene0009697	3278	3296	-16.2	0.6207	AACGUAAACAAAGUACAAC	|||x||||||||x||||xx	UUGGAUUUGUUUGAUGUAU	ARK3	PREDICTED: armadillo repeat-containing kinesin-like protein 3 [Fragaria vesca subsp. vesca] [Fragaria vesca]	-	-	-	-	GO:0005875//microtubule associated complex	GO:0003774//motor activity;GO:0015631//tubulin binding;GO:0032550//purine ribonucleoside binding	GO:0007017//microtubule-based process
miR11034-z	Unigene0009890	1036	1054	-17.1	0.6602	AACCUAAACAAACAAUUAA	|||||||||||||x|oxx|	UUGGAUUUGUUUGAUGUAU	At1g01350	PREDICTED: zinc finger CCCH domain-containing protein 1-like [Fragaria vesca subsp. vesca] [Fragaria vesca]	-	-	-	-	-	-	-
miR11034-z	Unigene0009997	182	200	-18.5	0.7115	AAGCUGAACAAAGUACAUG	||x||o||||||x|||||o	UUGGAUUUGUUUGAUGUAU	rap-1	ras [Rhodomonas sp. CCMP768]	-	-	-	-	-	GO:0032550//purine ribonucleoside binding	GO:0035556//intracellular signal transduction
miR11034-z	Unigene0010068	373	391	-18	0.695	UACCUUAACAAAUUACAAA	x||||x||||||o||||x|	UUGGAUUUGUUUGAUGUAU	--	hAT transposon superfamily protein [Zea mays]	-	-	-	-	-	-	-
miR11034-z	Unigene0010452	337	355	-16.1	0.6169	AACCAAGACAAACCACAUU	||||x|o||||||x||||x	UUGGAUUUGUUUGAUGUAU	--	--	-	-	-	-	-	-	-
miR11034-z	Unigene0010535	4434	4452	-16.7	0.6473	AACUUAAACAAACGACGAA	|||o|||||||||x||ox|	UUGGAUUUGUUUGAUGUAU	--	PREDICTED: kinectin [Fragaria vesca subsp. vesca] [Fragaria vesca]	-	-	-	-	-	-	-
miR11034-z	Unigene0010741	2768	2786	-15.9	0.6115	AACCUUAACAAGCUCAAUA	|||||x|||||o||xx|||	UUGGAUUUGUUUGAUGUAU	SDR1	PREDICTED: (+)-neomenthol dehydrogenase-like [Fragaria vesca subsp. vesca] [Fragaria vesca]	Metabolism;Metabolism	Global and overview maps;Metabolism of terpenoids and polyketides	ko01110//Biosynthesis of secondary metabolites;ko00902//Monoterpenoid biosynthesis	K15095;K15095	-	-	-
miR11034-z	Unigene0010819	15	33	-15.7	0.6109	AACCUAAACAAUCGACAAC	|||||||||||x|x|||xx	UUGGAUUUGUUUGAUGUAU	TOR	PREDICTED: LOW QUALITY PROTEIN: serine/threonine-protein kinase TOR [Prunus mume]	Cellular Processes	Transport and catabolism	ko04136//Autophagy - other eukaryotes	K07203	-	-	-
miR11034-z	Unigene0010909	148	166	-17.6	0.6769	AACCUGCUCAAACUAGAUA	|||||oxx|||||||x|||	UUGGAUUUGUUUGAUGUAU	CLPB1	PREDICTED: chaperone protein ClpB1-like [Pyrus x bretschneideri]	-	-	-	-	-	GO:0032550//purine ribonucleoside binding	GO:0043170//macromolecule metabolic process
miR11034-z	Unigene0011118	3330	3348	-17.3	0.6654	AACCUAAACAAAUUCUAUU	||||||||||||o|xo||x	UUGGAUUUGUUUGAUGUAU	PLDBETA1	PREDICTED: phospholipase D beta 1-like [Fragaria vesca subsp. vesca] [Fragaria vesca]	Metabolism;Metabolism;Cellular Processes;Metabolism;Metabolism	Global and overview maps;Global and overview maps;Transport and catabolism;Lipid metabolism;Lipid metabolism	ko01100//Metabolic pathways;ko01110//Biosynthesis of secondary metabolites;ko04144//Endocytosis;ko00564//Glycerophospholipid metabolism;ko00565//Ether lipid metabolism	K01115;K01115;K01115;K01115;K01115	-	GO:0004620//phospholipase activity;GO:0046872//metal ion binding	GO:0006650//glycerophospholipid metabolic process
miR11034-z	Unigene0011576	1879	1897	-17.3	0.6705	AACAAAGACAAACUACAGA	|||xx|o||||||||||x|	UUGGAUUUGUUUGAUGUAU	--	--	-	-	-	-	-	-	-
miR11034-z	Unigene0011896	937	955	-18.6	0.7209	AACUGGAACAAACUACAUG	|||oxo||||||||||||o	UUGGAUUUGUUUGAUGUAU	At2g39920	Acid_phosphat_B domain-containing protein [Cephalotus follicularis]	-	-	-	-	-	-	-
miR11034-z	Unigene0012808	734	752	-19.2	0.7442	GUCCCAAACAAACUACAUA	ox||x||||||||||||||	UUGGAUUUGUUUGAUGUAU	--	PREDICTED: protein saal1 [Prunus mume]	-	-	-	-	-	-	-
miR11034-z	Unigene0013825	670	688	-17.3	0.6654	UACCUAAACAAAAUACGAA	x|||||||||||x|||ox|	UUGGAUUUGUUUGAUGUAU	--	--	-	-	-	-	-	-	-
miR11034-z	Unigene0013909	446	464	-17.3	0.6654	AACCUAGGCAAAAUACAGA	||||||oo||||x||||x|	UUGGAUUUGUUUGAUGUAU	ABCG22	PREDICTED: ABC transporter G family member 22 isoform X2 [Fragaria vesca subsp. vesca] [Fragaria vesca]	-	-	-	-	-	GO:0017111//nucleoside-triphosphatase activity;GO:0032550//purine ribonucleoside binding	-
miR11034-z	Unigene0014346	554	572	-18	0.6977	ACCCUAAAUAAACUAUAAA	|x||||||o||||||o|x|	UUGGAUUUGUUUGAUGUAU	--	--	-	-	-	-	-	-	-
miR11034-z	Unigene0014424	988	1006	-16	0.6154	AAACUAAACAAGUUACAAA	||x||||||||oo||||x|	UUGGAUUUGUUUGAUGUAU	--	PREDICTED: rRNA-processing protein FYV7 [Fragaria vesca subsp. vesca] [Fragaria vesca]	-	-	-	-	-	-	-
miR11034-z	Unigene0015853	100	118	-18.1	0.7016	AUCUUAAACAAACUGUAUA	|x|o||||||||||oo|||	UUGGAUUUGUUUGAUGUAU	--	--	-	-	-	-	-	-	-
miR11034-z	Unigene0016289	219	237	-17.8	0.6926	AACCUAACCAAACUACUGA	|||||||x||||||||xx|	UUGGAUUUGUUUGAUGUAU	At2g45070	PREDICTED: protein transport protein Sec61 subunit beta [Fragaria vesca subsp. vesca] [Fragaria vesca]	Genetic Information Processing;Cellular Processes;Genetic Information Processing	Folding, sorting and degradation;Transport and catabolism;Folding, sorting and degradation	ko04141//Protein processing in endoplasmic reticulum;ko04145//Phagosome;ko03060//Protein export	K09481;K09481;K09481	-	-	-
miR11034-z	Unigene0016566	4030	4048	-15.6	0.6023	AACGUAAAUAAAUUAUAUA	|||x||||o|||o||o|||	UUGGAUUUGUUUGAUGUAU	TY3B-I	DNA/RNA polymerases superfamily protein [Theobroma cacao]	-	-	-	-	GO:0043231//intracellular membrane-bounded organelle	GO:0046914//transition metal ion binding	GO:0006259//DNA metabolic process
miR11034-z	Unigene0017311	100	118	-17.7	0.686	AAUCCCAACAAACUACAUU	||o|xx||||||||||||x	UUGGAUUUGUUUGAUGUAU	--	AP2/ERF domain-containing protein, partial [Cynara cardunculus var. scolymus] [Cynara cardunculus]	-	-	-	-	-	-	-
miR11034-z	Unigene0017702	1038	1056	-21	0.8077	AACCUAAGCAAACGACGUA	|||||||o|||||x||o||	UUGGAUUUGUUUGAUGUAU	--	--	-	-	-	-	-	-	-
miR11034-z	Unigene0018437	2858	2876	-21.9	0.8521	AACUUAAACAAGCUACAUC	|||o|||||||o||||||x	UUGGAUUUGUUUGAUGUAU	udkC	PREDICTED: uridine-cytidine kinase C [Fragaria vesca subsp. vesca] [Fragaria vesca]	-	-	-	-	-	GO:0016772//transferase activity, transferring phosphorus-containing groups;GO:0032550//purine ribonucleoside binding;GO:0046872//metal ion binding	GO:0006796//phosphate-containing compound metabolic process;GO:0051704//multi-organism process
miR11034-z	Unigene0020806	273	291	-17	0.6564	ACCCUAAUCAAAUUACGUA	|x|||||x||||o|||o||	UUGGAUUUGUUUGAUGUAU	--	--	-	-	-	-	-	-	-
miR11034-z	Unigene0024212	416	434	-16.5	0.642	AACCCAUACAAACUACACU	||||x|x||||||||||xx	UUGGAUUUGUUUGAUGUAU	--	--	-	-	-	-	-	-	-
miR11034-z	Unigene0024914	229	247	-15.7	0.6085	AACUUAAACAAAUCACAUC	|||o||||||||ox||||x	UUGGAUUUGUUUGAUGUAU	--	--	-	-	-	-	-	-	-
miR11034-z	Unigene0025568	86	104	-21.8	0.845	CACCUAAAUAAACUACGGA	x|||||||o|||||||ox|	UUGGAUUUGUUUGAUGUAU	CAM	calmodulin 3b (phosphorylase delta) [Chrysochromulina sp. CCMP291]	Organismal Systems	Environmental adaptation	ko04626//Plant-pathogen interaction	K13448	-	-	-
miR11034-z	Unigene0025989	357	375	-17.8	0.682	ACUCUAACCAAACUACGUA	|xo||||x||||||||o||	UUGGAUUUGUUUGAUGUAU	--	--	-	-	-	-	-	-	-
miR11034-z	Unigene0026547	327	345	-16.8	0.6512	AAACCAAACAAAUUACACA	||x|x|||||||o||||x|	UUGGAUUUGUUUGAUGUAU	--	--	-	-	-	-	-	-	-
miR11034-z	Unigene0026703	411	429	-17.6	0.6769	UACCUAAACAAAGUACUCA	x|||||||||||x|||xx|	UUGGAUUUGUUUGAUGUAU	--	Tyrosyl-DNA phosphodiesterase 1 [Zea mays]	-	-	-	-	-	-	-
miR11034-z	Unigene0026749	702	720	-15.7	0.6109	AAUCUAGACAACCUAGAUA	||o|||o||||x|||x|||	UUGGAUUUGUUUGAUGUAU	--	--	-	-	-	-	-	-	-
miR11034-z	Unigene0026810	589	607	-15.7	0.6085	AAGCUAAUCAAACUAUAUA	||x||||x|||||||o|||	UUGGAUUUGUUUGAUGUAU	--	--	-	-	-	-	-	-	-
miR11034-z	Unigene0029024	112	130	-19.3	0.7423	UACCUAAACAAAUUAUAAA	x|||||||||||o||o|x|	UUGGAUUUGUUUGAUGUAU	CNGC1	PREDICTED: cyclic nucleotide-gated ion channel 1-like isoform X1 [Fragaria vesca subsp. vesca] [Fragaria vesca]	Organismal Systems	Environmental adaptation	ko04626//Plant-pathogen interaction	K05391	-	-	-
miR11034-z	Unigene0029613	342	360	-17	0.6615	AACCUCAACAAACUCGACA	|||||x||||||||xx|x|	UUGGAUUUGUUUGAUGUAU	--	--	-	-	-	-	-	-	-
miR11034-z	Unigene0029704	852	870	-20.7	0.8023	AACCUACACAAACUACGAU	||||||x|||||||||oxx	UUGGAUUUGUUUGAUGUAU	At4g18930	PREDICTED: F-box/kelch-repeat protein At3g06240-like [Fragaria vesca subsp. vesca] [Fragaria vesca]	-	-	-	-	-	-	-
miR11034-z	Unigene0029758	171	189	-17.2	0.659	AAUUUAAACAAACUAGGUA	||oo|||||||||||xo||	UUGGAUUUGUUUGAUGUAU	--	--	-	-	-	-	-	-	-
miR11034-z	Unigene0029912	680	698	-16	0.6178	AACUUAAACAAAACAGAUA	|||o||||||||xx|x|||	UUGGAUUUGUUUGAUGUAU	--	--	-	-	-	-	-	-	-
miR11034-z	Unigene0029913	215	233	-16.1	0.6216	AACUUAAACAAAACAGAUA	|||o||||||||xx|x|||	UUGGAUUUGUUUGAUGUAU	--	--	-	-	-	-	-	-	-
miR11034-z	Unigene0029916	181	199	-16	0.6178	AACUUAAACAAAACAGAUA	|||o||||||||xx|x|||	UUGGAUUUGUUUGAUGUAU	--	--	-	-	-	-	-	-	-
miR11034-z	Unigene0030059	56	74	-17	0.6589	AACCUGGAAAAAUUACAUA	|||||oo|x|||o||||||	UUGGAUUUGUUUGAUGUAU	--	--	-	-	-	-	-	-	-
miR11034-z	Unigene0030293	597	615	-21.8	0.8417	AGCCUAAAUAAACUAUAUA	|o||||||o||||||o|||	UUGGAUUUGUUUGAUGUAU	cmk-1	PREDICTED: phosphoenolpyruvate carboxylase kinase 2-like [Nicotiana tabacum]	-	-	-	-	-	GO:0016740//transferase activity	-
miR11034-z	Unigene0030831	603	621	-16	0.6178	AACCUUAACAAACUCAAGA	|||||x||||||||xx|x|	UUGGAUUUGUUUGAUGUAU	At3g23880	PREDICTED: F-box/kelch-repeat protein At3g06240-like [Fragaria vesca subsp. vesca] [Fragaria vesca]	-	-	-	-	-	-	-
miR11034-z	Unigene0031662	77	95	-16.2	0.6231	ACCGUAAACAAAGUAUAUA	|x|x||||||||x||o|||	UUGGAUUUGUUUGAUGUAU	RPL15	PREDICTED: 50S ribosomal protein L15, chloroplastic-like [Malus domestica]	Genetic Information Processing	Translation	ko03010//Ribosome	K02876	-	-	-
miR11034-z	Unigene0033828	987	1005	-17.8	0.6926	GACAGAAACAAACUACACA	o||xx||||||||||||x|	UUGGAUUUGUUUGAUGUAU	MGP4	PREDICTED: beta-arabinofuranosyltransferase RAY1 isoform X1 [Ziziphus jujuba]	-	-	-	-	-	-	-
miR11034-z	Unigene0034108	186	204	-16.1	0.6192	AACAUCAACAAACUACUAA	|||x|x||||||||||xx|	UUGGAUUUGUUUGAUGUAU	--	--	-	-	-	-	-	-	-
miR11034-z	Unigene0034358	1161	1179	-20	0.7782	AAGCUAGACAAACUACACU	||x|||o||||||||||xx	UUGGAUUUGUUUGAUGUAU	CBL9	PREDICTED: calcineurin B-like protein 1 [Fragaria vesca subsp. vesca] [Fragaria vesca]	-	-	-	-	-	-	-
miR11034-z	Unigene0034699	125	143	-17.4	0.6692	AACCUAAACAAAGGACAAC	||||||||||||xx|||xx	UUGGAUUUGUUUGAUGUAU	PAE1	PREDICTED: proteasome subunit alpha type-5 [Fragaria vesca subsp. vesca] [Fragaria vesca]	Genetic Information Processing	Folding, sorting and degradation	ko03050//Proteasome	K02729	-	-	-
miR11034-z	Unigene0035274	395	413	-18.2	0.7082	UACCUUAACAAACUACUGA	x||||x||||||||||xx|	UUGGAUUUGUUUGAUGUAU	--	--	-	-	-	-	-	-	-
miR11034-z	Unigene0035694	1027	1045	-24.3	0.9346	GACCUAAACAAACUACGAC	o|||||||||||||||oxx	UUGGAUUUGUUUGAUGUAU	ABCI17	PREDICTED: ABC transporter I family member 17 [Prunus mume]	-	-	-	-	-	-	-
miR11034-z	Unigene0036345	1192	1210	-16.5	0.6346	AACCUGAAGAAACUAAAGA	|||||o||x||||||x|x|	UUGGAUUUGUUUGAUGUAU	PCMP-H31	PREDICTED: pentatricopeptide repeat-containing protein At5g52850, chloroplastic-like [Malus domestica]	-	-	-	-	-	-	-
miR11034-z	Unigene0036628	17	35	-16.8	0.6462	AGACCAAACAAAGUACAUA	|ox|x|||||||x||||||	UUGGAUUUGUUUGAUGUAU	pno1	PREDICTED: RNA-binding protein pno1 [Fragaria vesca subsp. vesca] [Fragaria vesca]	-	-	-	-	-	-	-
miR11034-z	Unigene0036892	513	531	-17.8	0.6899	GACCUAGACAAAGUUCAUA	o|||||o|||||x|x||||	UUGGAUUUGUUUGAUGUAU	COPZ2	PREDICTED: coatomer subunit zeta-2-like [Prunus mume]	-	-	-	-	-	-	GO:0008104//protein localization
miR11034-z	Unigene0038650	423	441	-19.2	0.7442	AGCCACAACAAACUACGUA	|o||xx||||||||||o||	UUGGAUUUGUUUGAUGUAU	--	BnaC07g18490D [Brassica napus]	-	-	-	-	-	-	-
miR11034-z	Unigene0038911	1963	1981	-15.8	0.6077	AAUCUUAACAAACAACGUA	||o||x|||||||x||o||	UUGGAUUUGUUUGAUGUAU	At3g22104	PREDICTED: BTB/POZ domain-containing protein At3g22104 [Fragaria vesca subsp. vesca] [Fragaria vesca]	-	-	-	-	-	-	-
miR11034-z	Unigene0039699	936	954	-19.7	0.7665	AAUCUAAACAAAUUACAGU	||o|||||||||o||||xx	UUGGAUUUGUUUGAUGUAU	--	--	-	-	-	-	-	-	-
miR11034-z	Unigene0040753	667	685	-20.3	0.7778	AACCUAGAUAAAUUACAAA	||||||o|o|||o||||x|	UUGGAUUUGUUUGAUGUAU	--	--	-	-	-	-	-	-	-
miR11034-z	Unigene0040989	1328	1346	-16.4	0.6308	AACCUAAACAAUCUAAAAA	|||||||||||x|||x|x|	UUGGAUUUGUUUGAUGUAU	At3g49720	transmembrane protein [Arabidopsis thaliana]	-	-	-	-	-	-	-
miR11034-z	Unigene0041117	968	986	-15.9	0.6139	AACCUAAAAAAAUUACAAU	||||||||x|||o||||xx	UUGGAUUUGUUUGAUGUAU	Yrdc	PREDICTED: yrdC domain-containing protein, mitochondrial isoform X1 [Eucalyptus grandis]	-	-	-	-	-	-	-
miR11034-z	Unigene0041647	632	650	-16.9	0.65	AACCUAAAGAACCUACGGA	||||||||x||x||||ox|	UUGGAUUUGUUUGAUGUAU	RPL19B	PREDICTED: 60S ribosomal protein L19-3-like [Malus domestica]	Genetic Information Processing	Translation	ko03010//Ribosome	K02885	GO:0015934//large ribosomal subunit;GO:0016020//membrane	GO:0005198//structural molecule activity	GO:0006221//pyrimidine nucleotide biosynthetic process;GO:0009451//RNA modification;GO:0016458//gene silencing;GO:0022613//ribonucleoprotein complex biogenesis;GO:0034968//histone lysine methylation
miR11034-z	Unigene0042388	1802	1820	-17.4	0.6692	AUCCUAAACAAGUUACCUA	|x|||||||||oo|||x||	UUGGAUUUGUUUGAUGUAU	SYM1	PREDICTED: protein Mpv17-like isoform X1 [Prunus mume]	Cellular Processes	Transport and catabolism	ko04146//Peroxisome	K13348	-	-	-
miR11034-z	Unigene0042666	2248	2266	-17.7	0.6808	AACUUAAACAAACUAUUGA	|||o|||||||||||oxx|	UUGGAUUUGUUUGAUGUAU	--	PREDICTED: heterogeneous nuclear ribonucleoprotein U-like protein 1 [Vitis vinifera]	-	-	-	-	-	-	-
miR11034-z	Unigene0042686	383	401	-17	0.6589	AACCGGAACAAAUUACAGA	||||xo||||||o||||x|	UUGGAUUUGUUUGAUGUAU	At1g06800	PREDICTED: phospholipase A1-Igamma1, chloroplastic [Fragaria vesca subsp. vesca] [Fragaria vesca]	-	-	-	-	-	GO:0003824//catalytic activity	-
miR11034-z	Unigene0042779	2140	2158	-17.6	0.6795	AACUUAAACAAACUUCACG	|||o||||||||||x||xo	UUGGAUUUGUUUGAUGUAU	--	DUF632 domain-containing protein/DUF630 domain-containing protein [Cephalotus follicularis]	-	-	-	-	-	-	-
miR11034-z	Unigene0043197	1823	1841	-16.8	0.6486	AACCCUAACAAACUUCGUA	||||xx||||||||x|o||	UUGGAUUUGUUUGAUGUAU	BHLH155	PREDICTED: transcription factor EMB1444 [Malus domestica]	-	-	-	-	-	-	GO:0006796//phosphate-containing compound metabolic process
miR11034-z	Unigene0043313	848	866	-18.3	0.7121	AACCUAAAGAAAGUACGUA	||||||||x|||x|||o||	UUGGAUUUGUUUGAUGUAU	--	Serine/threonine-protein kinase tricorner [Morus notabilis]	-	-	-	-	-	-	-
miR11034-z	Unigene0043605	790	808	-16.5	0.6371	AUCCUAAAUAAACUAAACA	|x||||||o||||||x|x|	UUGGAUUUGUUUGAUGUAU	At3g03100	PREDICTED: probable NADH dehydrogenase [ubiquinone] 1 alpha subcomplex subunit 12 [Pyrus x bretschneideri]	Metabolism;Metabolism	Global and overview maps;Energy metabolism	ko01100//Metabolic pathways;ko00190//Oxidative phosphorylation	K11352;K11352	-	-	-
miR11034-z	Unigene0043847	785	803	-15.9	0.6139	AAUUAAAACAAACUACAUU	||oox|||||||||||||x	UUGGAUUUGUUUGAUGUAU	--	Remorin family protein [Theobroma cacao]	-	-	-	-	-	-	-
miR11034-z	Unigene0043870	2087	2105	-17.8	0.6899	UACCUAAACAAACUUCUUU	x|||||||||||||x|x|x	UUGGAUUUGUUUGAUGUAU	PCMP-H42	PREDICTED: pentatricopeptide repeat-containing protein At5g04780-like [Prunus mume]	-	-	-	-	-	-	-
miR11034-z	Unigene0043976	916	934	-16.9	0.655	AAACUAAACAAAUUACAAA	||x|||||||||o||||x|	UUGGAUUUGUUUGAUGUAU	At5g27430	Signal peptidase complex subunit 3B [Glycine soja]	Genetic Information Processing	Folding, sorting and degradation	ko03060//Protein export	K12948	-	-	-
miR11034-z	Unigene0044176	427	445	-19.5	0.7588	AACCUAAACAAACUCGGUC	||||||||||||||xxo|x	UUGGAUUUGUUUGAUGUAU	PAO2	PREDICTED: probable polyamine oxidase 2 [Fragaria vesca subsp. vesca] [Fragaria vesca]	Metabolism;Metabolism;Metabolism	Global and overview maps;Amino acid metabolism;Metabolism of other amino acids	ko01100//Metabolic pathways;ko00330//Arginine and proline metabolism;ko00410//beta-Alanine metabolism	K17839;K17839;K17839	-	-	GO:0044710//single-organism metabolic process
miR11034-z	Unigene0045857	599	617	-16.7	0.6448	AACUUAAGUAAACUACCUA	|||o|||oo|||||||x||	UUGGAUUUGUUUGAUGUAU	BH0283	PREDICTED: phenazine biosynthesis-like domain-containing protein 1 [Fragaria vesca subsp. vesca] [Fragaria vesca]	-	-	-	-	-	-	GO:0008152//metabolic process
miR11034-z	Unigene0046073	432	450	-19.4	0.749	AACCUAAACAAACGACACU	|||||||||||||x|||xx	UUGGAUUUGUUUGAUGUAU	DRP5A	PREDICTED: dynamin-related protein 5A [Fragaria vesca subsp. vesca] [Fragaria vesca]	-	-	-	-	GO:0015630//microtubule cytoskeleton;GO:0044444//cytoplasmic part	GO:0017111//nucleoside-triphosphatase activity;GO:0032550//purine ribonucleoside binding	GO:0006305//DNA alkylation;GO:0006342//chromatin silencing;GO:0006997//nucleus organization;GO:0034968//histone lysine methylation;GO:0048285//organelle fission;GO:0048580//regulation of post-embryonic development;GO:0051052//regulation of DNA metabolic process;GO:1901990//regulation of mitotic cell cycle phase transition;GO:1902410//mitotic cytokinetic process
miR11034-z	Unigene0046217	1742	1760	-16.8	0.6512	AGACUAAACAAAUUCCAUA	|ox|||||||||o|x||||	UUGGAUUUGUUUGAUGUAU	--	--	-	-	-	-	-	-	-
miR11034-z	Unigene0046256	195	213	-16.8	0.6486	AACCUACACAAACUUCACG	||||||x|||||||x||xo	UUGGAUUUGUUUGAUGUAU	--	PREDICTED: protease Do-like 1, chloroplastic [Ipomoea nil]	-	-	-	-	-	-	-
miR11034-z	Unigene0046257	1533	1551	-16.8	0.6486	AACCUACACAAACUUCACG	||||||x|||||||x||xo	UUGGAUUUGUUUGAUGUAU	YSL6	PREDICTED: probable metal-nicotianamine transporter YSL6 isoform X2 [Fragaria vesca subsp. vesca] [Fragaria vesca]	-	-	-	-	-	-	-
miR11034-z	Unigene0046258	140	158	-16.8	0.6486	AACCUACACAAACUUCACG	||||||x|||||||x||xo	UUGGAUUUGUUUGAUGUAU	DEGP1	PREDICTED: protease Do-like 1, chloroplastic [Nicotiana attenuata]	-	-	-	-	-	-	-
miR11034-z	Unigene0046527	292	310	-15.8	0.6124	AACCUAAACAAAAGAGGUA	||||||||||||xx|xo||	UUGGAUUUGUUUGAUGUAU	ZAT12	PREDICTED: zinc finger protein ZAT8-like [Fragaria vesca subsp. vesca] [Fragaria vesca]	-	-	-	-	-	-	-
miR11034-z	Unigene0047074	341	359	-18.9	0.7383	UACCUAAUCAAACUAUAUA	x||||||x|||||||o|||	UUGGAUUUGUUUGAUGUAU	--	--	-	-	-	-	-	-	-
miR11034-z	Unigene0047706	806	824	-17.1	0.6577	AACCUAAACAAACAAUCAA	|||||||||||||x|oxx|	UUGGAUUUGUUUGAUGUAU	--	--	-	-	-	-	-	-	-
miR11034-z	Unigene0048820	177	195	-19.6	0.7626	AACCUAACCAAACUACACA	|||||||x|||||||||x|	UUGGAUUUGUUUGAUGUAU	--	--	-	-	-	-	-	-	-
miR11034-z	Unigene0049552	1908	1926	-19.8	0.7674	UACCUAAGCAAGCGACAUA	x||||||o|||o|x|||||	UUGGAUUUGUUUGAUGUAU	FAR1	PREDICTED: protein FAR-RED IMPAIRED RESPONSE 1 [Fragaria vesca subsp. vesca] [Fragaria vesca]	-	-	-	-	GO:0043231//intracellular membrane-bounded organelle	GO:0001071//nucleic acid binding transcription factor activity;GO:0046914//transition metal ion binding	GO:0000338//protein deneddylation;GO:0000725//recombinational repair;GO:0006355//regulation of transcription, DNA-templated;GO:0009606//tropism;GO:0010017//red or far-red light signaling pathway;GO:0016570//histone modification;GO:0032446//protein modification by small protein conjugation;GO:0042221//response to chemical;GO:0042752//regulation of circadian rhythm;GO:0048518//positive regulation o…
miR11034-z	Unigene0049643	513	531	-18.9	0.7241	AACCUAAAGAAACUAUAGA	||||||||x||||||o|x|	UUGGAUUUGUUUGAUGUAU	tlp	PREDICTED: protein P21-like [Fragaria vesca subsp. vesca] [Fragaria vesca]	-	-	-	-	-	-	-
miR11034-z	Unigene0050358	43	61	-17.5	0.6731	AACCUAAAGAAACUAUGUA	||||||||x||||||oo||	UUGGAUUUGUUUGAUGUAU	CODM	PREDICTED: leucoanthocyanidin dioxygenase-like [Fragaria vesca subsp. vesca] [Fragaria vesca]	-	-	-	-	-	GO:0016705//oxidoreductase activity, acting on paired donors, with incorporation or reduction of molecular oxygen;GO:0043169//cation binding	GO:0044710//single-organism metabolic process
miR11034-z	Unigene0050359	1953	1971	-17.5	0.6731	AACCUAAAGAAACUAUGUA	||||||||x||||||oo||	UUGGAUUUGUUUGAUGUAU	ANS	PREDICTED: leucoanthocyanidin dioxygenase-like [Fragaria vesca subsp. vesca] [Fragaria vesca]	-	-	-	-	-	GO:0016705//oxidoreductase activity, acting on paired donors, with incorporation or reduction of molecular oxygen;GO:0043169//cation binding	GO:0044710//single-organism metabolic process
miR11034-z	Unigene0050442	178	196	-15.8	0.6077	AACCUACACAAACUUAAUA	||||||x|||||||xx|||	UUGGAUUUGUUUGAUGUAU	--	peptide upstream ORF protein [Medicago truncatula]	-	-	-	-	-	-	-
miR11034-z	Unigene0050839	557	575	-17.5	0.6757	AAUUUAAACAAACUAUAGA	||oo|||||||||||o|x|	UUGGAUUUGUUUGAUGUAU	PUMP2	PREDICTED: mitochondrial uncoupling protein 2 [Malus domestica]	-	-	-	-	GO:0031090//organelle membrane;GO:0031224//intrinsic component of membrane	-	GO:1902582//single-organism intracellular transport
miR11034-z	Unigene0050908	1787	1805	-15.9	0.6139	AACCCAAACAAACUAUGUC	||||x||||||||||oo|x	UUGGAUUUGUUUGAUGUAU	AP2	APETALA2-like protein [Rosa chinensis var. semperflorens] [Rosa chinensis]	-	-	-	-	-	-	GO:0009987//cellular process
miR11034-z	Unigene0052058	889	907	-19.7	0.7636	ACUCUAGACAAACUAUAUA	|xo|||o||||||||o|||	UUGGAUUUGUUUGAUGUAU	WVD2	PREDICTED: protein WVD2-like 1 [Fragaria vesca subsp. vesca] [Fragaria vesca]	-	-	-	-	-	-	-
miR11034-z	Unigene0052279	151	169	-16.8	0.6486	AACGUAAACAAAUUAUAUU	|||x||||||||o||o||x	UUGGAUUUGUUUGAUGUAU	--	--	-	-	-	-	-	-	-
miR11034-z	Unigene0053394	1048	1066	-22.2	0.8506	AACCUAGACAAAUUACAAA	||||||o|||||o||||x|	UUGGAUUUGUUUGAUGUAU	--	--	-	-	-	-	-	-	-
miR11034-z	Unigene0053612	128	146	-21.5	0.8269	AACCUUAACAAACUACGGC	|||||x||||||||||oxx	UUGGAUUUGUUUGAUGUAU	--	--	-	-	-	-	-	-	-
miR11034-z	Unigene0053681	126	144	-16.7	0.6473	AACCUGUACAACUUACAUA	|||||ox||||xo||||||	UUGGAUUUGUUUGAUGUAU	--	--	-	-	-	-	-	-	-
miR11034-z	Unigene0054018	2685	2703	-15.9	0.6115	AAUCUAAAUAAACUAAACA	||o|||||o||||||x|x|	UUGGAUUUGUUUGAUGUAU	RRP6	PREDICTED: protein RRP6-like 3 isoform X2 [Malus domestica]	-	-	-	-	GO:0044464//cell part	GO:0004527//exonuclease activity;GO:0097159//organic cyclic compound binding	GO:0090304//nucleic acid metabolic process
miR11034-z	Unigene0054025	1207	1225	-17.1	0.6654	UACCUAGAAAAACUACACA	x|||||o|x||||||||x|	UUGGAUUUGUUUGAUGUAU	At5g51380	PREDICTED: F-box protein At5g51380-like [Fragaria vesca subsp. vesca] [Fragaria vesca]	-	-	-	-	-	-	-
miR11034-z	Unigene0054222	930	948	-17	0.6615	AACCUAAACAAACGAACCA	|||||||||||||x|xxx|	UUGGAUUUGUUUGAUGUAU	--	PREDICTED: (+)-neomenthol dehydrogenase-like [Prunus mume]	Metabolism;Metabolism	Global and overview maps;Metabolism of terpenoids and polyketides	ko01110//Biosynthesis of secondary metabolites;ko00902//Monoterpenoid biosynthesis	K15095;K15095	-	-	-
miR11034-z	Unigene0055436	136	154	-20.8	0.8031	AACCUAGACAAACUUCGGA	||||||o|||||||x|ox|	UUGGAUUUGUUUGAUGUAU	--	HAD_2 domain-containing protein [Cephalotus follicularis]	-	-	-	-	-	GO:0003824//catalytic activity	GO:0006812//cation transport
miR11034-z	Unigene0055838	483	501	-17.7	0.686	AAGAUAGACAAACUACGUA	||xx||o|||||||||o||	UUGGAUUUGUUUGAUGUAU	At1g49730	PREDICTED: probable receptor-like protein kinase At1g49730 [Fragaria vesca subsp. vesca] [Fragaria vesca]	-	-	-	-	-	GO:0004672//protein kinase activity;GO:0032550//purine ribonucleoside binding	GO:0006464//cellular protein modification process;GO:0006796//phosphate-containing compound metabolic process
miR11034-z	Unigene0055903	1481	1499	-16.7	0.6423	CACCUAAAUAAACAACAAA	x|||||||o||||x|||x|	UUGGAUUUGUUUGAUGUAU	MYB44	PREDICTED: transcription factor MYB86-like [Fragaria vesca subsp. vesca] [Fragaria vesca]	-	-	-	-	-	-	-
miR11034-z	Unigene0055952	1424	1442	-21.4	0.8327	AACUUAAACAAACUACGAA	|||o||||||||||||ox|	UUGGAUUUGUUUGAUGUAU	--	PREDICTED: ATP synthase mitochondrial F1 complex assembly factor 1 isoform X1 [Malus domestica]	-	-	-	-	-	-	-
miR11034-z	Unigene0056382	1036	1054	-18.6	0.7209	AACCUUAACAAGCUACUUA	|||||x|||||o||||x||	UUGGAUUUGUUUGAUGUAU	--	PREDICTED: tRNA wybutosine-synthesizing protein 4 [Fragaria vesca subsp. vesca] [Fragaria vesca]	-	-	-	-	-	-	-
miR11034-z	Unigene0057101	6	24	-16.8	0.6486	AACCUACACAAACUUCACG	||||||x|||||||x||xo	UUGGAUUUGUUUGAUGUAU	--	--	-	-	-	-	-	-	-
miR11034-z	Unigene0057241	295	313	-18.7	0.7192	CACCUGAACAAACUCCACA	x||||o||||||||x||x|	UUGGAUUUGUUUGAUGUAU	--	PREDICTED: pentatricopeptide repeat-containing protein At4g14820-like [Pyrus x bretschneideri]	-	-	-	-	-	-	-
miR11034-z	Unigene0058245	3596	3614	-17.8	0.6846	CACCUAAAGAAACUAUAAA	x|||||||x||||||o|x|	UUGGAUUUGUUUGAUGUAU	TFB1-1	PREDICTED: probable RNA polymerase II transcription factor B subunit 1-1 [Fragaria vesca subsp. vesca] [Fragaria vesca]	Genetic Information Processing;Genetic Information Processing	Replication and repair;Transcription	ko03420//Nucleotide excision repair;ko03022//Basal transcription factors	K03141;K03141	-	-	-
miR11034-z	Unigene0058363	3295	3313	-18.8	0.7287	AACCUAAACAAAAAACGUG	||||||||||||xx||o|o	UUGGAUUUGUUUGAUGUAU	ARF17	PREDICTED: auxin response factor 6-like isoform X2 [Fragaria vesca subsp. vesca] [Fragaria vesca]	-	-	-	-	GO:0043231//intracellular membrane-bounded organelle	GO:0005515//protein binding	GO:0009755//hormone-mediated signaling pathway;GO:0010468//regulation of gene expression;GO:0034645//cellular macromolecule biosynthetic process;GO:0044765//single-organism transport
miR11034-z	Unigene0058546	312	330	-16.6	0.6409	UAUCUAAACAAGCUAAAUA	x|o||||||||o|||x|||	UUGGAUUUGUUUGAUGUAU	--	--	-	-	-	-	-	-	-
miR11034-z	Unigene0058922	132	150	-19.6	0.7597	AGCCUAAACAAACUGUCUA	|o||||||||||||oox||	UUGGAUUUGUUUGAUGUAU	TY3B-I	reverse transcriptase, partial [Brasenia schreberi]	-	-	-	-	GO:0043231//intracellular membrane-bounded organelle	GO:0034061//DNA polymerase activity;GO:0034062//RNA polymerase activity	GO:0006260//DNA replication;GO:0097659//nucleic acid-templated transcription
miR11034-z	Unigene0058990	87	105	-16.4	0.6381	AAAUUAAACAAACUAUAUC	||xo|||||||||||o||x	UUGGAUUUGUUUGAUGUAU	CTPA2	PREDICTED: carboxyl-terminal-processing peptidase 2, chloroplastic isoform X1 [Fragaria vesca subsp. vesca] [Fragaria vesca]	-	-	-	-	-	-	-
miR11034-z	Unigene0059311	1514	1532	-17.5	0.6757	AACCUUAACAAGGUACACA	|||||x|||||ox||||x|	UUGGAUUUGUUUGAUGUAU	MRL1	PREDICTED: pentatricopeptide repeat-containing protein MRL1, chloroplastic [Fragaria vesca subsp. vesca] [Fragaria vesca]	-	-	-	-	-	-	GO:0009657//plastid organization;GO:0016070//RNA metabolic process;GO:0044763//single-organism cellular process
miR11034-z	Unigene0059942	1970	1988	-15.6	0.6047	AACUUGAACAAAAAACAUA	|||o|o||||||xx|||||	UUGGAUUUGUUUGAUGUAU	--	HSP20-like chaperones superfamily protein [Theobroma cacao]	-	-	-	-	-	-	-
miR11034-z	Unigene0060533	65	83	-16.3	0.6269	AACAAAAACAAAUUACAUU	|||xx|||||||o|||||x	UUGGAUUUGUUUGAUGUAU	ISPG	4-hydroxy-3-methylbut-2-en-1-yl diphosphate synthase (ferredoxin), chloroplastic isoform X1 [Aegilops tauschii subsp. tauschii] [Aegilops tauschii]	Metabolism;Metabolism;Metabolism	Global and overview maps;Global and overview maps;Metabolism of terpenoids and polyketides	ko01100//Metabolic pathways;ko01110//Biosynthesis of secondary metabolites;ko00900//Terpenoid backbone biosynthesis	K03526;K03526;K03526	-	GO:0052592//oxidoreductase activity, acting on CH or CH2 groups, with an iron-sulfur protein as acceptor	GO:0006721//terpenoid metabolic process
miR11034-z	Unigene0060696	87	105	-17.4	0.677	GACCUAAGAAAAUUACAUA	o||||||ox|||o||||||	UUGGAUUUGUUUGAUGUAU	DTX45	PREDICTED: MATE efflux family protein 3, chloroplastic isoform X1 [Fragaria vesca subsp. vesca] [Fragaria vesca]	-	-	-	-	GO:0031224//intrinsic component of membrane;GO:0042170//plastid membrane	GO:0015291//secondary active transmembrane transporter activity	GO:0044763//single-organism cellular process
miR11034-z	Unigene0061675	162	180	-16.7	0.6448	AUCCUAAAGAAACUAUAAA	|x||||||x||||||o|x|	UUGGAUUUGUUUGAUGUAU	--	--	-	-	-	-	-	-	-
miR11034-z	Unigene0064771	346	364	-16.1	0.6216	ACCUUAAACAAAGUAUAUA	|x|o||||||||x||o|||	UUGGAUUUGUUUGAUGUAU	--	--	-	-	-	-	-	-	-
miR11034-z	Unigene0065391	221	239	-16.1	0.6192	CAUCAAAACAAACUAUAUA	x|o|x||||||||||o|||	UUGGAUUUGUUUGAUGUAU	BGLU22	PREDICTED: beta-glucosidase 11-like [Prunus mume]	Metabolism;Metabolism;Metabolism;Metabolism;Metabolism	Global and overview maps;Global and overview maps;Biosynthesis of other secondary metabolites;Carbohydrate metabolism;Metabolism of other amino acids	ko01100//Metabolic pathways;ko01110//Biosynthesis of secondary metabolites;ko00940//Phenylpropanoid biosynthesis;ko00500//Starch and sucrose metabolism;ko00460//Cyanoamino acid metabolism	K01188;K01188;K01188;K01188;K01188	-	-	-
miR11034-z	Unigene0065868	156	174	-16.6	0.6409	GACCUAAGGAAACUAAAUA	o||||||ox||||||x|||	UUGGAUUUGUUUGAUGUAU	At1g77360	PREDICTED: pentatricopeptide repeat-containing protein At1g77360, mitochondrial-like [Prunus mume]	-	-	-	-	-	-	-
miR11034-z	Unigene0065919	130	148	-18.8	0.7231	AACCUAAAGAAACUAUAAA	||||||||x||||||o|x|	UUGGAUUUGUUUGAUGUAU	--	PREDICTED: calmodulin-binding receptor-like cytoplasmic kinase 2 isoform X1 [Fragaria vesca subsp. vesca] [Fragaria vesca]	-	-	-	-	-	-	-
miR11034-z	Unigene0066398	60	78	-18.1	0.6962	AACCUCGACAAACUACUUA	|||||xo|||||||||x||	UUGGAUUUGUUUGAUGUAU	CYP734A1	PREDICTED: cytochrome P450 CYP749A22-like [Fragaria vesca subsp. vesca] [Fragaria vesca]	Metabolism	Metabolism of terpenoids and polyketides	ko00905//Brassinosteroid biosynthesis	K15639	-	-	-
miR11034-z	Unigene0067078	5450	5468	-16.6	0.6459	AACCAAAACAAAGUACAUC	||||x|||||||x|||||x	UUGGAUUUGUUUGAUGUAU	UPL4	PREDICTED: E3 ubiquitin-protein ligase UPL4 [Fragaria vesca subsp. vesca] [Fragaria vesca]	Genetic Information Processing	Folding, sorting and degradation	ko04120//Ubiquitin mediated proteolysis	K10590	-	-	GO:0008152//metabolic process
miR11034-z	Unigene0067401	2977	2995	-16.9	0.655	AACCUUGACAAACUAUUUA	|||||xo||||||||ox||	UUGGAUUUGUUUGAUGUAU	RPL37C	Tyrosine-protein phosphatase non-receptor type 6, partial [Anthurium amnicola]	-	-	-	-	-	-	-
miR11034-z	Unigene0067970	1288	1306	-16.8	0.6462	CACCUAGACAAAAUACACA	x|||||o|||||x||||x|	UUGGAUUUGUUUGAUGUAU	--	LOW QUALITY PROTEIN: DUF482 domain-containing protein, partial [Cephalotus follicularis]	-	-	-	-	-	-	-
miR11034-z	Unigene0068220	5323	5341	-18.9	0.7297	AACCUUAACAAAGUACAUA	|||||x||||||x||||||	UUGGAUUUGUUUGAUGUAU	PA200	PREDICTED: proteasome activator subunit 4 [Fragaria vesca subsp. vesca] [Fragaria vesca]	Genetic Information Processing	Folding, sorting and degradation	ko03050//Proteasome	K06699	-	-	-
miR11034-z	Unigene0070613	196	214	-22.1	0.8533	GACCUAAACAAACUAUAAU	o||||||||||||||o|xx	UUGGAUUUGUUUGAUGUAU	--	--	-	-	-	-	-	-	-
miR11034-z	Unigene0071033	76	94	-16.6	0.6434	AACCUUAAUAAAUUAUAUA	|||||x||o|||o||o|||	UUGGAUUUGUUUGAUGUAU	EFR	PREDICTED: probable LRR receptor-like serine/threonine-protein kinase At3g47570 [Fragaria vesca subsp. vesca] [Fragaria vesca]	Organismal Systems;Environmental Information Processing	Environmental adaptation;Signal transduction	ko04626//Plant-pathogen interaction;ko04016//MAPK signaling pathway - plant	K13420;K13420	-	-	-
miR11034-z	Unigene0071536	94	112	-18.3	0.7066	AACUUAAACAACCUACAUU	|||o|||||||x||||||x	UUGGAUUUGUUUGAUGUAU	--	PREDICTED: protein SUPPRESSOR OF npr1-1, CONSTITUTIVE 1-like [Fragaria vesca subsp. vesca] [Fragaria vesca]	-	-	-	-	-	-	-
miR11034-z	Unigene0071669	93	111	-16.7	0.6448	AACCUAAACAAAGUUCACG	||||||||||||x|x||xo	UUGGAUUUGUUUGAUGUAU	--	PREDICTED: TMV resistance protein N-like [Prunus mume]	-	-	-	-	-	-	-
miR11034-z	Unigene0077476	90	108	-17.5	0.6757	AACCUAAACAAACCAAGAA	|||||||||||||x|xox|	UUGGAUUUGUUUGAUGUAU	--	--	-	-	-	-	-	-	-
miR11034-z	Unigene0077632	441	459	-17.2	0.6615	AACCUAAAGAAACUAUCUA	||||||||x||||||ox||	UUGGAUUUGUUUGAUGUAU	--	PREDICTED: programmed cell death protein 4-like, partial [Nicotiana tabacum]	-	-	-	-	-	-	-
miR11034-z	Unigene0080841	126	144	-16	0.613	GACCUAAAGAACCUACACA	o|||||||x||x|||||x|	UUGGAUUUGUUUGAUGUAU	--	--	-	-	-	-	-	-	-
miR11034-z	Unigene0080987	6	24	-18	0.6977	ACCCUAAAUAAACUAUAAA	|x||||||o||||||o|x|	UUGGAUUUGUUUGAUGUAU	--	--	-	-	-	-	-	-	-
miR11072-y	Unigene0000532	525	542	-17.4	0.7102	UACGGAGUCUAAAAUGGG	|||x||o|||||||||ox	AUGACUUAGAUUUUACUG	Akr1a1	PREDICTED: aldo-keto reductase family 4 member C10-like [Fragaria vesca subsp. vesca] [Fragaria vesca]	-	-	-	-	GO:0044424//intracellular part	GO:0016701//oxidoreductase activity, acting on single donors with incorporation of molecular oxygen	GO:0006020//inositol metabolic process
miR11072-y	Unigene0000772	5	22	-15.4	0.6235	UACUGGAUCUAAACUAAU	|||||o|||||||x|x|o	AUGACUUAGAUUUUACUG	--	lipoxygenase [Malus domestica]	Metabolism	Lipid metabolism	ko00591//Linoleic acid metabolism	K15718	-	-	-
miR11072-y	Unigene0002539	1421	1438	-16.6	0.6975	UACUGGAUGUAAGAUGUC	|||||o||x|||o|||x|	AUGACUUAGAUUUUACUG	--	--	-	-	-	-	-	-	-
miR11072-y	Unigene0002705	50	67	-16.9	0.7012	UAUUGAAUCUAGGACGAC	||o||||||||oo|x|||	AUGACUUAGAUUUUACUG	--	--	-	-	-	-	-	-	-
miR11072-y	Unigene0003280	426	443	-15	0.6303	UACUGAAUCUAAAUUAUU	|||||||||||||x|xxo	AUGACUUAGAUUUUACUG	--	--	-	-	-	-	-	-	-
miR11072-y	Unigene0004642	255	272	-16.7	0.6929	UUCUGAGUUUAAUAUGAC	|x||||o|o|||x|||||	AUGACUUAGAUUUUACUG	APA1	PREDICTED: aspartic proteinase A1-like [Fragaria vesca subsp. vesca] [Fragaria vesca]	-	-	-	-	-	GO:0016787//hydrolase activity	GO:0019538//protein metabolic process
miR11072-y	Unigene0007944	471	488	-19.4	0.7984	UACUGAAUCUAAAAGACU	||||||||||||||xxxo	AUGACUUAGAUUUUACUG	--	--	-	-	-	-	-	-	-
miR11072-y	Unigene0009049	77	94	-16.4	0.6749	UACUGAAUUUAGAUUGAG	||||||||o||o|x|||x	AUGACUUAGAUUUUACUG	At1g35710	PREDICTED: probable LRR receptor-like serine/threonine-protein kinase At4g08850 isoform X1 [Fragaria vesca subsp. vesca] [Fragaria vesca]	-	-	-	-	-	-	-
miR11072-y	Unigene0009100	1132	1149	-16.4	0.6749	UACUGAAUUUAGAUCGAC	||||||||o||o|xx|||	AUGACUUAGAUUUUACUG	At1g35710	PREDICTED: probable leucine-rich repeat receptor-like protein kinase At1g35710 [Prunus mume]	-	-	-	-	-	-	-
miR11072-y	Unigene0009530	710	727	-15.4	0.6471	UACUGUAUCUAAGAAGAC	|||||x||||||o|x|||	AUGACUUAGAUUUUACUG	SVP	PREDICTED: MADS-box protein AGL24 [Fragaria vesca subsp. vesca] [Fragaria vesca]	-	-	-	-	-	GO:0046983//protein dimerization activity	GO:0010073//meristem maintenance;GO:0030154//cell differentiation;GO:0050793//regulation of developmental process;GO:0050794//regulation of cellular process;GO:0090567//reproductive shoot system development
miR11072-y	Unigene0010477	1766	1783	-16.2	0.6835	UACUUAAUCUAGAGUGAU	||||x||||||o|o|||o	AUGACUUAGAUUUUACUG	--	PREDICTED: suppressor protein SRP40-like [Fragaria vesca subsp. vesca] [Fragaria vesca]	-	-	-	-	-	-	-
miR11072-y	Unigene0012848	776	793	-18.3	0.7409	UAUUGUAUCUAAACUGAU	||o||x|||||||x|||o	AUGACUUAGAUUUUACUG	dhaA	PREDICTED: abhydrolase domain-containing protein 8 [Fragaria vesca subsp. vesca] [Fragaria vesca]	-	-	-	-	-	GO:0019120//hydrolase activity, acting on acid halide bonds, in C-halide compounds	-
miR11072-y	Unigene0012929	3061	3078	-15.2	0.6414	UACUGGAGAUAAAAUGAG	|||||o|xx||||||||x	AUGACUUAGAUUUUACUG	GSVIVT00026920001	PREDICTED: probable polygalacturonase isoform X1 [Fragaria vesca subsp. vesca] [Fragaria vesca]	-	-	-	-	-	GO:0004553//hydrolase activity, hydrolyzing O-glycosyl compounds	GO:0044238//primary metabolic process;GO:0045229//external encapsulating structure organization
miR11072-y	Unigene0015199	28	45	-16.9	0.6926	GACUGAAUUUAAAUUGAC	x|||||||o||||x||||	AUGACUUAGAUUUUACUG	--	--	-	-	-	-	-	-	-
miR11072-y	Unigene0019580	1395	1412	-16	0.6639	UACUGUUUCUAAAAUGUA	|||||xx|||||||||xx	AUGACUUAGAUUUUACUG	PIP1-2	aquaporin PIP 1.1 [Prunus avium]	-	-	-	-	GO:0031224//intrinsic component of membrane	-	GO:0051234//establishment of localization
miR11072-y	Unigene0019861	1699	1716	-15.5	0.6352	UGUUGAAUCUAAACUGAG	|oo||||||||||x|||x	AUGACUUAGAUUUUACUG	MOB1B	PREDICTED: MOB kinase activator-like 1 [Fragaria vesca subsp. vesca] [Fragaria vesca]	-	-	-	-	-	-	-
miR11072-y	Unigene0025447	1227	1244	-21.6	0.8852	AACUGGAUCUAAAGUGAG	x||||o|||||||o|||x	AUGACUUAGAUUUUACUG	LIMYB	PREDICTED: L10-interacting MYB domain-containing protein-like [Prunus mume]	-	-	-	-	-	-	-
miR11072-y	Unigene0027936	470	487	-15.8	0.6667	AAUUGAAUGUAAAAUGAU	x|o|||||x||||||||o	AUGACUUAGAUUUUACUG	--	--	-	-	-	-	-	-	-
miR11072-y	Unigene0028069	115	132	-16	0.6695	CACUGAAUUUAAAGAGAC	x|||||||o||||ox|||	AUGACUUAGAUUUUACUG	--	--	-	-	-	-	-	-	-
miR11072-y	Unigene0028549	26	43	-14.6	0.6058	UAGGGAAUCUAAGCUGAC	||xx||||||||ox||||	AUGACUUAGAUUUUACUG	--	--	-	-	-	-	-	-	-
miR11072-y	Unigene0029279	311	328	-15.9	0.6437	UAUUAUAUCUAAAAUGAC	||o|xx||||||||||||	AUGACUUAGAUUUUACUG	--	--	-	-	-	-	-	-	-
miR11072-y	Unigene0033245	818	835	-15.6	0.642	CACUGAAUCUAAAACAAC	x|||||||||||||xx||	AUGACUUAGAUUUUACUG	--	PREDICTED: ABC transporter G family member 3-like isoform X2 [Malus domestica]	-	-	-	-	-	-	-
miR11072-y	Unigene0035192	111	128	-17.3	0.7061	CACUUAGUCUAAAGUGAC	x|||x|o||||||o||||	AUGACUUAGAUUUUACUG	--	--	-	-	-	-	-	-	-
miR11072-y	Unigene0035193	1087	1104	-17.3	0.7061	CACUUAGUCUAAAGUGAC	x|||x|o||||||o||||	AUGACUUAGAUUUUACUG	polr3f	PREDICTED: DNA-directed RNA polymerase III subunit rpc6 [Fragaria vesca subsp. vesca] [Fragaria vesca]	Genetic Information Processing	Transcription	ko03020//RNA polymerase	K03025	-	-	-
miR11072-y	Unigene0035267	1267	1284	-19.5	0.7895	CAUUGAAUCUAGAAUGAG	x|o||||||||o|||||x	AUGACUUAGAUUUUACUG	--	hypothetical protein PRUPE_ppa024182mg, partial [Prunus persica]	-	-	-	-	-	-	-
miR11072-y	Unigene0036297	1365	1382	-16.1	0.6626	GGCUGAAUCUAAAACGAA	xo||||||||||||x||x	AUGACUUAGAUUUUACUG	--	PG_binding_1 domain-containing protein [Cephalotus follicularis]	-	-	-	-	-	-	-
miR11072-y	Unigene0037674	99	116	-15.7	0.6408	UCCUGAAACUAAAGUGAG	|x|||||x|||||o|||x	AUGACUUAGAUUUUACUG	ATL68	PREDICTED: RING-H2 finger protein ATL67-like [Pyrus x bretschneideri]	-	-	-	-	-	-	-
miR11072-y	Unigene0039170	258	275	-16.4	0.6805	AACUGUAUCUAAAAUGUG	x||||x||||||||||xx	AUGACUUAGAUUUUACUG	--	PREDICTED: keratin-associated protein 21-1 [Fragaria vesca subsp. vesca] [Fragaria vesca]	-	-	-	-	-	-	-
miR11072-y	Unigene0041316	212	229	-18.6	0.7815	UAACGAAUCUAGAGUGAC	||xx|||||||o|o||||	AUGACUUAGAUUUUACUG	--	--	-	-	-	-	-	-	-
miR11072-y	Unigene0042507	873	890	-15.6	0.6316	UAGAGGAUCUAAAAUGAG	||xx|o|||||||||||x	AUGACUUAGAUUUUACUG	SOD	PREDICTED: superoxide dismutase [Mn], mitochondrial-like [Pyrus x bretschneideri]	Cellular Processes	Transport and catabolism	ko04146//Peroxisome	K04564	-	-	-
miR11072-y	Unigene0044105	783	800	-18.3	0.7469	UACUGAAACUAGAAUGAG	|||||||x|||o|||||x	AUGACUUAGAUUUUACUG	CYP71A1	PREDICTED: cytochrome P450 71A1-like [Fragaria vesca subsp. vesca] [Fragaria vesca]	-	-	-	-	-	GO:0016491//oxidoreductase activity;GO:0046872//metal ion binding	-
miR11072-y	Unigene0047720	616	633	-16.3	0.6708	CAUUGAAUCUAAGACGAC	x|o|||||||||o|x|||	AUGACUUAGAUUUUACUG	HSP82	PREDICTED: heat shock protein 83-like [Fragaria vesca subsp. vesca] [Fragaria vesca]	Organismal Systems;Genetic Information Processing	Environmental adaptation;Folding, sorting and degradation	ko04626//Plant-pathogen interaction;ko04141//Protein processing in endoplasmic reticulum	K04079;K04079	-	-	-
miR11072-y	Unigene0048802	2057	2074	-20.3	0.8565	UACUGGAUCUAAAAUGUA	|||||o||||||||||xx	AUGACUUAGAUUUUACUG	--	ATP phosphoribosyltransferase regulatory subunit [Gossypium arboreum]	-	-	-	-	-	-	-
miR11072-y	Unigene0051533	675	692	-20.7	0.8484	UACUGUAUCUAAGAUGAC	|||||x||||||o|||||	AUGACUUAGAUUUUACUG	--	PREDICTED: methionine S-methyltransferase [Fragaria vesca subsp. vesca] [Fragaria vesca]	Metabolism;Metabolism	Global and overview maps;Metabolism of other amino acids	ko01100//Metabolic pathways;ko00450//Selenocompound metabolism	K08247;K08247	-	-	-
miR11072-y	Unigene0052022	1104	1121	-14.6	0.6008	UUCGGAAUCUAAUAUGAC	|x|x||||||||x|||||	AUGACUUAGAUUUUACUG	ASP1	PREDICTED: aspartic proteinase Asp1-like [Pyrus x bretschneideri]	-	-	-	-	-	GO:0016787//hydrolase activity	GO:0019538//protein metabolic process
miR11072-y	Unigene0053332	257	274	-16.4	0.6749	UACUGAAUUUAGAUCGAC	||||||||o||o|xx|||	AUGACUUAGAUUUUACUG	At1g35710	PREDICTED: probable LRR receptor-like serine/threonine-protein kinase At4g08850 [Prunus mume]	-	-	-	-	-	-	-
miR11072-y	Unigene0053783	378	395	-16.4	0.664	UACUUUGUCUAAAGUGAC	||||xxo||||||o||||	AUGACUUAGAUUUUACUG	PFE	PREDICTED: ferritin-3, chloroplastic [Fragaria vesca subsp. vesca] [Fragaria vesca]	-	-	-	-	GO:0044434//chloroplast part	GO:0005506//iron ion binding;GO:0016491//oxidoreductase activity	GO:0008152//metabolic process;GO:0009987//cellular process;GO:0048367//shoot system development;GO:0055076//transition metal ion homeostasis
miR11072-y	Unigene0054633	1926	1943	-14.9	0.6183	UACUGAAUCUAUUAAGUC	|||||||||||xx|x|x|	AUGACUUAGAUUUUACUG	FRS5	PREDICTED: protein FAR1-RELATED SEQUENCE 5-like [Prunus mume]	-	-	-	-	-	-	-
miR11072-y	Unigene0055520	842	859	-17.3	0.709	AACUGACUCUAAAAUGGG	x|||||x|||||||||ox	AUGACUUAGAUUUUACUG	--	Zinc finger, RING-CH-type [Corchorus olitorius]	-	-	-	-	-	-	-
miR11072-y	Unigene0061708	1564	1581	-15.7	0.6356	UACCAGAUCUAAAGUGAC	|||xxo|||||||o||||	AUGACUUAGAUUUUACUG	--	PREDICTED: mucin-5AC-like isoform X2 [Pyrus x bretschneideri]	-	-	-	-	-	-	GO:0009409//response to cold;GO:0043479//pigment accumulation in tissues in response to UV light;GO:0048437//floral organ development
miR11072-y	Unigene0061718	2107	2124	-17.2	0.6964	UGAUGGAUCUAAAAUGAA	|ox||o|||||||||||x	AUGACUUAGAUUUUACUG	EDM2	PREDICTED: protein ENHANCED DOWNY MILDEW 2-like [Pyrus x bretschneideri]	-	-	-	-	-	-	-
miR11072-y	Unigene0061795	941	958	-21.8	0.9046	GACUGAGUCUAAAAUGAA	x|||||o||||||||||x	AUGACUUAGAUUUUACUG	XI-E	PREDICTED: LOW QUALITY PROTEIN: myosin-16 [Fragaria vesca subsp. vesca] [Fragaria vesca]	-	-	-	-	-	-	-
miR11072-y	Unigene0062759	1769	1786	-16.1	0.6765	UACUGAAACUAAAGUGUA	|||||||x|||||o||xx	AUGACUUAGAUUUUACUG	dyrk2	PREDICTED: dual specificity protein kinase pom1 [Fragaria vesca subsp. vesca] [Fragaria vesca]	-	-	-	-	-	GO:0016301//kinase activity	GO:0006796//phosphate-containing compound metabolic process
miR11072-y	Unigene0065132	1122	1139	-14.4	0.6025	GACUAAAUCUAAAACGAA	x|||x|||||||||x||x	AUGACUUAGAUUUUACUG	CDKB2-1	PREDICTED: cyclin-dependent kinase B2-1 [Fragaria vesca subsp. vesca] [Fragaria vesca]	-	-	-	-	-	GO:0004674//protein serine/threonine kinase activity;GO:0032550//purine ribonucleoside binding	GO:0006464//cellular protein modification process;GO:0006796//phosphate-containing compound metabolic process
miR11072-y	Unigene0067443	173	190	-15.5	0.6352	UGUUGAAUCUAAACUGAG	|oo||||||||||x|||x	AUGACUUAGAUUUUACUG	--	--	-	-	-	-	-	-	-
miR11072-y	Unigene0067698	1988	2005	-16.7	0.7046	UACUGGGUCUAAAAUUAA	|||||oo||||||||x|x	AUGACUUAGAUUUUACUG	ALA1	PREDICTED: phospholipid-transporting ATPase 1 [Fragaria vesca subsp. vesca] [Fragaria vesca]	-	-	-	-	GO:0031224//intrinsic component of membrane	GO:0003824//catalytic activity;GO:0005548//phospholipid transporter activity;GO:0008324//cation transmembrane transporter activity;GO:0032550//purine ribonucleoside binding;GO:0046872//metal ion binding	GO:0006605//protein targeting;GO:0006812//cation transport;GO:0009891//positive regulation of biosynthetic process;GO:0015914//phospholipid transport;GO:0043067//regulation of programmed cell death
miR11072-y	Unigene0068796	3278	3295	-16.3	0.6763	UACUUAGUCUAAAGUGAU	||||x|o||||||o|||o	AUGACUUAGAUUUUACUG	MMS19	PREDICTED: MMS19 nucleotide excision repair protein homolog [Prunus mume]	-	-	-	-	-	-	-
miR11072-y	Unigene0068831	959	976	-16.9	0.6898	AACUGAGUUUAAAAGGAC	x|||||o|o|||||x|||	AUGACUUAGAUUUUACUG	--	PREDICTED: protein Daple [Fragaria vesca subsp. vesca] [Fragaria vesca]	-	-	-	-	-	-	-
miR11072-y	Unigene0071082	250	267	-16.8	0.6885	GACUGAAUCUAAAAGAAG	x|||||||||||||xx|x	AUGACUUAGAUUUUACUG	--	--	-	-	-	-	-	-	-
miR11072-y	Unigene0074476	81	98	-18.3	0.7657	UCUUGAAUCUAAAAUGAG	|xo||||||||||||||x	AUGACUUAGAUUUUACUG	--	--	-	-	-	-	-	-	-
miR11072-y	Unigene0075424	265	282	-16.1	0.668	UUCUGAAUCUAAAAGGGG	|x||||||||||||x|ox	AUGACUUAGAUUUUACUG	--	--	-	-	-	-	-	-	-
miR11072-y	Unigene0081551	3	20	-16.2	0.6835	UGCUGACUCUAAAGUGUC	|o||||x||||||o||x|	AUGACUUAGAUUUUACUG	At1g63220	PREDICTED: elicitor-responsive protein 3-like [Prunus mume]	-	-	-	-	-	-	-
miR11073-x	Unigene0000111	227	244	-18.9	0.6117	AACCCAACCUAGUUACAG	||||x||||||xo||||x	UUGGAUUGGAUGGAUGUG	XTH16	PREDICTED: xyloglucan endotransglucosylase/hydrolase 2-like [Fragaria vesca subsp. vesca] [Fragaria vesca]	-	-	-	-	GO:0005576//extracellular region;GO:0030312//external encapsulating structure	GO:0016758//transferase activity, transferring hexosyl groups;GO:0016787//hydrolase activity	GO:0044042//glucan metabolic process;GO:0045229//external encapsulating structure organization
miR11073-x	Unigene0000387	461	478	-21.5	0.6913	AACCUAACCUAACCUAAC	|||||||||||x|xxx||	UUGGAUUGGAUGGAUGUG	--	PREDICTED: chloroplast stem-loop binding protein of 41 kDa b, chloroplastic [Fragaria vesca subsp. vesca] [Fragaria vesca]	-	-	-	-	-	-	-
miR11073-x	Unigene0000582	47	64	-19.2	0.6076	AACCCAACCUACCUCCUC	||||x|||||||||x|x|	UUGGAUUGGAUGGAUGUG	zswim7	PREDICTED: zinc finger SWIM domain-containing protein 7 [Prunus mume]	-	-	-	-	GO:0043231//intracellular membrane-bounded organelle	GO:0000975//regulatory region DNA binding;GO:0046914//transition metal ion binding	GO:0009617//response to bacterium
miR11073-x	Unigene0000598	380	397	-19.1	0.6181	GACCUUAGCUACGUACAC	o||||x|x||||x|||||	UUGGAUUGGAUGGAUGUG	--	--	-	-	-	-	-	-	-
miR11073-x	Unigene0000819	1060	1077	-21	0.6688	AACUUAACCUACCUCUGC	|||o||||||||||xoo|	UUGGAUUGGAUGGAUGUG	VTE5	PREDICTED: probable phytol kinase 1, chloroplastic isoform X1 [Prunus mume]	-	-	-	-	-	-	-
miR11073-x	Unigene0000868	1079	1096	-19.2	0.6076	AACCAAAUCUACCUAACC	||||x||o|||||||xx|	UUGGAUUGGAUGGAUGUG	MOT1	PREDICTED: molybdate transporter 1 [Fragaria vesca subsp. vesca] [Fragaria vesca]	-	-	-	-	-	-	-
miR11073-x	Unigene0001746	326	343	-21.9	0.7065	AUCCUAGCCUACCACCAC	|x||||o||||||xx|||	UUGGAUUGGAUGGAUGUG	DOF3.4	PREDICTED: dof zinc finger protein DOF3.4 [Fragaria vesca subsp. vesca] [Fragaria vesca]	-	-	-	-	-	-	-
miR11073-x	Unigene0002111	21	38	-19.6	0.6203	AACCUCUUCUACCUACUC	|||||xxo||||||||x|	UUGGAUUGGAUGGAUGUG	ARG7	PREDICTED: auxin-induced protein 15A-like [Fragaria vesca subsp. vesca] [Fragaria vesca]	Environmental Information Processing	Signal transduction	ko04075//Plant hormone signal transduction	K14488	-	-	-
miR11073-x	Unigene0002833	185	202	-19.9	0.6378	AACAAAACCUACUUACAG	|||xx|||||||o||||x	UUGGAUUGGAUGGAUGUG	--	--	-	-	-	-	-	-	-
miR11073-x	Unigene0003940	2588	2605	-25.8	0.8243	AAACCAACCUACCUACGC	||x|x|||||||||||o|	UUGGAUUGGAUGGAUGUG	SUFE1	PREDICTED: probable ADP-ribosylation factor GTPase-activating protein AGD15 [Fragaria vesca subsp. vesca] [Fragaria vesca]	Cellular Processes	Transport and catabolism	ko04144//Endocytosis	K12486	-	-	-
miR11073-x	Unigene0004855	2821	2838	-22.1	0.7083	GUCCUAACCUACCAUCAC	ox|||||||||||xx|||	UUGGAUUGGAUGGAUGUG	At1g66830	PREDICTED: probable inactive leucine-rich repeat receptor-like protein kinase At1g66830 [Fragaria vesca subsp. vesca] [Fragaria vesca]	-	-	-	-	GO:0031224//intrinsic component of membrane	GO:0004672//protein kinase activity;GO:0016628//oxidoreductase activity, acting on the CH-CH group of donors, NAD or NADP as acceptor;GO:0032550//purine ribonucleoside binding	GO:0006464//cellular protein modification process;GO:0006796//phosphate-containing compound metabolic process;GO:0044710//single-organism metabolic process
miR11073-x	Unigene0005114	1978	1995	-22.1	0.7083	ACCCUUACCUACCUACCU	|x|||x||||||||||xo	UUGGAUUGGAUGGAUGUG	ACA10	PREDICTED: calcium-transporting ATPase 10, plasma membrane-type-like isoform X7 [Fragaria vesca subsp. vesca] [Fragaria vesca]	-	-	-	-	-	GO:0005488//binding	GO:0006811//ion transport
miR11073-x	Unigene0005124	359	376	-22.5	0.712	UACCUAACCUAGCUGCCC	x||||||||||x||o|x|	UUGGAUUGGAUGGAUGUG	SED3	sedolisin-like peptidase [Actinophrys sol]	-	-	-	-	-	-	-
miR11073-x	Unigene0005438	1315	1332	-18.7	0.6032	AACCUCCUCUACCUCCAC	|||||xxo||||||x|||	UUGGAUUGGAUGGAUGUG	ISPH	PREDICTED: 4-hydroxy-3-methylbut-2-enyl diphosphate reductase, chloroplastic [Fragaria vesca subsp. vesca] [Fragaria vesca]	Metabolism;Metabolism;Metabolism	Global and overview maps;Global and overview maps;Metabolism of terpenoids and polyketides	ko01100//Metabolic pathways;ko01110//Biosynthesis of secondary metabolites;ko00900//Terpenoid backbone biosynthesis	K03527;K03527;K03527	-	GO:0016726//oxidoreductase activity, acting on CH or CH2 groups, NAD or NADP as acceptor;GO:0043169//cation binding	GO:0006090//pyruvate metabolic process;GO:0008654//phospholipid biosynthetic process
miR11073-x	Unigene0005548	899	916	-20.5	0.6529	AAGAUAACCUAUCUACGC	||xx|||||||o||||o|	UUGGAUUGGAUGGAUGUG	--	PREDICTED: disease resistance protein RGA2-like [Malus domestica]	-	-	-	-	-	-	-
miR11073-x	Unigene0005831	898	915	-20.5	0.6487	ACCCUCACCUACCAACAC	|x|||x|||||||x||||	UUGGAUUGGAUGGAUGUG	AF_0788	Drug/metabolite transporter [Corchorus capsularis]	-	-	-	-	-	-	-
miR11073-x	Unigene0006706	96	113	-22.6	0.7244	AAACCAACCUACCUAAUC	||x|x||||||||||xx|	UUGGAUUGGAUGGAUGUG	--	--	-	-	-	-	-	-	-
miR11073-x	Unigene0006914	1991	2008	-20.8	0.6582	ACCCCGACCUACCUUCAC	|x||xo||||||||x|||	UUGGAUUGGAUGGAUGUG	GK-2	PREDICTED: guanylate kinase 2 isoform X1 [Malus domestica]	Metabolism;Metabolism	Global and overview maps;Nucleotide metabolism	ko01100//Metabolic pathways;ko00230//Purine metabolism	K00942;K00942	-	GO:0016772//transferase activity, transferring phosphorus-containing groups	GO:0009117//nucleotide metabolic process
miR11073-x	Unigene0007332	1013	1030	-19	0.6051	AACCUCACCUACCACUAC	|||||x|||||||xxo||	UUGGAUUGGAUGGAUGUG	--	PREDICTED: pericentriolar material 1 protein [Theobroma cacao]	-	-	-	-	-	-	-
miR11073-x	Unigene0007482	1433	1450	-19	0.609	AGCCGAACUUACGUACAC	|o||x|||o|||x|||||	UUGGAUUGGAUGGAUGUG	WRKY16	PREDICTED: TMV resistance protein N-like [Fragaria vesca subsp. vesca] [Fragaria vesca]	-	-	-	-	-	-	-
miR11073-x	Unigene0007488	78	95	-21.8	0.6987	UACCUAACCUACGCACAU	x|||||||||||xx|||o	UUGGAUUGGAUGGAUGUG	FBL11	PREDICTED: BTB/POZ domain-containing protein FBL11 isoform X2 [Fragaria vesca subsp. vesca] [Fragaria vesca]	-	-	-	-	-	-	-
miR11073-x	Unigene0007519	326	343	-19.8	0.6408	AACUAAACCUAUCUACAA	|||ox||||||o|||||x	UUGGAUUGGAUGGAUGUG	--	PREDICTED: LOW QUALITY PROTEIN: splicing factor U2AF-associated protein 2 [Prunus mume]	-	-	-	-	-	GO:0097159//organic cyclic compound binding	-
miR11073-x	Unigene0007675	2526	2543	-21.7	0.6911	ACCCUUACCUACCUUCAC	|x|||x||||||||x|||	UUGGAUUGGAUGGAUGUG	LOG3	PREDICTED: cytokinin riboside 5'-monophosphate phosphoribohydrolase LOG1-like [Malus domestica]	Metabolism;Metabolism;Metabolism	Global and overview maps;Nucleotide metabolism;Nucleotide metabolism	ko01100//Metabolic pathways;ko00230//Purine metabolism;ko00240//Pyrimidine metabolism	K06966;K06966;K06966	-	-	-
miR11073-x	Unigene0007886	455	472	-20	0.641	AACUGAAGCUACCUACAC	|||ox||x||||||||||	UUGGAUUGGAUGGAUGUG	RGA2	LRR and NB-ARC domains-containing disease resistance protein [Theobroma cacao]	-	-	-	-	-	-	-
miR11073-x	Unigene0008074	522	539	-27.6	0.8903	CGCCUAACCUACCUGCAG	xo||||||||||||o||x	UUGGAUUGGAUGGAUGUG	--	--	-	-	-	-	-	-	-
miR11073-x	Unigene0008983	487	504	-24.7	0.7866	CUCCUAACUUACCUACAG	xx||||||o||||||||x	UUGGAUUGGAUGGAUGUG	--	C1-like protein [Corchorus olitorius]	-	-	-	-	-	-	-
miR11073-x	Unigene0009008	177	194	-20.5	0.6571	ACUCUAAGCUACUUACAC	|xo||||x||||o|||||	UUGGAUUGGAUGGAUGUG	--	--	-	-	-	-	-	-	-
miR11073-x	Unigene0009026	477	494	-20.6	0.6519	AACUUAAGUUAUCUACAC	|||o|||xo||o||||||	UUGGAUUGGAUGGAUGUG	--	--	-	-	-	-	-	-	-
miR11073-x	Unigene0009180	9	26	-21	0.6796	AACCUAAGCUACCUCUAC	|||||||x||||||xo||	UUGGAUUGGAUGGAUGUG	--	--	-	-	-	-	-	-	-
miR11073-x	Unigene0009611	4795	4812	-23.5	0.7556	AACCUUACCUAUCUACGA	|||||x|||||o||||ox	UUGGAUUGGAUGGAUGUG	--	embryo defective 2016 protein [Medicago truncatula]	-	-	-	-	-	-	-
miR11073-x	Unigene0009879	1271	1288	-20.8	0.6645	AGCCUACUCUACCUACUC	|o||||xo||||||||x|	UUGGAUUGGAUGGAUGUG	KAN2	PREDICTED: probable transcription factor KAN2 isoform X2 [Fragaria vesca subsp. vesca] [Fragaria vesca]	-	-	-	-	-	-	GO:0009791//post-embryonic development;GO:0009987//cellular process;GO:0044702//single organism reproductive process;GO:0048608//reproductive structure development
miR11073-x	Unigene0010170	3524	3541	-22.1	0.7083	GUCUUAACCUACGUACAC	ox|o||||||||x|||||	UUGGAUUGGAUGGAUGUG	SPCC594.04c	DUF1295 domain-containing protein [Cephalotus follicularis]	-	-	-	-	GO:0031224//intrinsic component of membrane	GO:0016491//oxidoreductase activity	GO:0044238//primary metabolic process;GO:0044710//single-organism metabolic process
miR11073-x	Unigene0010277	53	70	-21.1	0.6763	AACUCUACCUACCUAUAC	|||oxx|||||||||o||	UUGGAUUGGAUGGAUGUG	TAO1	PREDICTED: TMV resistance protein N-like [Fragaria vesca subsp. vesca] [Fragaria vesca]	-	-	-	-	-	-	-
miR11073-x	Unigene0010697	864	881	-19.1	0.6122	AACGAAACCUACUUAUAC	|||xx|||||||o||o||	UUGGAUUGGAUGGAUGUG	--	PREDICTED: RPW8-like protein 3 [Fragaria vesca subsp. vesca] [Fragaria vesca]	-	-	-	-	-	-	-
miR11073-x	Unigene0010957	1135	1152	-23.8	0.7677	UAUCUAACCUAUCUAUAC	x|o||||||||o|||o||	UUGGAUUGGAUGGAUGUG	ATK5	PREDICTED: kinesin-1 isoform X2 [Fragaria vesca subsp. vesca] [Fragaria vesca]	-	-	-	-	GO:0005875//microtubule associated complex	GO:0003774//motor activity;GO:0015631//tubulin binding;GO:0032550//purine ribonucleoside binding	GO:0007017//microtubule-based process
miR11073-x	Unigene0011235	4847	4864	-20.9	0.672	AACCUAACCUAACUAGCA	|||||||||||x|||xxx	UUGGAUUGGAUGGAUGUG	IDM1	PHD domain-containing protein/Agenet domain-containing protein [Cephalotus follicularis]	-	-	-	-	-	-	-
miR11073-x	Unigene0011372	520	537	-20.8	0.6645	AACGUAACCUACCGCCAC	|||x|||||||||xx|||	UUGGAUUGGAUGGAUGUG	prmC	PREDICTED: release factor glutamine methyltransferase [Prunus mume]	-	-	-	-	-	GO:0008168//methyltransferase activity	GO:0008213//protein alkylation
miR11073-x	Unigene0011691	395	412	-18.9	0.6058	GACCUACUCUACCUAAAC	o|||||xo|||||||x||	UUGGAUUGGAUGGAUGUG	FBL13	PREDICTED: F-box/FBD/LRR-repeat protein At5g56420-like [Fragaria vesca subsp. vesca] [Fragaria vesca]	-	-	-	-	-	-	-
miR11073-x	Unigene0011933	407	424	-20.5	0.6613	AACCUAACGUACCCACAG	||||||||x||||x|||x	UUGGAUUGGAUGGAUGUG	--	--	-	-	-	-	-	-	-
miR11073-x	Unigene0011936	224	241	-21.6	0.6923	ACCCUGACCUACUUCCAC	|x|||o||||||o|x|||	UUGGAUUGGAUGGAUGUG	CPR30	PREDICTED: F-box/kelch-repeat protein At3g23880-like [Fragaria vesca subsp. vesca] [Fragaria vesca]	-	-	-	-	-	-	-
miR11073-x	Unigene0013012	217	234	-18.8	0.6065	AAACCAACCUACCAACCC	||x|x||||||||x||x|	UUGGAUUGGAUGGAUGUG	--	--	-	-	-	-	-	-	-
miR11073-x	Unigene0013507	1269	1286	-20.5	0.6571	AACAUAACCUACCUUCAC	|||x||||||||||x|||	UUGGAUUGGAUGGAUGUG	PAPS2	PREDICTED: nuclear poly(A) polymerase 4 [Fragaria vesca subsp. vesca] [Fragaria vesca]	Genetic Information Processing	Translation	ko03015//mRNA surveillance pathway	K14376	-	GO:0016779//nucleotidyltransferase activity	GO:0031123//RNA 3'-end processing
miR11073-x	Unigene0014255	648	665	-22.1	0.7083	CACCUAACUUACCUAUCC	x|||||||o||||||ox|	UUGGAUUGGAUGGAUGUG	At1g56140	PREDICTED: probable LRR receptor-like serine/threonine-protein kinase At1g56130 [Prunus mume]	-	-	-	-	-	GO:0004702//receptor signaling protein serine/threonine kinase activity;GO:0032550//purine ribonucleoside binding	GO:0032147//activation of protein kinase activity
miR11073-x	Unigene0014258	3	20	-19.7	0.6314	AAAUUAACCUACUUACAU	||xo||||||||o||||o	UUGGAUUGGAUGGAUGUG	--	--	-	-	-	-	-	-	-
miR11073-x	Unigene0014325	242	259	-19.1	0.6141	AAACUAAUCUACUUAUAC	||x||||o||||o||o||	UUGGAUUGGAUGGAUGUG	--	--	-	-	-	-	-	-	-
miR11073-x	Unigene0014394	613	630	-21.3	0.6741	AACCUACGCUACAUACAU	||||||xx||||x||||o	UUGGAUUGGAUGGAUGUG	RPL22B	PREDICTED: 60S ribosomal protein L22-3 [Fragaria vesca subsp. vesca] [Fragaria vesca]	Genetic Information Processing	Translation	ko03010//Ribosome	K02891	GO:0030529//intracellular ribonucleoprotein complex	-	GO:0010467//gene expression
miR11073-x	Unigene0014436	68	85	-20	0.6431	AACCUAAUCUAUCAACAU	|||||||o|||o|x|||o	UUGGAUUGGAUGGAUGUG	--	--	-	-	-	-	-	-	-
miR11073-x	Unigene0014996	1304	1321	-23.1	0.731	UACCUAACCUAUCUAUGC	x||||||||||o|||oo|	UUGGAUUGGAUGGAUGUG	--	transmembrane protein [Arabidopsis thaliana]	-	-	-	-	-	-	-
miR11073-x	Unigene0015440	1950	1967	-20.6	0.6581	AAGGUAACCUAUCUACGC	||xx|||||||o||||o|	UUGGAUUGGAUGGAUGUG	--	PREDICTED: zinc finger BED domain-containing protein RICESLEEPER 2-like [Fragaria vesca subsp. vesca] [Fragaria vesca]	-	-	-	-	-	-	-
miR11073-x	Unigene0015716	194	211	-19.4	0.6198	ACCCGAACCUACCUAGCC	|x||x||||||||||xx|	UUGGAUUGGAUGGAUGUG	--	--	-	-	-	-	-	-	-
miR11073-x	Unigene0016545	2966	2983	-23.2	0.746	AAACUAACCUACUUACAC	||x|||||||||o|||||	UUGGAUUGGAUGGAUGUG	PCMP-E76	PREDICTED: pentatricopeptide repeat-containing protein At2g13600 isoform X1 [Fragaria vesca subsp. vesca] [Fragaria vesca]	-	-	-	-	GO:0043231//intracellular membrane-bounded organelle	-	GO:0009756//carbohydrate mediated signaling;GO:0016556//mRNA modification
miR11073-x	Unigene0016616	2208	2225	-21.4	0.6837	AACCUAACCUACGAGAAC	||||||||||||xxox||	UUGGAUUGGAUGGAUGUG	--	Arginine-glutamic acid dipeptide repeats [Gossypium arboreum]	-	-	-	-	-	-	-
miR11073-x	Unigene0016803	603	620	-19	0.609	AAUCUAACUUAUCAACAC	||o|||||o||o|x||||	UUGGAUUGGAUGGAUGUG	N	PREDICTED: TMV resistance protein N-like isoform X1 [Fragaria vesca subsp. vesca] [Fragaria vesca]	-	-	-	-	-	-	-
miR11073-x	Unigene0016910	176	193	-18.8	0.6045	AACCUACGCUACGUAUAC	||||||xx||||x||o||	UUGGAUUGGAUGGAUGUG	PDPK1	PREDICTED: 3-phosphoinositide-dependent protein kinase 1-like [Pyrus x bretschneideri]	-	-	-	-	-	GO:0004674//protein serine/threonine kinase activity;GO:0032550//purine ribonucleoside binding	GO:0006464//cellular protein modification process;GO:0006796//phosphate-containing compound metabolic process
miR11073-x	Unigene0016928	1115	1132	-22.2	0.7138	AACCUAACUUACCUAAGG	||||||||o||||||xox	UUGGAUUGGAUGGAUGUG	At4g27190	PREDICTED: disease resistance protein At4g27190-like isoform X4 [Fragaria vesca subsp. vesca] [Fragaria vesca]	-	-	-	-	-	-	-
miR11073-x	Unigene0017061	585	602	-22.1	0.6994	AACCUUACCUACCUAACU	|||||x|||||||||xxo	UUGGAUUGGAUGGAUGUG	--	--	-	-	-	-	-	-	-
miR11073-x	Unigene0017071	31	48	-22.4	0.7157	AACCUAACCUACUUAAGU	||||||||||||o||xoo	UUGGAUUGGAUGGAUGUG	--	Aerolysin/hemolysin/leukocidin toxin [Corchorus olitorius]	-	-	-	-	-	-	-
miR11073-x	Unigene0017115	35	52	-20.5	0.6529	AACCUACCCUACUUACCA	||||||x|||||o|||xx	UUGGAUUGGAUGGAUGUG	Pus1	PREDICTED: tRNA pseudouridine synthase A, mitochondrial-like [Malus domestica]	-	-	-	-	-	-	-
miR11073-x	Unigene0017166	268	285	-19.8	0.6306	AACUUAACCUACCCUAAC	|||o|||||||||xxx||	UUGGAUUGGAUGGAUGUG	--	--	-	-	-	-	-	-	-
miR11073-x	Unigene0017166	450	467	-19.8	0.6306	AACUUAACCUACCCUAAC	|||o|||||||||xxx||	UUGGAUUGGAUGGAUGUG	--	--	-	-	-	-	-	-	-
miR11073-x	Unigene0017207	997	1014	-19.4	0.6238	AGUUUAAACUACCUACAC	|ooo|||x||||||||||	UUGGAUUGGAUGGAUGUG	--	--	-	-	-	-	-	-	-
miR11073-x	Unigene0017320	1011	1028	-19.7	0.6294	AACCGCACCUAUCUACUC	||||xx|||||o||||x|	UUGGAUUGGAUGGAUGUG	NPF5.10	PREDICTED: protein NRT1/ PTR FAMILY 5.10-like [Fragaria vesca subsp. vesca] [Fragaria vesca]	-	-	-	-	-	-	-
miR11073-x	Unigene0017839	903	920	-22.1	0.6994	AGCCUAACCUACUUAACC	|o||||||||||o||xx|	UUGGAUUGGAUGGAUGUG	AMY1.1	PREDICTED: LOW QUALITY PROTEIN: alpha-amylase-like [Fragaria vesca subsp. vesca] [Fragaria vesca]	Metabolism;Metabolism;Metabolism	Global and overview maps;Global and overview maps;Carbohydrate metabolism	ko01100//Metabolic pathways;ko01110//Biosynthesis of secondary metabolites;ko00500//Starch and sucrose metabolism	K01176;K01176;K01176	-	-	-
miR11073-x	Unigene0018115	61	78	-20.3	0.657	CACCUAAUCUAGCUAGAC	x||||||o|||x|||x||	UUGGAUUGGAUGGAUGUG	--	PREDICTED: uncharacterized protein LOC101296267 [Fragaria vesca subsp. vesca] [Fragaria vesca]	-	-	-	-	-	-	-
miR11073-x	Unigene0018183	3419	3436	-24.3	0.7739	AACCUAACCUACCACAAC	|||||||||||||xxx||	UUGGAUUGGAUGGAUGUG	SUVR4	PREDICTED: histone-lysine N-methyltransferase SUVR2 isoform X3 [Fragaria vesca subsp. vesca] [Fragaria vesca]	-	-	-	-	-	-	-
miR11073-x	Unigene0018795	4814	4831	-20.2	0.6433	AACCCAACCUACCGACAA	||||x||||||||x|||x	UUGGAUUGGAUGGAUGUG	N	PREDICTED: TMV resistance protein N-like [Pyrus x bretschneideri]	-	-	-	-	-	-	-
miR11073-x	Unigene0019537	114	131	-20.4	0.6518	AACCUAACCUAAAUGCAA	|||||||||||xx|o||x	UUGGAUUGGAUGGAUGUG	--	PREDICTED: probable disease resistance protein At5g66900 isoform X2 [Prunus mume]	-	-	-	-	-	-	-
miR11073-x	Unigene0019538	2974	2991	-20.4	0.6518	AACCUAACCUAAAUGCAA	|||||||||||xx|o||x	UUGGAUUGGAUGGAUGUG	At5g66900	PREDICTED: probable disease resistance protein At5g66900 [Fragaria vesca subsp. vesca] [Fragaria vesca]	-	-	-	-	-	-	-
miR11073-x	Unigene0019594	2037	2054	-20.2	0.6516	ACCCUAACCUACCCAGAU	|x|||||||||||x|x|o	UUGGAUUGGAUGGAUGUG	At4g27190	PREDICTED: disease resistance protein At4g27190-like [Pyrus x bretschneideri]	-	-	-	-	-	-	-
miR11073-x	Unigene0019871	1889	1906	-19.8	0.6306	UACCUAGACUACCAACAC	x|||||ox|||||x||||	UUGGAUUGGAUGGAUGUG	PUB15	PREDICTED: U-box domain-containing protein 15 isoform X1 [Vitis vinifera]	-	-	-	-	-	GO:0003824//catalytic activity	GO:0032446//protein modification by small protein conjugation
miR11073-x	Unigene0019938	2503	2520	-24	0.7742	UACCAAACCUACCUACGU	x|||x|||||||||||oo	UUGGAUUGGAUGGAUGUG	NORK	PREDICTED: proline-rich receptor-like protein kinase PERK1 [Fragaria vesca subsp. vesca] [Fragaria vesca]	-	-	-	-	-	GO:0004672//protein kinase activity;GO:0032550//purine ribonucleoside binding	GO:0006464//cellular protein modification process;GO:0006796//phosphate-containing compound metabolic process
miR11073-x	Unigene0020575	120	137	-19.3	0.6226	AACUUAACUUACCUAAAG	|||o||||o||||||x|x	UUGGAUUGGAUGGAUGUG	--	--	-	-	-	-	-	-	-
miR11073-x	Unigene0021174	895	912	-21.7	0.6911	UAUUUAACCUACCUUCAC	x|oo||||||||||x|||	UUGGAUUGGAUGGAUGUG	GIP	Integrase, catalytic core [Corchorus capsularis]	-	-	-	-	-	-	-
miR11073-x	Unigene0025401	604	621	-22.2	0.7115	ACCCUAACCUACUUAGAC	|x||||||||||o||x||	UUGGAUUGGAUGGAUGUG	BSPA	PREDICTED: bark storage protein A [Vitis vinifera]	-	-	-	-	-	-	-
miR11073-x	Unigene0026654	120	137	-21.1	0.6741	AACCGUACCUAUCUACUC	||||xx|||||o||||x|	UUGGAUUGGAUGGAUGUG	--	--	-	-	-	-	-	-	-
miR11073-x	Unigene0026986	642	659	-20.3	0.6506	UUCUUAACCUACCUAAAC	xx|o|||||||||||x||	UUGGAUUGGAUGGAUGUG	--	--	-	-	-	-	-	-	-
miR11073-x	Unigene0027594	447	464	-21.6	0.6923	AUCCUAGCCUACUCACAC	|x||||o|||||ox||||	UUGGAUUGGAUGGAUGUG	--	Lipase, partial [Anthurium amnicola]	-	-	-	-	-	-	-
miR11073-x	Unigene0028182	251	268	-24.5	0.7878	CACCUAACCUACCUCUAC	x|||||||||||||xo||	UUGGAUUGGAUGGAUGUG	--	--	-	-	-	-	-	-	-
miR11073-x	Unigene0028183	364	381	-24.5	0.7878	CACCUAACCUACCUCUAC	x|||||||||||||xo||	UUGGAUUGGAUGGAUGUG	--	--	-	-	-	-	-	-	-
miR11073-x	Unigene0031012	511	528	-20.3	0.657	UGCCAAACCUACCUCCAC	xo||x|||||||||x|||	UUGGAUUGGAUGGAUGUG	--	Os03g0308600, partial [Oryza sativa Japonica Group]	-	-	-	-	-	-	-
[truncated: 22,954 more rows]

[truncated: 1 more sheets: Table S11]
